# Supplementary material for: Two (methyl­sulfan­yl)benzyl-derivatized palladium–N-heterocyclic carbene complexes – same formula type but not isotypic
Source: Acta Crystallogr E Crystallogr Commun. 2026 Apr 10;82(Pt 5):426–31. doi: 10.1107/S2056989026003385 (PMC13148217; doi:10.1107/S2056989026003385)
Supplement: Supplementary file 1 [file e-82-00426-sup1.cif]

##############################################################################
#                                                                            #
# This CIF contains the data in a paper accepted for publication in          #
# Acta Crystallographica Section E. It conforms to the requirements of       #
# Notes for Authors for Acta Crystallographica Section E, and has been       #
# peer reviewed under the auspices of the IUCr Commission on Journals.       #
#                                                                            #
# Full details of the Crystallographic Information File format               #
# are given in the paper "The Crystallographic Information File (CIF):       #
# a New Standard Archive File for Crystallography" by S. R. Hall, F. H.      #
# Allen and I. D. Brown [Acta Cryst. (1991), A47, 655-685].                  #
#                                                                            #
# The current version of the core CIF dictionary is obtainable from          #
# ftp://ftp.iucr.org/pub/cif_core.dic.                                       #
#                                                                            #
# Software is freely available for graphical display of the structure(s)     #
# in this CIF. For information consult the CIF software page                 #
# http://www.iucr.org/resources/cif/software.                                #
#                                                                            #
# This file may be used for bona fide research purposes within the           #
# scientific community so long as proper attribution is given to the journal # 
# article from which it was obtained.                                        #
#                                                                            #
##############################################################################
data_7b
_audit_creation_method     'SHELXL-2018/3'
_journal_date_recd_electronic     2026-03-20
_journal_date_accepted     2026-03-31
_journal_name_full     'Acta Crystallographica, Section E'
_journal_year     2026
_journal_volume     82
_journal_issue      1
_journal_page_first     0
_journal_page_last     0
_journal_paper_category     GM
_journal_paper_doi     10.1107/S2056989026003385
_journal_coeditor_code     YZ2077
_publ_contact_author_name     'Matthias Weil'
_publ_contact_author_address
;
Institute for Chemical Technologies and Analytics
Division of Applied Solid State Chemistry
Getreidemarkt 9/E164-05-1
1060 Vienna
Austria
;
_publ_contact_author_email     'matthias.weil@tuwien.ac.at'
_publ_contact_author_fax     ?
_publ_contact_author_phone     ?
_publ_section_title
;
Two (methylsulfanyl)benzyl-derivatized palladium--N-heterocyclic carbene
complexes -- same formula type but not isotypic
;
loop_
    _publ_author_name
    _publ_author_address
    'Weil, Matthias'
;
Institute for Chemical Technologies and Analytics
Division of Applied Solid State Chemistry
Getreidemarkt 9/E164-05-1
1060 Vienna
Austria
;
    'Ielo, Laura'
;
Institute of Applied Synthetic Chemistry
TU Wien
Getreidemarkt 9/E163-03-5
1060 Vienna
Austria
;
    'Kathe, Prasad M.'
;
Institute of Applied Synthetic Chemistry
TU Wien
Getreidemarkt 9/E163-03-5
1060 Vienna
Austria
;
    'Bica-Schr\"oder, Katharina'
;
Institute of Applied Synthetic Chemistry
TU Wien
Getreidemarkt 9/E163-03-5
1060 Vienna
Austria
;
_publ_section_synopsis
;
The two palladium--N-heterocyclic carbene (Pd--NHC) title complexes have the
same formula type but crystallize in different space-group types, <i>viz</i>.
the PdCl~2~ complex in <i>P</i>\=1 with <i>Z</i> = 4 and two molecules in the
asymmetric unit, and the PdBr~2~ complex in <i>C</i>2/<i>c</i> with <i>Z</i> =
8 and one molecule in the asymmetric unit.
;
_chemical_name_systematic
;\
Dibromido{1-methyl-3-[2-(methylsulfanyl)benzyl]-2<i>H</i>-imidazol-2-ylidene-\
\k<i>C</i>^2^}(pyridine-\k<i>N</i>)palladium(II)
;
_chemical_name_common     ?
_chemical_formula_moiety     'C17 H19 Br2 N3 Pd S'
_chemical_formula_sum     'C17 H19 Br2 N3 Pd S'
_chemical_formula_iupac     '[Pd Br2 (C5 H5 N) (C12 H14 N2 S)]'
_chemical_formula_weight     563.63
_chemical_melting_point     ?
_space_group_crystal_system     monoclinic
_space_group_name_H-M_alt     'C 2/c'
_space_group_name_Hall     '-C 2yc'
loop_
    _space_group_symop_operation_xyz
    'x, y, z'
    '-x, y, -z+1/2'
    'x+1/2, y+1/2, z'
    '-x+1/2, y+1/2, -z+1/2'
    '-x, -y, -z'
    'x, -y, z-1/2'
    '-x+1/2, -y+1/2, -z'
    'x+1/2, -y+1/2, z-1/2'
_cell_length_a     25.6614(15)
_cell_length_b     8.9728(5)
_cell_length_c     17.1373(10)
_cell_angle_alpha     90
_cell_angle_beta     91.826(2)
_cell_angle_gamma     90
_cell_volume     3943.9(4)
_cell_formula_units_Z     8
_cell_measurement_reflns_used     8216
_cell_measurement_theta_min     2.378
_cell_measurement_theta_max     30.190
_cell_measurement_temperature     100(2)
_exptl_crystal_description     plate
_exptl_crystal_colour     orange
_exptl_crystal_size_max     0.120
_exptl_crystal_size_mid     0.120
_exptl_crystal_size_min     0.060
_exptl_crystal_density_diffrn     1.898
_exptl_crystal_density_meas     ?
_exptl_crystal_density_method     ?
_exptl_crystal_F_000     2192
_exptl_absorpt_coefficient_mu     5.103
_exptl_absorpt_correction_type     multi-scan
_exptl_absorpt_process_details
;
(SADABS; Krause <i>et al.</i>, 2015)
;
_exptl_absorpt_correction_T_min     0.5218
_exptl_absorpt_correction_T_max     0.7464
_diffrn_ambient_temperature     100(2)
_diffrn_source     ?
_diffrn_radiation_type     MoK\a
_diffrn_radiation_wavelength     0.71073
_diffrn_measurement_device_type     'Bruker APEXII CCD'
_diffrn_measurement_method     '\w- and \f-scans'
_diffrn_detector_area_resol_mean     ?
_diffrn_reflns_number     37799
_diffrn_reflns_av_R_equivalents     0.0622
_diffrn_reflns_av_unetI/netI     0.0578
_diffrn_reflns_theta_min     2.902
_diffrn_reflns_theta_max     32.911
_diffrn_reflns_theta_full     25.242
_diffrn_measured_fraction_theta_max     0.976
_diffrn_measured_fraction_theta_full     0.998
_diffrn_reflns_limit_h_min     -38
_diffrn_reflns_limit_h_max     38
_diffrn_reflns_limit_k_min     -13
_diffrn_reflns_limit_k_max     13
_diffrn_reflns_limit_l_min     -25
_diffrn_reflns_limit_l_max     24
_refine_special_details     ?
_reflns_number_total     7202
_reflns_number_gt     5149
_reflns_threshold_expression     'I > 2\s(I)'
_refine_ls_structure_factor_coef     Fsqd
_refine_ls_matrix_type     full
_refine_ls_R_factor_all     0.0771
_refine_ls_R_factor_gt     0.0423
_refine_ls_wR_factor_gt     0.0733
_refine_ls_wR_factor_ref     0.0828
_refine_ls_goodness_of_fit_ref     1.027
_refine_ls_restrained_S_all     1.027
_refine_ls_number_reflns     7202
_refine_ls_number_parameters     219
_refine_ls_number_restraints     0
_refine_ls_hydrogen_treatment     constr
_refine_ls_weighting_scheme     calc
_refine_ls_weighting_details
             'w=1/[\s^2^(Fo^2^)+(0.0200P)^2^+17.3873P] where P=(Fo^2^+2Fc^2^)/3'
_atom_sites_solution_hydrogens     geom
_atom_sites_solution_primary     dual
_atom_sites_solution_secondary     difmap
_refine_ls_shift/su_max     0.001
_refine_ls_shift/su_mean     0.000
_refine_diff_density_max     1.039
_refine_diff_density_min     -1.258
_refine_ls_extinction_method     none
_refine_ls_extinction_coef     .
loop_
    _atom_type_symbol
    _atom_type_description
    _atom_type_scat_dispersion_real
    _atom_type_scat_dispersion_imag
    _atom_type_scat_source
    'C' 'C' 0.0033 0.0016
                         'International Tables Vol C Tables 4.2.6.8 and 6.1.1.4'
    'H' 'H' 0.0000 0.0000
                         'International Tables Vol C Tables 4.2.6.8 and 6.1.1.4'
    'Br' 'Br' -0.2901 2.4595
                         'International Tables Vol C Tables 4.2.6.8 and 6.1.1.4'
    'N' 'N' 0.0061 0.0033
                         'International Tables Vol C Tables 4.2.6.8 and 6.1.1.4'
    'Pd' 'Pd' -0.9988 1.0072
                         'International Tables Vol C Tables 4.2.6.8 and 6.1.1.4'
    'S' 'S' 0.1246 0.1234
                         'International Tables Vol C Tables 4.2.6.8 and 6.1.1.4'
_computing_data_collection
;
APEX3 (Bruker, 2020)
;
_computing_cell_refinement
;
SAINT (Bruker, 2020)
;
_computing_data_reduction
;
SAINT (Bruker, 2020)
;
_computing_structure_solution
;
<i>SHELXT</i> (Sheldrick, 2015a)
;
_computing_structure_refinement
;
SHELXL (Sheldrick, 2015b)
;
_computing_molecular_graphics
;
Mercury (Macrae <i>et al.</i>,  2020) and PLATON (Spek, 2020)
;
_computing_publication_material
;
publCIF (Westrip, 2010)
;
loop_
    _atom_site_type_symbol
    _atom_site_label
    _atom_site_fract_x
    _atom_site_fract_y
    _atom_site_fract_z
    _atom_site_U_iso_or_equiv
    _atom_site_adp_type
    _atom_site_calc_flag
    _atom_site_occupancy
    _atom_site_disorder_assembly
    _atom_site_disorder_group
    Pd Pd1 0.58794(2) 0.76275(3) 0.65280(2) 0.01636(6) Uani d 1 . .
    Br Br1 0.54663(2) 0.62727(4) 0.54527(2) 0.02871(9) Uani d 1 . .
    Br Br2 0.62357(2) 0.90994(4) 0.76163(2) 0.02476(8) Uani d 1 . .
    S S1 0.72809(4) 1.08861(12) 0.58287(6) 0.0363(2) Uani d 1 . .
    N N1 0.58644(11) 0.5710(3) 0.72190(16) 0.0214(6) Uani d 1 . .
    N N2 0.55725(12) 1.0543(3) 0.58191(18) 0.0285(7) Uani d 1 . .
    N N3 0.62193(11) 0.9573(4) 0.52308(16) 0.0282(7) Uani d 1 . .
    C C1 0.56575(15) 0.5676(4) 0.7922(2) 0.0287(8) Uani d 1 . .
    H H1 0.550563 0.655770 0.812060 0.034 Uiso calc 1 . .
    C C2 0.56575(17) 0.4385(5) 0.8374(2) 0.0414(10) Uani d 1 . .
    H H2 0.550574 0.438631 0.887204 0.050 Uiso calc 1 . .
    C C3 0.58790(16) 0.3111(5) 0.8091(3) 0.0405(10) Uani d 1 . .
    H H3 0.588848 0.222689 0.839540 0.049 Uiso calc 1 . .
    C C4 0.60864(14) 0.3128(4) 0.7364(2) 0.0331(9) Uani d 1 . .
    H H4 0.623881 0.225575 0.715464 0.040 Uiso calc 1 . .
    C C5 0.60691(14) 0.4441(4) 0.6940(2) 0.0278(7) Uani d 1 . .
    H H5 0.620722 0.444916 0.643222 0.033 Uiso calc 1 . .
    C C6 0.58962(13) 0.9364(4) 0.58350(18) 0.0216(7) Uani d 1 . .
    C C7 0.60892(16) 1.0889(5) 0.4849(2) 0.0402(11) Uani d 1 . .
    H H7 0.625758 1.128787 0.441012 0.048 Uiso calc 1 . .
    C C8 0.56905(17) 1.1493(5) 0.5202(2) 0.0406(10) Uani d 1 . .
    H H8 0.551774 1.239589 0.506382 0.049 Uiso calc 1 . .
    C C9 0.51423(15) 1.0759(5) 0.6339(2) 0.0370(9) Uani d 1 . .
    H H9A 0.511459 1.181770 0.647118 0.055 Uiso calc 1 . .
    H H9B 0.520505 1.017760 0.681651 0.055 Uiso calc 1 . .
    H H9C 0.481709 1.042669 0.607835 0.055 Uiso calc 1 . .
    C C10 0.66222(15) 0.8526(5) 0.4986(2) 0.0338(9) Uani d 1 . .
    H H10A 0.683687 0.901849 0.459166 0.041 Uiso calc 1 . .
    H H10B 0.645015 0.765575 0.473334 0.041 Uiso calc 1 . .
    C C11 0.69754(14) 0.7981(5) 0.5643(2) 0.0298(8) Uani d 1 . .
    C C12 0.69970(15) 0.6466(5) 0.5813(2) 0.0344(9) Uani d 1 . .
    H H12 0.678172 0.579415 0.551984 0.041 Uiso calc 1 . .
    C C13 0.73286(16) 0.5914(5) 0.6404(3) 0.0408(10) Uani d 1 . .
    H H13 0.733816 0.487744 0.651622 0.049 Uiso calc 1 . .
    C C14 0.76420(15) 0.6889(5) 0.6825(3) 0.0407(10) Uani d 1 . .
    H H14 0.786552 0.651834 0.723237 0.049 Uiso calc 1 . .
    C C15 0.76371(15) 0.8401(5) 0.6663(2) 0.0359(9) Uani d 1 . .
    H H15 0.785997 0.905607 0.695411 0.043 Uiso calc 1 . .
    C C16 0.73036(14) 0.8967(4) 0.6071(2) 0.0285(8) Uani d 1 . .
    C C17 0.79145(17) 1.1551(6) 0.6165(3) 0.0488(12) Uani d 1 . .
    H H17A 0.818664 1.092477 0.594679 0.073 Uiso calc 1 . .
    H H17B 0.793911 1.150428 0.673668 0.073 Uiso calc 1 . .
    H H17C 0.796088 1.258364 0.599502 0.073 Uiso calc 1 . .
loop_
    _atom_site_aniso_label
    _atom_site_aniso_U_11
    _atom_site_aniso_U_22
    _atom_site_aniso_U_33
    _atom_site_aniso_U_12
    _atom_site_aniso_U_13
    _atom_site_aniso_U_23
    Pd1 0.01711(11) 0.01611(12) 0.01588(10) -0.00196(9) 0.00101(8) 0.00103(9)
    Br1 0.0307(2) 0.0304(2) 0.02467(17) -0.00643(15) -0.00623(14) -0.00430(14)
    Br2 0.03307(19) 0.01896(16) 0.02189(16) -0.00091(14) -0.00493(13)
                                                                    -0.00191(12)
    S1 0.0297(5) 0.0352(5) 0.0436(6) -0.0077(4) -0.0057(4) 0.0016(4)
    N1 0.0206(14) 0.0212(14) 0.0223(13) -0.0046(11) -0.0020(10) 0.0044(11)
    N2 0.0240(15) 0.0243(15) 0.0366(17) -0.0011(12) -0.0083(12) 0.0088(13)
    N3 0.0238(15) 0.0394(18) 0.0211(14) -0.0099(13) -0.0027(11) 0.0079(13)
    C1 0.033(2) 0.032(2) 0.0218(16) -0.0046(16) 0.0010(14) 0.0034(14)
    C2 0.044(2) 0.051(3) 0.029(2) -0.013(2) 0.0002(17) 0.0168(19)
    C3 0.034(2) 0.033(2) 0.054(3) -0.0139(18) -0.0140(19) 0.0206(19)
    C4 0.0237(19) 0.0238(19) 0.051(2) -0.0055(15) -0.0054(16) 0.0094(17)
    C5 0.0233(18) 0.0225(18) 0.0375(19) -0.0024(14) -0.0008(14) 0.0027(15)
    C6 0.0207(16) 0.0229(17) 0.0210(15) -0.0076(13) -0.0045(12) 0.0065(12)
    C7 0.033(2) 0.049(3) 0.038(2) -0.0185(19) -0.0125(17) 0.0258(19)
    C8 0.036(2) 0.038(2) 0.046(2) -0.0092(18) -0.0200(18) 0.0246(19)
    C9 0.026(2) 0.033(2) 0.052(2) 0.0071(16) -0.0051(17) 0.0010(18)
    C10 0.0280(19) 0.054(3) 0.0198(16) -0.0123(18) 0.0062(14) -0.0043(16)
    C11 0.0189(17) 0.042(2) 0.0290(18) -0.0017(15) 0.0095(14) -0.0048(16)
    C12 0.0236(19) 0.038(2) 0.043(2) -0.0037(16) 0.0143(16) -0.0080(18)
    C13 0.032(2) 0.038(2) 0.053(3) 0.0060(18) 0.018(2) 0.006(2)
    C14 0.0213(19) 0.054(3) 0.047(2) 0.0108(19) 0.0041(17) 0.005(2)
    C15 0.0209(19) 0.048(3) 0.038(2) 0.0022(17) -0.0016(16) -0.0033(18)
    C16 0.0200(17) 0.039(2) 0.0272(17) 0.0002(15) 0.0053(14) -0.0032(15)
    C17 0.037(2) 0.052(3) 0.057(3) -0.025(2) -0.010(2) 0.004(2)
_geom_special_details
;
 All esds (except the esd in the dihedral angle between two l.s. planes)
 are estimated using the full covariance matrix.  The cell esds are taken
 into account individually in the estimation of esds in distances, angles
 and torsion angles; correlations between esds in cell parameters are only
 used when they are defined by crystal symmetry.  An approximate (isotropic)
 treatment of cell esds is used for estimating esds involving l.s. planes.
;
loop_
    _geom_bond_atom_site_label_1
    _geom_bond_atom_site_label_2
    _geom_bond_site_symmetry_2
    _geom_bond_distance
    _geom_bond_publ_flag
    Pd1 C6 . 1.961(3) y
    Pd1 N1 . 2.090(3) y
    Pd1 Br1 . 2.4234(4) y
    Pd1 Br2 . 2.4393(4) y
    S1 C16 . 1.772(4) ?
    S1 C17 . 1.809(4) ?
    N1 C1 . 1.332(4) ?
    N1 C5 . 1.347(5) ?
    N2 C6 . 1.345(5) ?
    N2 C8 . 1.399(5) ?
    N2 C9 . 1.453(5) ?
    N3 C6 . 1.360(4) ?
    N3 C7 . 1.385(5) ?
    N3 C10 . 1.468(5) ?
    C1 C2 . 1.394(5) ?
    C1 H1 . 0.9500 ?
    C2 C3 . 1.372(6) ?
    C2 H2 . 0.9500 ?
    C3 C4 . 1.370(6) ?
    C3 H3 . 0.9500 ?
    C4 C5 . 1.384(5) ?
    C4 H4 . 0.9500 ?
    C5 H5 . 0.9500 ?
    C7 C8 . 1.321(6) ?
    C7 H7 . 0.9500 ?
    C8 H8 . 0.9500 ?
    C9 H9A . 0.9800 ?
    C9 H9B . 0.9800 ?
    C9 H9C . 0.9800 ?
    C10 C11 . 1.504(5) ?
    C10 H10A . 0.9900 ?
    C10 H10B . 0.9900 ?
    C11 C12 . 1.391(6) ?
    C11 C16 . 1.411(5) ?
    C12 C13 . 1.393(6) ?
    C12 H12 . 0.9500 ?
    C13 C14 . 1.376(6) ?
    C13 H13 . 0.9500 ?
    C14 C15 . 1.385(6) ?
    C14 H14 . 0.9500 ?
    C15 C16 . 1.402(5) ?
    C15 H15 . 0.9500 ?
    C17 H17A . 0.9800 ?
    C17 H17B . 0.9800 ?
    C17 H17C . 0.9800 ?
loop_
    _geom_angle_atom_site_label_1
    _geom_angle_atom_site_label_2
    _geom_angle_atom_site_label_3
    _geom_angle_site_symmetry_1
    _geom_angle_site_symmetry_3
    _geom_angle
    _geom_angle_publ_flag
    C6 Pd1 N1 . . 177.21(13) y
    C6 Pd1 Br1 . . 87.46(10) y
    N1 Pd1 Br1 . . 90.13(8) y
    C6 Pd1 Br2 . . 91.02(10) y
    N1 Pd1 Br2 . . 91.48(8) y
    Br1 Pd1 Br2 . . 175.732(17) y
    C16 S1 C17 . . 102.9(2) ?
    C1 N1 C5 . . 118.2(3) ?
    C1 N1 Pd1 . . 123.1(3) ?
    C5 N1 Pd1 . . 118.7(2) ?
    C6 N2 C8 . . 110.2(3) ?
    C6 N2 C9 . . 125.0(3) ?
    C8 N2 C9 . . 124.7(3) ?
    C6 N3 C7 . . 109.4(3) ?
    C6 N3 C10 . . 125.5(3) ?
    C7 N3 C10 . . 124.9(3) ?
    N1 C1 C2 . . 121.9(4) ?
    N1 C1 H1 . . 119.1 ?
    C2 C1 H1 . . 119.1 ?
    C3 C2 C1 . . 119.3(4) ?
    C3 C2 H2 . . 120.4 ?
    C1 C2 H2 . . 120.4 ?
    C4 C3 C2 . . 119.3(4) ?
    C4 C3 H3 . . 120.3 ?
    C2 C3 H3 . . 120.3 ?
    C3 C4 C5 . . 118.6(4) ?
    C3 C4 H4 . . 120.7 ?
    C5 C4 H4 . . 120.7 ?
    N1 C5 C4 . . 122.6(4) ?
    N1 C5 H5 . . 118.7 ?
    C4 C5 H5 . . 118.7 ?
    N2 C6 N3 . . 105.5(3) ?
    N2 C6 Pd1 . . 127.7(2) ?
    N3 C6 Pd1 . . 126.6(3) ?
    C8 C7 N3 . . 108.2(3) ?
    C8 C7 H7 . . 125.9 ?
    N3 C7 H7 . . 125.9 ?
    C7 C8 N2 . . 106.6(4) ?
    C7 C8 H8 . . 126.7 ?
    N2 C8 H8 . . 126.7 ?
    N2 C9 H9A . . 109.5 ?
    N2 C9 H9B . . 109.5 ?
    H9A C9 H9B . . 109.5 ?
    N2 C9 H9C . . 109.5 ?
    H9A C9 H9C . . 109.5 ?
    H9B C9 H9C . . 109.5 ?
    N3 C10 C11 . . 114.1(3) ?
    N3 C10 H10A . . 108.7 ?
    C11 C10 H10A . . 108.7 ?
    N3 C10 H10B . . 108.7 ?
    C11 C10 H10B . . 108.7 ?
    H10A C10 H10B . . 107.6 ?
    C12 C11 C16 . . 119.0(4) ?
    C12 C11 C10 . . 119.5(4) ?
    C16 C11 C10 . . 121.4(4) ?
    C11 C12 C13 . . 121.2(4) ?
    C11 C12 H12 . . 119.4 ?
    C13 C12 H12 . . 119.4 ?
    C14 C13 C12 . . 119.2(4) ?
    C14 C13 H13 . . 120.4 ?
    C12 C13 H13 . . 120.4 ?
    C13 C14 C15 . . 121.1(4) ?
    C13 C14 H14 . . 119.4 ?
    C15 C14 H14 . . 119.4 ?
    C14 C15 C16 . . 120.0(4) ?
    C14 C15 H15 . . 120.0 ?
    C16 C15 H15 . . 120.0 ?
    C15 C16 C11 . . 119.4(4) ?
    C15 C16 S1 . . 122.4(3) ?
    C11 C16 S1 . . 118.2(3) ?
    S1 C17 H17A . . 109.5 ?
    S1 C17 H17B . . 109.5 ?
    H17A C17 H17B . . 109.5 ?
    S1 C17 H17C . . 109.5 ?
    H17A C17 H17C . . 109.5 ?
    H17B C17 H17C . . 109.5 ?
loop_
    _geom_torsion_atom_site_label_1
    _geom_torsion_atom_site_label_2
    _geom_torsion_atom_site_label_3
    _geom_torsion_atom_site_label_4
    _geom_torsion_site_symmetry_1
    _geom_torsion_site_symmetry_2
    _geom_torsion_site_symmetry_3
    _geom_torsion_site_symmetry_4
    _geom_torsion
    _geom_torsion_publ_flag
    C5 N1 C1 C2 . . . . 1.3(5) ?
    Pd1 N1 C1 C2 . . . . -179.3(3) ?
    N1 C1 C2 C3 . . . . 0.4(6) ?
    C1 C2 C3 C4 . . . . -1.3(6) ?
    C2 C3 C4 C5 . . . . 0.6(6) ?
    C1 N1 C5 C4 . . . . -2.0(5) ?
    Pd1 N1 C5 C4 . . . . 178.6(3) ?
    C3 C4 C5 N1 . . . . 1.1(6) ?
    C8 N2 C6 N3 . . . . 0.2(4) ?
    C9 N2 C6 N3 . . . . 176.9(3) ?
    C8 N2 C6 Pd1 . . . . -175.7(3) ?
    C9 N2 C6 Pd1 . . . . 1.0(5) ?
    C7 N3 C6 N2 . . . . 0.1(4) ?
    C10 N3 C6 N2 . . . . -176.3(3) ?
    C7 N3 C6 Pd1 . . . . 176.0(3) ?
    C10 N3 C6 Pd1 . . . . -0.4(5) ?
    C6 N3 C7 C8 . . . . -0.4(4) ?
    C10 N3 C7 C8 . . . . 176.1(3) ?
    N3 C7 C8 N2 . . . . 0.5(5) ?
    C6 N2 C8 C7 . . . . -0.5(4) ?
    C9 N2 C8 C7 . . . . -177.1(4) ?
    C6 N3 C10 C11 . . . . -49.4(5) ?
    C7 N3 C10 C11 . . . . 134.8(4) ?
    N3 C10 C11 C12 . . . . 119.3(4) ?
    N3 C10 C11 C16 . . . . -63.5(4) ?
    C16 C11 C12 C13 . . . . 1.2(5) ?
    C10 C11 C12 C13 . . . . 178.5(3) ?
    C11 C12 C13 C14 . . . . -0.4(6) ?
    C12 C13 C14 C15 . . . . -0.7(6) ?
    C13 C14 C15 C16 . . . . 1.0(6) ?
    C14 C15 C16 C11 . . . . -0.1(6) ?
    C14 C15 C16 S1 . . . . -179.5(3) ?
    C12 C11 C16 C15 . . . . -0.9(5) ?
    C10 C11 C16 C15 . . . . -178.2(3) ?
    C12 C11 C16 S1 . . . . 178.5(3) ?
    C10 C11 C16 S1 . . . . 1.3(5) ?
    C17 S1 C16 C15 . . . . 23.7(4) ?
    C17 S1 C16 C11 . . . . -155.7(3) ?
loop_
    _geom_hbond_atom_site_label_D
    _geom_hbond_atom_site_label_H
    _geom_hbond_atom_site_label_A
    _geom_hbond_site_symmetry_A
    _geom_hbond_distance_DH
    _geom_hbond_distance_HA
    _geom_hbond_distance_DA
    _geom_hbond_angle_DHA
    _geom_hbond_publ_flag
    C2 H2 Br1 6_566 0.95 2.78 3.660(4) 155 yes
    C4 H4 Br2 1_545 0.95 2.94 3.659(4) 133 yes
    C8 H8 Br1 5_676 0.95 2.91 3.725(4) 145 yes
    C10 H10A <i>Cg</i>3 7_666 0.99 2.94 3.599(4) 125 yes
_shelx_space_group_comment
;
The symmetry employed for this shelxl refinement is uniquely defined
by the following loop, which should always be used as a source of
symmetry information in preference to the above space-group names.
They are only intended as comments.
;
_shelx_estimated_absorpt_T_min     0.580
_shelx_estimated_absorpt_T_max     0.749
_shelx_hkl_file
;
  -2   0   0   -0.40    0.70
  -2   0   0    0.10    0.40
   2   0   0    0.10    0.30
   2   0   0    0.70    0.80
  -2   0   0   -0.10    0.20
   2   0   0    0.30    0.20
   2   0   0    1.10    0.80
   6   0   0 9987.70  441.36
  -6   0   0 9233.38  442.26
  -6   0   0 9999.00  441.36
   6   0   0 9375.36  442.06
  -6   0   0 9695.03  442.16
   6   0   0 9775.32  442.06
  -6   0   0 9710.83  442.06
   6   0   0 9166.58  442.16
   8   0   0   -4.00    3.40
   8   0   0    7.90    4.00
  -8   0   0    9.20    3.60
   8   0   0    6.10    2.70
   8   0   0    9.20    3.70
  -8   0   0    6.60    2.90
  -8   0   0    9.90    4.60
  -8   0   0   10.30    3.60
  -8   0   0   11.40    2.70
  10   0   0  184.28   12.30
 -10   0   0  208.08   13.10
 -10   0   0  218.48   10.90
 -10   0   0  199.38   12.40
 -10   0   0  184.08   12.50
 -10   0   0  185.08   11.00
  10   0   0  173.18   12.30
  10   0   0  188.78   12.70
  12   0   0  130.99   11.80
 -12   0   0  164.08   11.80
 -12   0   0  148.19    9.90
 -12   0   0  166.08    9.50
 -12   0   0  162.48   12.20
 -14   0   0   35.70    4.60
 -14   0   0   32.90    6.30
 -14   0   0   35.60    7.40
  14   0   0   32.30    7.00
 -14   0   0   37.40    5.10
 -16   0   0   27.00    4.80
 -16   0   0   25.30    6.30
  16   0   0   35.00    8.30
 -16   0   0   36.60    7.40
 -16   0   0   37.80    4.60
 -18   0   0   10.60    6.40
 -18   0   0    7.60    3.60
 -18   0   0    7.60    6.60
  18   0   0   -1.70    6.20
 -20   0   0   13.80    4.10
 -20   0   0    8.00    8.30
  20   0   0   26.50    8.80
 -20   0   0   17.60    7.90
 -22   0   0  869.91   47.20
 -22   0   0  961.50   48.50
 -22   0   0  867.91   43.40
  22   0   0  923.21   47.90
 -24   0   0  609.04   36.00
  24   0   0  650.03   36.20
 -24   0   0  591.64   34.60
  26   0   0   56.19   12.50
 -26   0   0   57.59   11.10
 -26   0   0   46.50   12.80
 -28   0   0 1170.28   62.59
  28   0   0 1290.47   63.89
 -28   0   0 1161.18   64.09
 -30   0   0  102.59   16.30
 -30   0   0  115.69   15.90
  30   0   0  118.49   17.90
 -32   0   0    7.60   11.80
 -32   0   0   14.30   11.80
  32   0   0   21.20   14.60
  34   0   0  149.49   21.10
 -34   0   0  117.39   17.60
 -34   0   0   98.09   18.50
 -36   0   0    7.50   13.10
 -36   0   0   -3.10   14.30
  36   0   0    5.30   14.70
  38   0   0   67.69   27.50
  -3  -1   0 1273.07   55.29
   3  -1   0 1261.87   54.99
  -3  -1   0 1093.29   54.89
   3  -1   0 1198.68   54.59
   3  -1   0 1194.58   54.59
  -3  -1   0 1008.00   54.59
   3   1   0 1225.48   54.89
   3   1   0 1177.48   54.59
  -3   1   0 1194.98   54.59
  -5  -1   0  241.98   12.90
   5  -1   0  255.77   12.90
  -5  -1   0  233.48   13.50
   5  -1   0  255.67   13.40
   5  -1   0  261.07   13.40
  -5  -1   0  255.87   13.30
  -5  -1   0  265.57   13.60
  -5   1   0  241.08   12.80
   5   1   0  269.07   13.60
   5   1   0  269.27   13.20
   5   1   0  270.57   13.00
  -5   1   0  253.37   13.30
   5   1   0  266.67   13.80
  -7  -1   0  914.31   50.59
  -7  -1   0 1052.09   50.69
  -7  -1   0 1090.19   50.79
   7  -1   0 1069.89   50.69
  -7  -1   0 1087.99   50.89
  -7  -1   0 1042.70   50.49
   7  -1   0 1080.09   50.39
   7  -1   0 1104.59   50.79
  -7   1   0 1095.49   50.39
  -7   1   0 1101.59   50.79
  -7   1   0 1091.79   50.59
   7   1   0 1007.00   50.89
   7   1   0 1127.89   50.69
  -7   1   0 1005.90   49.50
   7   1   0 1133.69   50.89
   9  -1   0 1857.61   88.29
  -9  -1   0 1878.31   88.09
  -9  -1   0 1934.11   88.39
   9  -1   0 1770.02   87.99
  -9  -1   0 1811.32   88.49
  -9  -1   0 1849.21   88.49
  -9  -1   0 1946.61   88.39
   9  -1   0 1791.22   88.29
   9   1   0 1906.91   88.59
  -9   1   0 1811.92   86.99
  -9   1   0 1932.11   88.19
  -9   1   0 1829.02   88.19
   9   1   0 1998.20   88.19
  -9   1   0 1990.60   88.69
   9   1   0 1895.01   88.79
 -11  -1   0   26.80    4.90
 -11  -1   0   31.80    5.90
 -11  -1   0   22.30    4.90
  11  -1   0   26.90    5.70
 -11  -1   0   22.70    4.50
 -11   1   0   31.70    5.60
 -11   1   0   18.20    3.20
  11   1   0   19.60    5.50
 -11   1   0   21.50    4.70
  11   1   0   16.20    4.40
 -11   1   0   29.00    3.10
  11   1   0   16.20    4.30
 -11   1   0   20.70    5.10
 -13  -1   0   16.40    4.70
 -13  -1   0   11.90    5.70
 -13  -1   0   18.30    5.50
  13  -1   0   11.70    5.70
 -13  -1   0   19.50    4.40
 -13   1   0   16.00    3.30
  13   1   0   14.50    6.00
 -13   1   0   20.70    3.00
  13   1   0   14.80    4.40
 -13   1   0    7.00    4.50
 -13   1   0   11.50    5.70
 -15  -1   0   58.49    8.80
  15  -1   0   57.69    8.30
 -15  -1   0   57.99    6.40
 -15  -1   0   42.00    7.00
  15   1   0   56.89    6.70
 -15   1   0   47.70    7.30
 -15   1   0   54.49    5.20
  15   1   0   47.50    8.80
 -15   1   0   54.39    8.40
 -15   1   0   54.99    4.80
 -17  -1   0  194.58   14.70
 -17  -1   0  193.58   12.30
 -17  -1   0  170.38   15.70
  17  -1   0  189.98   15.00
  17   1   0  220.38   13.00
 -17   1   0  177.08   15.60
 -17   1   0  180.38   11.30
  17   1   0  159.78   15.20
 -17   1   0  196.78   10.50
 -17   1   0  205.18   14.90
 -19  -1   0  321.47   22.20
 -19  -1   0  364.96   19.30
  19  -1   0  341.97   22.10
 -19  -1   0  343.57   21.90
 -19   1   0  363.66   23.30
 -19   1   0  362.46   22.10
 -19   1   0  314.07   18.30
 -19   1   0  354.46   17.40
  19   1   0  340.27   19.70
  19   1   0  336.57   21.90
 -21  -1   0  302.97   21.50
  21  -1   0  360.56   23.10
 -21  -1   0  338.37   23.80
 -21  -1   0  335.47   21.10
 -21   1   0  375.06   24.40
 -21   1   0  329.77   17.10
  21   1   0  357.16   23.70
 -21   1   0  360.96   22.70
  23  -1   0   -2.20    9.30
 -23  -1   0    0.20    7.90
 -23  -1   0    3.20    8.20
 -23   1   0   10.30    8.50
 -23   1   0    2.10    8.80
  23   1   0   -0.90    8.90
 -25  -1   0   17.20   10.20
  25  -1   0   10.10   10.80
 -25  -1   0   19.70    9.60
 -25   1   0   26.90    9.60
 -25   1   0   12.10   10.90
  25   1   0   11.30   11.30
 -27  -1   0   27.70   12.10
 -27  -1   0   21.60   10.20
  27  -1   0   14.50   10.20
 -27   1   0   20.60   10.50
  27   1   0   16.60   11.00
 -27   1   0    6.80   11.20
 -29  -1   0   85.29   16.00
  29  -1   0   88.49   14.70
 -29  -1   0   99.79   14.80
  29   1   0  108.19   16.50
 -29   1   0   95.39   14.50
 -29   1   0   67.39   14.40
 -31  -1   0  107.99   16.40
 -31  -1   0   83.49   16.20
  31  -1   0   92.29   16.40
 -31   1   0  100.29   17.60
 -31   1   0  108.19   15.80
  31   1   0  101.49   18.30
 -33  -1   0   33.40   14.10
 -33  -1   0   47.80   14.10
  33  -1   0   64.39   15.90
  33   1   0   42.30   16.30
 -33   1   0   35.60   13.80
 -33   1   0   40.40   13.00
  35  -1   0   12.40   14.00
 -35  -1   0   19.80   13.10
 -35  -1   0    7.70   13.80
 -35   1   0    0.00   14.00
  35   1   0    7.10   14.00
 -35   1   0   19.10   12.30
 -37  -1   0   41.10   14.90
  37  -1   0   15.70   14.90
 -37  -1   0   19.70   15.50
 -37   1   0   23.20   14.70
 -37   1   0   16.60   13.80
  37   1   0   24.90   16.10
   0  -2   0   79.59    6.00
   0  -2   0   89.09    4.90
   0  -2   0   86.39    6.30
   0  -2   0   89.39    4.90
   0   2   0   83.29    6.10
  -2  -2   0   28.60    4.10
  -2  -2   0   22.10    3.80
  -2  -2   0   25.80    2.70
   2  -2   0   18.20    2.50
   2  -2   0   23.00    3.20
   2  -2   0   22.60    2.30
   2  -2   0   26.20    1.90
  -2  -2   0   25.20    2.40
  -2   2   0   26.50    2.40
   2   2   0   20.50    3.70
   2   2   0   24.00    2.20
  -2   2   0   19.60    3.20
   2   2   0   25.40    2.50
  -4  -2   0   45.00    3.90
   4  -2   0   43.10    2.90
   4  -2   0   44.20    3.70
  -4  -2   0   53.39    4.60
  -4  -2   0   47.80    5.40
   4  -2   0   42.70    4.00
   4  -2   0   44.70    3.50
  -4  -2   0   48.90    4.60
  -4  -2   0   48.10    5.40
  -4   2   0   47.50    3.60
  -4   2   0   45.90    3.20
   4   2   0   51.09    4.50
   4   2   0   61.89    6.00
   4   2   0   47.80    3.80
  -4   2   0   48.50    4.30
   4   2   0   49.90    4.50
  -6  -2   0  610.44   28.20
  -6  -2   0  609.04   29.50
   6  -2   0  611.04   28.60
   6  -2   0  593.94   28.20
  -6  -2   0  586.94   28.70
  -6  -2   0  540.95   28.60
  -6  -2   0  553.44   29.20
   6  -2   0  583.24   28.00
   6   2   0  583.84   28.00
  -6   2   0  579.64   27.80
  -6   2   0  565.34   27.90
  -6   2   0  592.94   28.00
   6   2   0  592.84   28.50
   6   2   0  582.94   28.80
   6   2   0  566.74   29.10
  -8  -2   0  548.45   31.20
   8  -2   0  620.24   30.50
  -8  -2   0  669.43   30.80
  -8  -2   0  669.33   31.20
   8  -2   0  606.04   31.00
  -8  -2   0  663.13   31.90
   8  -2   0  599.04   30.80
  -8  -2   0  623.94   31.70
   8   2   0  661.13   31.80
  -8   2   0  622.24   30.40
   8   2   0  643.84   31.60
   8   2   0  654.43   30.60
  -8   2   0  625.64   30.50
   8   2   0  627.54   31.00
  -8   2   0  621.84   30.00
  10  -2   0  652.13   31.60
 -10  -2   0  629.64   31.20
 -10  -2   0  582.64   31.70
 -10  -2   0  598.24   31.40
  10   2   0  634.34   31.90
 -10   2   0  662.43   31.70
  10   2   0  619.94   32.20
  10   2   0  588.94   30.80
 -10   2   0  638.54   30.90
 -10   2   0  657.73   31.10
 -10   2   0  641.54   29.90
 -12  -2   0 1228.88   59.49
 -12  -2   0 1198.38   59.09
  12  -2   0 1241.98   59.29
 -12  -2   0 1243.48   59.49
 -12   2   0 1287.07   59.69
  12   2   0 1204.08   59.89
 -12   2   0 1177.58   59.39
 -12   2   0 1268.17   58.89
 -12   2   0 1174.18   56.79
  12   2   0 1255.97   59.49
 -14  -2   0    7.50    4.90
  14  -2   0   -1.30    4.90
 -14  -2   0   -0.60    4.30
 -14  -2   0    4.40    4.70
 -14   2   0    3.40    5.20
 -14   2   0    6.00    2.10
 -14   2   0    5.30    2.10
 -14   2   0    2.50    4.60
  14   2   0    4.70    5.00
  14   2   0    2.90    5.70
 -16  -2   0  918.11   48.50
 -16  -2   0  907.81   48.90
  16  -2   0 1069.59   48.90
 -16   2   0  939.41   45.50
  16   2   0 1012.10   49.60
 -16   2   0  956.60   49.30
 -16   2   0  985.70   45.40
  16   2   0  971.40   48.30
 -16   2   0  967.20   48.30
 -18  -2   0  671.33   38.00
 -18  -2   0  658.43   38.40
  18  -2   0  806.32   38.10
  18   2   0  697.33   36.90
 -18   2   0  739.13   33.50
  18   2   0  752.62   38.80
 -18   2   0  704.03   38.70
 -18   2   0  716.43   34.10
 -18   2   0  663.13   37.30
 -20  -2   0  133.89   13.70
 -20  -2   0   98.09   13.20
  20  -2   0  142.29   13.60
 -20   2   0  141.19   13.50
 -20   2   0  146.49   14.90
  20   2   0  153.78   13.00
 -20   2   0  142.89    8.80
  20   2   0  180.18   15.70
 -22  -2   0  257.77   19.70
  22  -2   0  277.07   19.70
 -22  -2   0  234.38   20.10
  22   2   0  261.77   17.80
 -22   2   0  271.47   21.60
 -22   2   0  264.77   16.40
  22   2   0  259.97   21.10
 -22   2   0  225.98   19.10
 -24  -2   0  138.69   16.10
 -24  -2   0  175.98   16.80
  24  -2   0  172.48   16.20
  24   2   0  162.58   17.50
 -24   2   0  141.09   15.30
 -24   2   0  121.19   15.80
  26  -2   0   28.50   10.60
 -26  -2   0   21.10   10.90
 -26  -2   0   12.00   11.70
 -26   2   0   17.60   10.20
  26   2   0   21.70   11.40
 -26   2   0   30.80   12.40
 -28  -2   0   70.79   14.50
  28  -2   0   68.29   13.50
 -28  -2   0   49.90   12.60
 -28   2   0   69.49   13.60
  28   2   0   82.39   16.10
 -28   2   0   59.29   15.10
 -30  -2   0   46.30   14.70
  30  -2   0   25.70   12.70
 -30  -2   0   40.20   13.60
  30   2   0   40.60   14.10
 -30   2   0   20.50   11.70
 -30   2   0   22.30   13.90
  32  -2   0    7.60   12.50
 -32  -2   0    0.20   12.90
 -32  -2   0    3.70   12.60
  32   2   0   -9.00   13.70
 -32   2   0    1.50   11.50
 -32   2   0   11.20   14.00
 -34  -2   0   67.49   16.90
 -34  -2   0   54.69   17.40
  34  -2   0   76.39   15.90
 -34   2   0   85.69   15.70
  34   2   0   68.99   18.60
 -34   2   0   47.60   16.40
 -36  -2   0   38.10   14.70
  36  -2   0   29.70   14.40
 -36  -2   0   12.70   14.70
 -36   2   0    3.90   13.50
 -36   2   0   29.60   13.50
  36   2   0   19.00   15.70
  38  -2   0    5.80   15.10
   1  -3   0  133.99    7.20
  -1  -3   0  134.79    7.10
  -1  -3   0  130.39    8.50
  -1  -3   0  131.39    9.10
  -1  -3   0  131.39    7.30
   1  -3   0  132.19    7.30
   1  -3   0  135.09    8.10
   1  -3   0  128.59    8.70
   1   3   0  129.89    7.10
  -1   3   0  115.89    9.10
   1   3   0  132.89    9.50
   3  -3   0  239.68   12.00
  -3  -3   0  224.58   12.10
  -3  -3   0  230.38   13.90
   3  -3   0  247.78   12.00
  -3  -3   0  223.48   13.80
   3  -3   0  229.98   12.90
   3  -3   0  243.68   11.30
  -3  -3   0  242.08   12.30
  -3   3   0  234.58   13.50
   3   3   0  226.58   11.80
   3   3   0  225.88   14.00
  -3   3   0  240.18   11.80
  -5  -3   0   90.19    8.50
   5  -3   0  115.09    7.00
  -5  -3   0   92.19    8.70
   5  -3   0  106.89    6.30
  -5  -3   0   95.49    7.20
   5  -3   0   98.19    5.90
  -5  -3   0   98.39    6.60
  -5  -3   0  106.79    7.60
   5  -3   0   99.09    5.60
   5   3   0   97.69    6.30
   5   3   0   97.69    8.80
  -5   3   0  112.39    7.70
  -5   3   0  100.69    5.60
   5   3   0   93.09    7.00
  -5   3   0  105.79    6.10
  -7  -3   0   14.50    5.30
  -7  -3   0   17.50    4.10
   7  -3   0   25.50    3.50
  -7  -3   0   15.90    4.10
  -7  -3   0   21.90    3.50
   7  -3   0   17.50    3.10
   7  -3   0   19.00    1.60
   7   3   0   16.00    5.60
  -7   3   0   23.90    2.80
   7   3   0   14.70    4.30
  -7   3   0   26.40    3.40
  -7   3   0   15.70    4.00
   7   3   0   18.80    3.00
  -9  -3   0  109.79    8.80
  -9  -3   0  122.69    8.10
   9  -3   0  107.19    8.40
   9   3   0  117.69    7.60
  -9   3   0  106.79    7.80
   9   3   0  100.69   10.00
  -9   3   0  101.39    7.50
   9   3   0  105.39    9.40
  -9   3   0  117.29    7.30
  11  -3   0  386.16   20.60
 -11  -3   0  389.76   20.40
 -11  -3   0  406.76   21.10
  11   3   0  362.66   21.50
 -11   3   0  376.16   19.70
  11   3   0  375.06   21.60
 -11   3   0  356.76   19.60
  11   3   0  366.66   19.90
 -11   3   0  404.66   19.50
  13  -3   0  406.36   22.20
 -13  -3   0  426.66   22.10
 -13  -3   0  408.46   22.70
 -13   3   0  397.56   21.40
  13   3   0  344.97   22.50
 -13   3   0  408.36   20.20
  13   3   0  416.56   23.30
 -15  -3   0    7.70    5.50
  15  -3   0    7.80    5.70
 -15  -3   0    3.50    5.50
  15   3   0    2.90    6.30
 -15   3   0   11.20    3.10
  15   3   0   13.80    7.40
 -15   3   0    6.30    4.80
 -17  -3   0   22.50    6.60
 -17  -3   0   34.50    8.20
  17  -3   0   19.80    7.00
  17   3   0   24.60    7.80
 -17   3   0   11.10    5.90
 -17   3   0   30.80    3.70
  17   3   0   13.70    8.30
  19  -3   0  137.59   13.30
 -19  -3   0  150.48   13.80
 -19  -3   0  157.68   15.40
  19   3   0  171.88   16.60
 -19   3   0  147.89   15.10
 -19   3   0  133.09   12.70
  19   3   0  134.99   13.80
  21  -3   0   97.59   12.00
 -21  -3   0   69.29   11.80
 -21  -3   0   84.09   12.50
 -21   3   0   65.89   10.40
  21   3   0   96.39   14.20
  21   3   0   77.09   11.60
 -21   3   0   65.19   11.20
  23  -3   0   24.80    9.80
 -23  -3   0   16.90   10.50
 -23  -3   0   16.40    8.90
 -23   3   0    5.90    9.60
  23   3   0   14.10    8.90
 -23   3   0    7.30    8.50
  23   3   0   27.80   12.30
  25  -3   0   -0.40    9.70
 -25  -3   0  -11.80    9.90
 -25  -3   0   15.80   10.10
 -25   3   0    7.30   10.30
  25   3   0    7.20    8.80
 -25   3   0   -0.30    9.20
  25   3   0   -0.60   11.50
  27  -3   0  -19.70    9.60
 -27  -3   0    7.00   11.00
 -27  -3   0    1.00   11.50
  27   3   0  -18.70   11.10
 -27   3   0   -5.10   11.20
 -27   3   0  -11.00    9.80
  27   3   0   18.40   10.10
  29  -3   0    1.80   11.30
 -29  -3   0    3.00   10.80
 -29  -3   0   -6.30   12.40
  29   3   0    0.10   13.50
 -29   3   0  -11.60   11.80
 -29   3   0   -2.50   10.60
 -31  -3   0   50.79   14.60
  31  -3   0   62.49   14.70
 -31  -3   0   51.69   16.50
 -31   3   0   49.60   13.10
  31   3   0   49.90   16.40
 -33  -3   0    7.40   14.10
 -33  -3   0   46.60   15.60
  33  -3   0   20.50   13.50
  33   3   0    6.10   15.10
 -33   3   0   16.60   12.60
 -35  -3   0    8.90   15.50
 -35  -3   0   31.90   14.70
  35  -3   0   25.20   14.50
  35   3   0   25.80   16.90
 -35   3   0   14.40   12.60
  37  -3   0   -2.00   14.50
 -37  -3   0   -0.10   21.30
 -37   3   0   21.10   13.40
   0  -4   0  813.42   39.60
   0  -4   0  851.11   40.80
   0  -4   0  840.62   39.20
   0  -4   0  858.11   39.70
   0   4   0  825.02   41.80
   2  -4   0   55.59    3.50
  -2  -4   0   61.39    5.00
   2  -4   0   53.49    4.80
  -2  -4   0   64.69    7.20
   2  -4   0   72.79    7.00
   2  -4   0   55.09    4.90
   2  -4   0   69.49    5.90
  -2  -4   0   57.09    4.80
  -2   4   0   66.29    7.70
   2   4   0   62.29    7.90
   2   4   0   57.79    4.50
  -4  -4   0  495.95   24.10
   4  -4   0  503.35   24.00
   4  -4   0  483.65   25.00
   4  -4   0  503.85   23.90
   4  -4   0  494.05   23.00
  -4  -4   0  478.65   24.30
  -4  -4   0  487.95   25.00
  -4   4   0  463.55   25.70
  -4   4   0  494.15   23.60
   4   4   0  475.85   23.60
   4   4   0  488.95   26.40
  -6  -4   0  270.47   16.10
  -6  -4   0  296.07   16.50
  -6  -4   0  305.67   15.70
   6  -4   0  305.87   14.70
   6  -4   0  285.67   16.10
   6  -4   0  313.57   14.80
   6   4   0  273.27   17.60
  -6   4   0  293.97   17.10
   6   4   0  278.97   15.10
  -6   4   0  307.37   15.00
   8  -4   0   49.80    3.70
   8  -4   0   48.50    5.00
  -8  -4   0   72.59    7.20
  -8  -4   0   58.39    5.80
   8   4   0   61.59    5.50
  -8   4   0   55.79    6.60
   8   4   0   65.99    8.80
   8   4   0   66.99    6.80
  -8   4   0   44.80    4.20
  -8   4   0   67.29    5.30
 -10  -4   0 1346.47   67.49
 -10  -4   0 1415.96   66.69
  10  -4   0 1436.16   66.39
  10   4   0 1384.96   67.29
 -10   4   0 1456.15   66.09
  10   4   0 1345.27   68.49
 -10   4   0 1438.16   65.69
 -10   4   0 1379.56   66.79
 -12  -4   0 2434.36  110.99
 -12  -4   0 2272.67  111.59
  12  -4   0 2575.14  110.89
 -12   4   0 2288.47  110.09
  12   4   0 2377.66  112.69
 -12   4   0 2242.78  110.39
  12   4   0 2382.06  111.79
 -12   4   0 2314.57  109.89
 -14  -4   0  123.89   10.00
 -14  -4   0   99.09   10.20
  14  -4   0  107.89    9.70
 -14   4   0   88.09    8.20
 -14   4   0   92.39    8.70
  14   4   0  110.89   11.90
  14   4   0   95.39   11.30
 -16  -4   0  508.95   28.80
 -16  -4   0  491.65   29.40
  16  -4   0  529.55   28.80
  16   4   0  523.65   30.70
  16   4   0  508.85   30.30
 -16   4   0  563.74   26.70
 -16   4   0  566.04   28.00
 -18  -4   0  796.62   42.20
  18  -4   0  831.62   41.60
 -18  -4   0  743.73   42.70
 -18   4   0  816.52   40.90
  18   4   0  794.82   43.10
 -18   4   0  815.82   38.40
  18   4   0  796.02   43.20
 -20  -4   0    4.30    8.20
 -20  -4   0    9.90    8.50
  20  -4   0    2.30    7.70
  20   4   0   -0.10    8.80
  20   4   0   -3.90    8.80
 -20   4   0   -0.40    6.40
 -22  -4   0   34.90   11.00
  22  -4   0   15.90    9.00
 -22  -4   0   14.60   10.30
 -22   4   0   15.80    8.40
  22   4   0   19.50   11.20
  22   4   0   19.80   10.20
  24  -4   0    3.60    9.40
 -24  -4   0    3.30   10.10
 -24  -4   0   -8.20   10.10
  24   4   0    5.80   10.10
 -24   4   0   -6.30    8.10
  24   4   0   13.00   11.80
  26  -4   0  120.69   15.00
 -26  -4   0   85.19   16.00
 -26  -4   0   76.59   16.20
  26   4   0   79.49   15.90
 -26   4   0   95.29   13.60
  26   4   0   86.49   14.40
 -28  -4   0    4.70   12.50
  28  -4   0   18.40   11.40
 -28  -4   0   21.70   13.10
  28   4   0   11.90   11.20
 -28   4   0   15.30   10.70
  28   4   0   -6.40   12.30
 -30  -4   0   -4.70   13.40
 -30  -4   0   24.80   14.50
  30  -4   0   31.30   12.80
 -30   4   0   16.50   11.40
  30   4   0   14.00   14.50
 -32  -4   0   80.09   18.10
  32  -4   0   81.39   16.00
 -32  -4   0   59.19   17.90
 -32   4   0   78.79   15.10
  32   4   0   72.09   19.00
 -34  -4   0  111.09   21.60
  34  -4   0  179.08   21.10
 -34  -4   0  188.88   23.00
 -34   4   0  187.78   20.50
  36  -4   0   73.59   17.00
 -36  -4   0   46.20   20.80
 -36  -4   0   45.10   24.60
 -36   4   0   97.39   16.60
   1  -5   0   36.40    2.90
  -1  -5   0   22.50    3.20
   1  -5   0   22.70    4.80
   1  -5   0   21.30    3.50
  -1  -5   0   17.50    3.40
   1   5   0    8.00    6.40
  -1   5   0   13.60    6.40
  -3  -5   0  441.56   24.60
   3  -5   0  493.85   25.10
   3  -5   0  528.95   23.30
   3  -5   0  513.75   24.80
  -3  -5   0  517.05   24.90
  -3   5   0  507.85   27.40
   3   5   0  504.25   24.10
   3   5   0  457.45   27.60
  -5  -5   0   45.20    5.60
   5  -5   0   42.70    4.80
  -5  -5   0   57.99    7.10
  -5  -5   0   61.49    5.70
   5  -5   0   44.80    3.60
  -5   5   0   38.50    7.40
   5   5   0   44.10    8.30
   5   5   0   60.19    4.80
  -7  -5   0  603.44   32.20
   7  -5   0  620.94   30.00
  -7  -5   0  650.73   31.30
   7  -5   0  628.94   30.10
  -7  -5   0  584.64   32.80
   7   5   0  594.84   33.90
  -7   5   0  662.63   33.20
  -7   5   0  673.03   30.40
   7   5   0  618.84   30.50
  -9  -5   0  981.80   49.20
   9  -5   0  985.20   47.20
  -9  -5   0 1038.60   48.20
   9  -5   0  968.00   46.30
  -9   5   0  979.10   49.40
  -9   5   0  970.50   47.20
   9   5   0  966.10   50.79
   9   5   0 1056.39   47.60
 -11  -5   0  167.78   13.50
 -11  -5   0  178.88   12.20
  11  -5   0  189.88   11.70
  11   5   0  180.58   11.40
  11   5   0  174.68   13.40
 -11   5   0  178.68   10.10
 -11   5   0  200.58   13.50
  11   5   0  159.68   15.40
 -11   5   0  193.78   11.10
  13  -5   0   37.00    6.30
 -13  -5   0   65.89    7.60
 -13  -5   0   53.19    8.50
 -13   5   0   52.99    7.30
 -13   5   0   42.90    5.00
  13   5   0   53.79    9.50
 -13   5   0   37.90    5.50
  13   5   0   48.00    8.30
 -15  -5   0   33.80    7.10
  15  -5   0   47.90    7.40
 -15  -5   0   31.30    7.90
 -15   5   0   34.70    5.80
  15   5   0   21.40    8.00
 -15   5   0   32.00    6.30
  15   5   0   17.30    9.10
 -17  -5   0  335.97   20.20
 -17  -5   0  289.27   21.20
  17  -5   0  317.47   19.70
  17   5   0  283.37   21.60
 -17   5   0  327.57   17.70
 -17   5   0  292.37   18.30
  17   5   0  315.07   22.90
 -19  -5   0   88.19   11.80
  19  -5   0   84.69   10.90
 -19  -5   0   67.39   11.10
 -19   5   0   87.29    7.80
  19   5   0   83.79   13.40
  19   5   0   65.49   12.80
 -19   5   0   85.39    9.40
  21  -5   0  352.86   22.50
 -21  -5   0  319.07   25.10
 -21  -5   0  349.17   24.30
  21   5   0  363.96   25.50
  21   5   0  290.57   25.30
 -21   5   0  364.06   21.60
  23  -5   0   29.90   10.10
 -23  -5   0   43.30   12.20
 -23  -5   0   33.60   11.70
  23   5   0   31.80   13.30
  23   5   0   25.50   12.50
 -23   5   0   18.60    8.20
 -25  -5   0    3.60   11.70
 -25  -5   0    3.90   11.40
  25  -5   0   10.40    9.70
  25   5   0  -21.40   12.30
 -25   5   0   -3.70    8.30
  25   5   0   -5.10   11.40
 -27  -5   0   -3.20   13.20
 -27  -5   0    3.10   13.00
  27  -5   0   11.10   10.60
  27   5   0   18.70   13.50
 -27   5   0    6.10    9.80
  27   5   0   24.90   14.40
 -29  -5   0   13.00   13.50
 -29  -5   0    6.30   14.50
  29  -5   0    4.30   11.00
 -29   5   0   -7.20   10.10
  29   5   0    2.40   13.00
 -31  -5   0   47.20   17.60
 -31  -5   0   80.29   16.70
  31  -5   0   76.69   15.10
 -31   5   0   67.69   14.20
 -33  -5   0   -2.90   15.30
  33  -5   0   26.70   19.60
 -33  -5   0   37.00   16.30
 -33   5   0   37.10   13.10
 -35  -5   0    4.70   15.50
 -35  -5   0    4.20   16.90
 -35   5   0    1.30   12.00
   0  -6   0 2498.25  112.39
   0  -6   0 2300.57  111.59
   0   6   0 2437.36  115.59
   2  -6   0   82.09    4.60
   2  -6   0   70.39    5.00
  -2  -6   0  101.29    7.10
  -2  -6   0  110.39    7.60
   2  -6   0   79.69    7.00
  -2   6   0   83.29   11.30
   2   6   0  133.59   13.60
   4  -6   0  879.71   41.60
  -4  -6   0  767.62   41.60
  -4  -6   0  892.01   41.80
  -4   6   0  919.21   45.10
   4   6   0  840.62   45.20
  -6  -6   0  876.81   44.50
  -6  -6   0  987.00   44.20
   6  -6   0  900.31   43.90
  -6  -6   0  899.41   45.50
   6  -6   0  853.11   43.20
  -6   6   0  876.91   46.60
   6   6   0  916.91   43.00
   6   6   0  910.31   47.60
   8  -6   0  208.68   11.10
  -8  -6   0  223.18   15.30
  -8  -6   0  204.88   13.30
   8  -6   0  208.88   11.70
   8   6   0  195.58   16.70
   8   6   0  217.78   12.00
  -8   6   0  216.68   11.80
  -8   6   0  207.48   16.30
 -10  -6   0  264.57   17.60
 -10  -6   0  266.07   15.80
  10  -6   0  263.57   14.10
  10  -6   0  245.48   13.00
  10   6   0  219.78   19.70
 -10   6   0  265.77   14.10
 -10   6   0  258.27   17.80
  10   6   0  261.47   14.40
  12  -6   0   37.20    5.70
 -12  -6   0   30.80    6.10
 -12  -6   0   32.90    7.80
  12   6   0   32.90   10.50
 -12   6   0   37.80    5.10
 -12   6   0   34.10    8.00
  14  -6   0   11.80    5.60
 -14  -6   0    8.10    5.80
 -14  -6   0    9.00    7.00
 -14   6   0   11.30    3.40
 -14   6   0   14.00    4.70
  14   6   0    0.20    8.90
 -14   6   0   10.70    6.80
 -16  -6   0   15.10    6.90
  16  -6   0   17.60    6.50
 -16  -6   0    6.80    7.60
 -16   6   0   10.20    5.00
  16   6   0    6.80    9.70
 -16   6   0   15.40    6.40
 -18  -6   0   51.19    9.50
 -18  -6   0   26.40    9.40
  18  -6   0   64.09    9.00
 -18   6   0   43.30    7.20
 -18   6   0   43.70    7.00
  18   6   0   27.50   12.00
 -20  -6   0  207.98   19.50
 -20  -6   0  197.28   17.90
  20  -6   0  186.38   16.10
 -20   6   0  202.68   15.10
  20   6   0  189.08   21.10
 -20   6   0  179.68   14.60
 -22  -6   0  252.17   21.50
  22  -6   0  273.37   19.20
 -22  -6   0  207.98   21.70
 -22   6   0  240.28   17.30
  22   6   0  242.38   24.30
  24  -6   0  107.49   13.30
 -24  -6   0  112.29   16.90
 -24  -6   0   95.19   16.80
  24   6   0   75.59   16.70
 -24   6   0   96.99   11.80
 -26  -6   0    1.20   12.50
  26  -6   0    2.40    9.80
 -26  -6   0   11.10   12.50
 -26   6   0    9.10    8.60
  26   6   0   -6.00   13.00
 -28  -6   0  382.96   32.80
 -28  -6   0  391.46   31.40
 -28   6   0  341.87   25.50
  28   6   0  380.56   31.90
 -30  -6   0   33.60   15.70
 -30  -6   0   57.29   17.40
 -30   6   0   36.10   11.80
 -32  -6   0   53.49   16.60
 -32  -6   0   52.49   19.00
 -32   6   0   32.40   12.30
 -34  -6   0   50.39   23.70
 -34   6   0   51.79   13.50
  -1  -7   0  832.62   39.20
   1  -7   0  783.02   37.10
   1  -7   0  784.82   39.00
  -1  -7   0  777.72   38.10
   1   7   0  803.72   43.60
  -1   7   0  796.42   43.50
   3  -7   0   24.70    5.00
  -3  -7   0   17.90    4.90
  -3  -7   0   14.20    4.40
  -3   7   0   24.40    9.60
   3   7   0   30.50   10.80
  -5  -7   0   88.49   10.10
   5  -7   0   81.29    8.10
  -5  -7   0   99.29    8.70
  -5  -7   0  105.69    9.10
  -5   7   0   76.29   12.30
   5   7   0   96.49   13.60
  -7  -7   0   85.09   10.50
   7  -7   0   54.19    7.20
  -7  -7   0   86.79    8.50
   7   7   0   51.99   11.70
  -7   7   0   93.29   12.50
   7   7   0   75.59    6.40
   9  -7   0   81.19    8.40
  -9  -7   0   76.89    9.90
  -9  -7   0   72.79    8.40
   9   7   0   69.19    6.30
   9   7   0   59.99   13.20
  -9   7   0   78.29   11.70
  11  -7   0  107.29    7.30
 -11  -7   0  125.29   13.10
 -11  -7   0  133.39   11.00
 -11   7   0  151.68   14.60
 -11   7   0  116.19    8.40
  11   7   0  110.19   16.40
  13  -7   0   81.09    7.10
 -13  -7   0   78.59   11.30
 -13  -7   0   70.69    9.30
  13   7   0   59.29   12.90
 -13   7   0   82.59    7.20
 -13   7   0   93.49   11.80
 -15  -7   0   -1.90    7.70
  15  -7   0    3.90    5.20
 -15  -7   0   22.20    7.30
 -15   7   0    8.40    4.50
 -15   7   0   12.30    7.60
  15   7   0   12.00   11.90
 -17  -7   0   -5.80    7.00
 -17  -7   0   -1.80    8.20
 -17   7   0    2.00    7.00
  17   7   0    5.90   11.80
 -17   7   0    6.90    4.90
 -19  -7   0   26.70    9.30
 -19  -7   0    5.40    9.80
  19   7   0   12.20   12.60
 -19   7   0   40.20    8.10
 -19   7   0   25.30    6.40
 -21  -7   0   70.39   12.20
 -21  -7   0   40.70   12.30
  21   7   0   45.30   15.10
 -21   7   0   64.49    8.60
 -23  -7   0  175.58   18.80
 -23  -7   0  203.28   21.20
  23   7   0  188.38   23.20
 -23   7   0  194.98   15.60
 -25  -7   0  108.69   18.90
 -25  -7   0  110.29   17.30
 -25   7   0   91.09   11.80
  25   7   0  134.99   21.20
 -27  -7   0   28.40   15.40
 -27  -7   0   77.89   17.30
 -27   7   0   42.50   10.10
  27   7   0   86.09   19.10
 -29  -7   0  145.69   22.60
 -29  -7   0  122.69   19.60
  29   7   0  179.28   23.80
 -29   7   0  117.39   14.50
 -31  -7   0   -6.30   15.70
 -31  -7   0    0.40   15.50
   0  -8   0  161.38   11.90
   0   8   0  156.88   18.70
   2  -8   0  186.98   12.30
  -2  -8   0  153.08   12.10
   2   8   0  143.59   17.60
  -2   8   0  168.98   18.80
  -4  -8   0   10.50    6.70
  -4  -8   0   11.60    5.30
   4  -8   0    7.10    5.20
   4   8   0    7.10   10.90
  -4   8   0    9.80    9.90
  -6  -8   0   89.19    9.20
   6  -8   0   70.09    8.60
  -6  -8   0   69.29   10.40
   6   8   0   88.29   14.70
  -6   8   0  100.19   14.50
   8  -8   0  195.58   14.70
  -8  -8   0  221.48   15.10
  -8  -8   0  187.98   16.60
   8   8   0  251.07   23.30
  -8   8   0  218.58   19.90
 -10  -8   0    8.40    7.40
  10  -8   0   14.70    6.20
 -10  -8   0   19.80    6.40
 -10   8   0   16.90    9.90
  10   8   0    5.50   11.70
 -12  -8   0   16.10    8.20
  12  -8   0   11.00    6.40
 -12  -8   0   12.50    6.50
  12   8   0   -5.20   11.40
 -12   8   0   17.40   10.00
 -14  -8   0   11.00    7.20
 -14  -8   0   15.60    9.20
 -14   8   0    3.10    8.90
  14   8   0   -8.30   11.50
 -16  -8   0  167.08   15.70
 -16  -8   0  157.08   16.90
 -16   8   0  180.78   16.60
 -16   8   0  157.48   10.90
  16   8   0  163.28   21.30
 -18  -8   0   54.39   11.10
 -18  -8   0   41.80   12.50
 -18   8   0   46.50    6.50
  18   8   0   27.90   15.50
 -18   8   0   57.89   10.50
 -20  -8   0   59.49   13.80
 -20  -8   0   67.99   12.10
  20   8   0   66.39   18.30
 -20   8   0   62.89    8.10
 -22  -8   0  236.68   23.70
 -22  -8   0  219.58   21.30
  22   8   0  304.57   29.30
 -24  -8   0  125.69   17.90
 -24  -8   0  131.79   20.20
  24   8   0  141.29   22.90
 -26  -8   0   -8.10   13.00
 -26  -8   0   15.60   15.10
  26   8   0  -13.30   16.20
 -28  -8   0   46.60   17.80
 -28  -8   0   44.90   17.40
  28   8   0   90.79   21.20
 -30  -8   0   14.20   17.10
 -30  -8   0   43.80   16.80
  30   8   0   50.49   21.30
  -1  -9   0   68.99    8.60
   1  -9   0   53.79    8.00
  -1   9   0   46.80   14.30
   1   9   0   56.59   15.80
   3  -9   0  117.99   10.70
  -3  -9   0   88.29   10.00
  -3   9   0  115.99   17.40
   3   9   0   50.19   15.00
   5  -9   0  157.88   13.70
  -5  -9   0  192.88   17.70
  -5  -9   0  154.88   13.80
  -5   9   0  203.18   21.20
   5   9   0  141.79   19.50
  -7  -9   0   46.80   10.00
  -7  -9   0   41.10    8.00
   7  -9   0   36.00    7.90
   7   9   0   32.50   14.60
  -7   9   0   42.70   13.50
  -9  -9   0  207.78   19.40
  -9  -9   0  196.28   16.10
   9  -9   0  214.68   16.00
  -9   9   0  208.18   21.50
   9   9   0  224.38   23.90
 -11  -9   0  127.69   15.70
  11  -9   0  147.09   13.50
 -11  -9   0  128.79   12.90
  11   9   0  105.79   18.20
 -11   9   0  193.28   20.00
  13  -9   0   62.69    9.90
 -13  -9   0   57.09   10.10
 -13  -9   0   80.89   13.60
 -13   9   0   60.99   13.80
  13   9   0   39.60   15.10
 -15  -9   0   15.50    8.80
 -15  -9   0    8.60    9.70
  15  -9   0    1.10    7.80
 -15   9   0   10.60   10.00
  15   9   0    0.00   13.90
 -17  -9   0   78.09   12.40
  17  -9   0   68.39   11.90
 -17  -9   0   70.19   14.10
  17   9   0   82.79   20.20
 -17   9   0   96.29   14.50
 -19  -9   0  107.69   14.80
 -19  -9   0   90.59   16.40
  19   9   0   82.49   20.50
 -21  -9   0   -2.30   12.50
 -21  -9   0   15.70   11.00
  21   9   0   -3.70   16.00
 -23  -9   0   14.20   13.90
 -23  -9   0   36.20   13.30
  23   9   0   25.60   17.40
 -25  -9   0    7.70   14.80
 -25  -9   0   11.70   14.10
  25   9   0   19.60   19.00
 -27  -9   0    1.80   15.20
 -27  -9   0  -22.90   15.50
  27   9   0    9.10   18.10
 -29  -9   0   35.90   17.20
  29   9   0   22.20   19.80
   0 -10   0    5.10    6.80
   0  10   0    9.70   13.40
   2 -10   0  104.59   11.30
  -2 -10   0  105.99   11.40
  -2  10   0   89.89   18.60
   2  10   0   93.19   19.20
   4 -10   0    1.20    6.70
  -4 -10   0   12.30    7.20
  -4 -10   0  -15.90    8.80
  -4  10   0   -2.30   12.60
   4  10   0   -6.30   13.70
  -6 -10   0   51.89   11.70
  -6 -10   0   52.69    9.60
   6 -10   0   68.49   10.00
   6  10   0   50.09   16.10
  -6  10   0   73.69   16.60
  -8 -10   0  227.78   21.40
  -8 -10   0  208.68   17.40
   8 -10   0  198.88   17.10
   8  10   0  206.58   25.80
  -8  10   0  209.38   23.10
  10 -10   0   37.00    9.00
 -10 -10   0   32.90    8.90
 -10 -10   0   30.80   12.00
  10  10   0   25.60   15.00
 -10  10   0   51.39   15.00
 -12 -10   0  235.38   22.80
 -12 -10   0  227.78   18.70
  12 -10   0  174.18   17.10
 -12  10   0  229.78   23.20
  12  10   0  298.57   30.20
 -14 -10   0   -5.00   11.10
 -14 -10   0    8.10    8.80
  14 -10   0   12.00   10.00
  14  10   0  -24.30   15.20
 -14  10   0   23.90   12.00
 -16 -10   0  168.38   19.60
 -16 -10   0  120.59   15.90
  16  10   0  146.49   24.90
 -18 -10   0   66.99   15.90
 -18 -10   0   69.49   13.70
  18  10   0   78.89   22.40
 -20 -10   0   46.40   16.00
 -20 -10   0   39.50   13.00
  20  10   0   85.49   21.80
 -22 -10   0   24.00   15.20
 -22 -10   0   11.80   13.60
  22  10   0   35.30   19.50
 -24 -10   0    2.90   14.70
 -24 -10   0   21.20   14.60
  24  10   0    3.40   19.40
 -26 -10   0   31.90   16.50
  26  10   0   13.00   20.10
  -1  11   0   -5.60   15.40
   1  11   0    7.40   15.40
  -3 -11   0   -1.80   10.80
   3  11   0   18.70   17.20
  -3  11   0   18.30   15.30
  -5 -11   0   45.80   13.40
  -5  11   0   61.99   17.90
   5  11   0   13.30   17.60
  -7 -11   0   56.99   14.40
   7  11   0   77.69   20.90
  -7  11   0   75.49   17.70
  -9 -11   0   27.50   12.90
   9  11   0   30.50   17.10
  -9  11   0   20.60   14.70
 -11 -11   0  391.86   29.30
  11  11   0  387.56   36.50
 -11  11   0  405.86   32.60
 -13 -11   0  177.58   20.40
  13  11   0  188.58   26.20
 -13  11   0  206.48   23.10
 -15 -11   0   -2.60   11.90
  15  11   0   -0.40   17.80
 -17 -11   0  230.08   24.60
  17  11   0  174.08   28.30
 -19 -11   0    0.80   14.10
  19  11   0    1.90   19.10
 -21 -11   0   -6.00   15.30
  21  11   0   14.70   20.30
   0  12   0  136.09   25.00
  -2 -12   0    0.20   11.60
   2  12   0   16.30   17.80
  -2  12   0  -10.20   16.50
  -4 -12   0   78.39   17.00
  -4  12   0   77.99   21.70
   4  12   0   92.69   23.70
  -6 -12   0   59.69   14.80
  -6  12   0   69.99   19.90
   6  12   0   81.49   23.60
  -8 -12   0   93.99   18.30
   8  12   0   83.69   23.10
  -8  12   0   78.89   20.50
 -10 -12   0   89.29   17.30
  10  12   0  100.09   22.30
 -10  12   0  115.39   21.70
 -12 -12   0   32.70   14.70
 -12  12   0   21.40   15.40
  12  12   0   37.50   20.80
 -14 -12   0   29.00   15.30
  14  12   0   31.80   20.40
 -16 -12   0    7.90   18.20
  -1 -13   0  100.19   18.80
   1 -13   0   59.29   17.70
  -1  13   0  121.09   25.00
   1  13   0  122.79   26.10
  -3 -13   0   10.20   13.60
  -3  13   0   15.50   18.90
   3  13   0   32.90   20.60
  -5 -13   0  105.79   19.10
  -5  13   0   71.59   22.70
   5  13   0  127.89   26.60
  -7 -13   0   12.50   24.50
   7  13   0   62.39   32.60
  -7  13   0   26.80   19.40
  -9  13   0   42.60   18.70
 -38   0   1   -2.10   24.60
  38   0  -1    7.30   19.50
 -38   0   1    3.10   16.40
 -36   0   1   11.00   13.10
  36   0  -1   21.00   16.00
 -36   0   1   -3.00   13.50
 -34   0   1    8.30   13.80
 -34   0   1   14.20   12.70
  34   0  -1   -2.80   14.80
  32   0  -1    0.80   13.70
 -32   0   1   10.30   13.60
 -32   0   1    5.40   11.70
 -30   0   1   -1.20   11.80
 -30   0   1    2.30   10.60
  30   0  -1   10.10   13.30
 -28   0   1    2.70   10.10
  28   0  -1    6.50   12.10
 -28   0   1   10.40   10.40
 -26   0   1    5.20    9.40
 -26   0   1   -4.70    9.50
  26   0  -1    4.90   10.70
  24   0  -1    4.70    9.80
 -24   0   1    0.70    8.50
 -24   0   1   -1.00    9.30
 -22   0   1   -1.60    3.30
 -22   0   1    0.70    7.60
  22   0  -1    0.30    8.80
 -22   0   1   -2.30    7.80
 -20   0   1   -5.40    6.80
  20   0  -1    3.40    8.40
 -20   0   1    6.30    7.00
 -20   0   1    6.60    3.30
 -18   0   1   10.00    6.30
 -18   0   1    3.10    3.00
 -18   0   1   -9.50    6.30
  18   0  -1   -2.20    6.90
  16   0  -1    2.60    5.80
 -16   0   1    0.80    5.30
 -16   0   1    2.90    3.60
 -16   0   1   -1.90    5.10
 -16   0   1    2.10    2.70
 -14   0   1   -0.50    3.40
 -14   0   1   -1.70    2.60
 -14   0   1   -4.30    4.40
 -14   0   1   -2.90    5.20
  14   0  -1   -6.20    5.60
 -12   0   1    2.20    3.90
  12   0  -1   -1.80    4.70
 -12   0   1   -2.30    2.40
 -12   0   1    3.60    3.20
 -12   0   1    1.20    4.70
  12   0  -1    1.70    2.70
  10   0  -1   -9.00    3.70
 -10   0   1   -2.60    3.20
 -10   0   1   -2.50    2.20
  10   0  -1    1.80    3.50
  10   0  -1   -6.40    2.20
 -10   0   1    3.90    4.60
 -10   0   1   -1.80    3.90
  10   0  -1   -1.60    4.00
 -10   0   1    0.00    2.80
  -8   0   1   -1.60    3.20
  -8   0   1   -2.60    1.90
   8   0  -1   -1.60    3.30
   8   0  -1    0.30    3.40
  -8   0   1    0.30    3.50
   8   0  -1   -1.40    2.10
  -8   0   1    1.40    2.50
   8   0  -1   -4.70    3.80
  -8   0   1    6.20    3.70
   6   0  -1   10.30    3.20
  -6   0   1    1.00    2.80
   6   0  -1   -0.90    2.10
  -6   0   1    5.70    3.40
  -6   0   1    2.60    2.20
   6   0  -1    2.20    1.70
  -6   0   1   -0.20    1.50
   6   0  -1    4.70    3.00
  -6   0   1    3.30    2.90
   6   0  -1    7.20    3.30
  -4   0   1    2.20    1.60
   4   0  -1    3.50    2.20
  -4   0   1    4.20    1.60
  -4   0   1   -1.10    1.20
  -4   0   1    8.00    2.10
   4   0  -1    2.70    1.40
   4   0  -1    2.90    1.10
   4   0  -1    0.40    1.40
   4   0  -1    9.40    2.60
  -4   0   1    5.00    1.20
  -2   0   1    6.60    1.00
   2   0  -1    0.10    0.30
   2   0  -1    5.40    1.00
  -2   0   1    1.80    0.70
   0   0  -1    0.00    0.10
   0   0  -1    0.10    0.10
   0   0   1   -0.10    0.20
   0   0   1   -0.10    0.10
   0   0  -1    0.00    0.20
   0   0   1    0.30    0.30
  -2   0  -1    0.20    0.40
   2   0   1    0.20    1.20
  -2   0  -1   -0.10    0.30
   2   0   1    0.40    0.90
  -4   0  -1    1.60    1.80
   4   0   1    1.10    2.60
  -4   0  -1   -2.60    1.80
   4   0   1    3.90    2.30
  -4   0  -1   -0.10    1.50
  -4   0  -1    5.50    2.20
   4   0   1   -2.10    1.40
  -6   0  -1    1.00    2.60
   6   0   1   -1.10    2.90
  -6   0  -1   -1.10    3.00
   6   0   1   -2.40    3.00
   6   0   1    5.10    3.30
  -6   0  -1    3.80    2.40
  -6   0  -1    0.90    3.30
   8   0   1    1.40    3.60
  -8   0  -1    0.40    2.60
   8   0   1   -1.90    3.30
  -8   0  -1    1.60    3.10
  -8   0  -1    3.90    3.70
  -8   0  -1    0.10    3.90
   8   0   1    2.20    3.70
 -10   0  -1    1.20    3.80
 -10   0  -1   -1.60    4.70
  10   0   1    4.50    4.00
  10   0   1    2.50    4.20
  10   0   1   -5.90    4.20
 -10   0  -1    2.50    2.90
 -10   0  -1   -3.30    3.40
 -12   0  -1   -0.80    2.90
  12   0   1   -2.80    5.10
 -12   0  -1   -1.20    3.90
 -12   0  -1    1.40    4.90
  14   0   1    0.30    5.30
 -14   0  -1    0.40    3.10
 -14   0  -1    2.90    5.30
 -14   0  -1    4.30    5.30
 -16   0  -1    1.90    5.80
 -16   0  -1    2.60    3.50
  16   0   1    1.30    5.70
 -16   0  -1   -1.10    5.90
 -16   0  -1   -2.80    3.10
 -18   0  -1    8.40    7.00
 -18   0  -1    4.60    3.70
 -18   0  -1    2.60    5.70
  18   0   1   -4.10    6.40
 -20   0  -1    9.30    3.90
 -20   0  -1   -8.40    6.70
  20   0   1   -2.60    8.20
 -20   0  -1   13.90    7.60
 -22   0  -1    7.40    8.80
 -22   0  -1    9.50    4.20
  22   0   1   -7.00    8.80
 -22   0  -1    4.50    7.80
 -24   0  -1   10.40    8.70
 -24   0  -1    7.40    9.80
  24   0   1   -4.50    8.80
 -26   0  -1   -2.50    9.70
 -26   0  -1   12.60    9.60
  26   0   1    7.40   11.10
  28   0   1    7.50   11.20
 -28   0  -1   21.40   10.80
 -28   0  -1   11.00   10.50
 -30   0  -1   -9.20   10.10
  30   0   1   -1.00   12.50
 -30   0  -1   16.90   12.20
 -32   0  -1   -1.30   10.70
  32   0   1    4.90   13.60
 -32   0  -1   -7.20   12.90
  34   0   1  -13.80   12.50
 -34   0  -1   16.10   12.30
 -34   0  -1    4.10   14.00
  36   0   1   -5.70   14.50
 -36   0  -1    1.50   12.80
 -36   0  -1   -9.10   14.40
 -37  -1   1   19.00   16.00
 -37  -1   1   38.20   14.80
  37  -1  -1   24.00   16.40
 -37   1   1   28.60   13.80
  37   1  -1   19.20   17.60
 -37   1   1   32.70   15.80
 -35  -1   1   13.50   14.80
  35  -1  -1   39.50   14.60
 -35  -1   1   31.90   13.80
  35   1  -1   24.70   16.20
 -35   1   1   16.40   13.60
 -35   1   1   19.50   12.10
 -33  -1   1  224.88   22.50
  33  -1  -1  252.77   23.40
 -33  -1   1  188.48   22.80
  33   1  -1  238.88   24.80
 -33   1   1  200.88   20.10
 -33   1   1  182.18   22.90
  31  -1  -1   16.90   13.10
 -31  -1   1   37.70   12.50
 -31  -1   1   20.10   13.30
 -31   1   1   24.00   11.80
  31   1  -1   28.70   14.20
 -31   1   1   22.00   12.20
 -29  -1   1  197.58   20.40
  29  -1  -1  236.58   21.10
 -29  -1   1  161.18   18.40
 -29   1   1  174.08   19.00
  29   1  -1  214.38   20.90
 -29   1   1  201.68   21.30
  27  -1  -1  780.82   43.20
 -27  -1   1  751.12   43.40
 -27  -1   1  749.33   42.70
  27   1  -1  754.42   43.60
 -27   1   1  740.53   42.10
 -27   1   1  777.42   44.60
  25  -1  -1   19.90   11.00
 -25  -1   1   29.40   11.00
 -25  -1   1   29.20    9.40
 -25   1   1   37.50   11.00
 -25   1   1   51.79   11.10
  25   1  -1   28.30   10.90
 -23  -1   1  398.36   25.40
  23  -1  -1  388.56   26.00
 -23  -1   1  385.46   26.60
 -23   1   1  425.16   26.50
 -23   1   1  359.56   24.70
  23   1  -1  387.16   26.30
 -21  -1   1  266.97   14.70
 -21  -1   1  209.68   17.30
  21  -1  -1  243.58   19.10
 -21  -1   1  238.58   19.70
 -21   1   1  250.37   19.20
  21   1  -1  239.48   19.50
 -21   1   1  249.97   18.50
 -19  -1   1  227.58   18.20
 -19  -1   1  226.18   16.90
  19  -1  -1  235.58   17.40
 -19  -1   1  236.28   13.70
 -19   1   1  213.58   16.60
 -19   1   1  206.08   13.00
  19   1  -1  234.98   14.30
  19   1  -1  224.08   17.70
 -19   1   1  228.78   18.10
  17  -1  -1   91.09   10.80
 -17  -1   1   78.39    7.50
 -17  -1   1   62.29    9.40
 -17  -1   1   77.69    9.70
 -17   1   1  100.39   11.30
  17   1  -1   72.99   10.60
 -17   1   1   97.39   10.60
 -17   1   1   98.29    7.00
  17   1  -1   81.79    8.10
 -15  -1   1    0.70    5.50
 -15  -1   1    7.90    3.60
  15  -1  -1   -3.40    5.70
 -15  -1   1   -1.30    4.60
  15   1  -1   -4.80    5.80
  15   1  -1   -0.60    4.00
 -15   1   1    7.20    5.50
 -15   1   1   -0.40    5.40
 -15   1   1    0.20    2.80
 -13  -1   1  117.79    9.20
 -13  -1   1  123.69   10.60
  13  -1  -1  117.39   10.50
 -13  -1   1  117.09    8.60
 -13  -1   1  119.29   10.30
 -13   1   1  131.29   11.10
 -13   1   1  116.89   10.10
 -13   1   1  123.49    7.60
  13   1  -1  103.89    8.80
  13   1  -1  113.89   10.60
 -11  -1   1  594.74   30.10
 -11  -1   1  583.64   29.70
 -11  -1   1  579.84   28.90
  11  -1  -1  591.34   29.90
 -11  -1   1  555.54   29.30
 -11   1   1  593.04   29.60
 -11   1   1  610.34   30.20
  11   1  -1  556.94   30.30
 -11   1   1  578.84   27.90
 -11   1   1  562.74   29.60
  11   1  -1  609.84   29.00
  -9  -1   1  365.86   18.60
  -9  -1   1  366.46   19.40
   9  -1  -1  363.96   19.10
  -9  -1   1  351.66   18.90
  -9  -1   1  345.17   18.90
  -9  -1   1  359.46   19.50
   9  -1  -1  361.96   19.20
   9  -1  -1  357.66   19.00
  -9   1   1  377.56   19.00
  -9   1   1  354.06   17.40
   9   1  -1  328.37   18.70
  -9   1   1  369.36   19.20
   9   1  -1  360.36   19.90
   9   1  -1  343.37   19.30
   9   1  -1  383.76   18.60
  -9   1   1  381.36   19.00
  -7  -1   1  529.75   25.50
  -7  -1   1  542.75   25.30
  -7  -1   1  532.15   25.30
  -7  -1   1  502.55   25.90
   7  -1  -1  510.35   25.40
   7  -1  -1  512.15   25.40
   7  -1  -1  502.55   25.30
  -7  -1   1  514.95   25.70
   7   1  -1  524.35   25.50
  -7   1   1  483.85   24.10
   7   1  -1  476.75   25.80
  -7   1   1  522.65   25.30
  -7   1   1  516.45   25.60
  -7   1   1  505.65   25.30
   7   1  -1  534.25   25.30
   7   1  -1  546.45   25.30
  -5  -1   1 3473.45  152.38
  -5  -1   1 3451.65  152.28
   5  -1  -1 3349.06  152.38
   5  -1  -1 3258.97  152.18
  -5  -1   1 3306.27  152.68
   5  -1  -1 3177.18  151.48
   5  -1  -1 3285.67  152.08
  -5  -1   1 3489.45  152.38
  -5  -1   1 3208.28  152.48
   5   1  -1 3237.18  152.18
   5   1  -1 3367.86  152.28
  -5   1   1 3291.37  152.08
   5   1  -1 3193.68  152.48
  -5   1   1 3269.47  151.98
   5   1  -1 3351.96  152.68
  -5   1   1 3127.49  151.38
  -5   1   1 3271.87  152.38
   5   1  -1 3324.27  152.28
  -3  -1   1 2305.37  102.89
   3  -1  -1 2329.37  102.39
   3  -1  -1 2146.99  102.39
  -3  -1   1 2133.39  102.79
   3  -1  -1 2155.08  102.09
  -3  -1   1 2256.77  102.79
   3  -1  -1 2232.88  102.29
   3   1  -1 2281.37  102.59
   3   1  -1 2114.19  102.79
   3   1  -1 2258.67  102.59
  -3   1   1 2246.98  102.39
  -3   1   1 2231.28  102.29
   3  -1   1  388.36   18.50
   3  -1   1  391.86   18.30
   3  -1   1  391.46   18.90
  -3  -1  -1  395.16   19.70
   3  -1   1  398.66   18.70
  -3  -1  -1  393.76   18.60
   3   1   1  389.66   19.60
   3   1   1  381.86   18.90
   3   1   1  397.56   18.50
  -3   1  -1  386.56   18.60
   5  -1   1  134.09    7.80
  -5  -1  -1  135.99    7.70
  -5  -1  -1  127.29    7.90
   5  -1   1  139.69    8.20
  -5  -1  -1  126.99    8.60
   5  -1   1  133.89    7.50
  -5  -1  -1  130.09    7.80
   5   1   1  129.59    7.90
   5   1   1  136.69    7.60
  -5   1  -1  127.59    7.80
   5   1   1  121.39    7.70
   5   1   1  134.39    8.90
  -5   1  -1  137.39    7.50
  -5   1  -1  138.99    7.90
  -7  -1  -1  150.88    9.60
   7  -1   1  143.69    9.60
  -7  -1  -1  178.18   10.00
   7  -1   1  146.19    9.50
   7  -1   1  148.89    8.90
  -7  -1  -1  164.08    9.50
  -7  -1  -1  150.18    9.30
   7   1   1  142.79    9.40
   7   1   1  154.58    9.20
  -7   1  -1  131.79    9.10
   7   1   1  149.59   10.00
  -7   1  -1  157.48    9.50
   7   1   1  148.79    9.60
  -7   1  -1  157.08    9.00
   9  -1   1   65.69    6.70
  -9  -1  -1   71.09    6.80
  -9  -1  -1   62.79    6.30
   9  -1   1   59.19    6.20
  -9  -1  -1   79.89    7.20
  -9  -1  -1   86.49    7.50
   9  -1   1   54.59    5.50
   9   1   1   52.19    5.90
   9   1   1   72.79    7.00
   9   1   1   81.09    7.30
   9   1   1   63.89    6.60
  -9   1  -1   69.49    6.50
  -9   1  -1   59.39    5.90
  -9   1  -1   70.49    6.90
 -11  -1  -1   50.19    6.80
 -11  -1  -1   81.29    7.20
 -11  -1  -1   71.29    7.80
  11  -1   1   54.59    7.10
 -11   1  -1   57.39    7.30
 -11   1  -1   76.79    7.20
  11   1   1   61.89    7.00
  11   1   1   80.39    7.40
 -11   1  -1   71.39    5.20
 -11   1  -1   62.79    6.80
  11   1   1   66.79    8.20
 -13  -1  -1   75.69    8.70
  13  -1   1   84.99    8.80
 -13  -1  -1   88.39    7.80
 -13  -1  -1   73.49    8.70
 -13   1  -1   80.79    8.20
 -13   1  -1   98.89   10.00
 -13   1  -1   77.19    6.20
  13   1   1   99.29   10.10
  13   1   1   86.69    8.20
 -15  -1  -1   26.60    7.10
  15  -1   1    8.70    6.00
 -15  -1  -1   12.00    5.40
 -15  -1  -1   22.40    4.80
  15   1   1   19.40    6.90
 -15   1  -1   28.70    4.00
 -15   1  -1   23.50    6.90
 -15   1  -1   25.30    3.90
  15   1   1   27.70    5.50
 -15   1  -1   20.30    6.30
 -17  -1  -1  730.03   36.00
 -17  -1  -1  680.13   38.20
  17  -1   1  742.13   37.90
 -17  -1  -1  761.42   38.10
 -17   1  -1  717.13   35.20
 -17   1  -1  732.13   34.90
 -17   1  -1  673.23   37.50
  17   1   1  715.83   38.30
 -17   1  -1  694.33   38.40
  17   1   1  729.63   36.50
  19  -1   1 1236.78   61.29
 -19  -1  -1 1151.08   61.69
 -19  -1  -1 1154.58   60.99
 -19   1  -1 1241.88   62.19
 -19   1  -1 1182.58   58.39
 -19   1  -1 1244.68   57.99
  19   1   1 1284.17   61.99
 -19   1  -1 1305.07   61.59
  21  -1   1   44.90    9.70
 -21  -1  -1   35.10   10.10
 -21  -1  -1   26.90    8.30
  21   1   1   41.20   10.90
 -21   1  -1   31.50    4.80
 -21   1  -1   25.40    8.40
 -21   1  -1   55.49   10.70
 -23  -1  -1  649.34   39.00
 -23  -1  -1  670.43   38.00
  23  -1   1  708.23   38.50
 -23   1  -1  668.93   38.00
  23   1   1  698.43   38.90
 -23   1  -1  693.33   39.60
 -25  -1  -1  752.42   43.20
 -25  -1  -1  805.42   42.80
  25  -1   1  812.82   43.00
 -25   1  -1  686.93   43.00
 -25   1  -1  745.23   42.50
  25   1   1  808.42   43.60
 -27  -1  -1    6.90   10.90
  27  -1   1   -1.10   10.80
 -27  -1  -1   10.90   10.60
 -27   1  -1   16.50   10.70
  27   1   1   16.60   12.40
 -27   1  -1   10.90   11.60
 -29  -1  -1  258.07   24.50
 -29  -1  -1  264.27   23.00
  29  -1   1  266.77   23.80
 -29   1  -1  276.07   25.30
  29   1   1  288.87   24.90
 -31  -1  -1   28.40   12.10
 -31  -1  -1   13.50   13.70
  31  -1   1   29.10   13.00
 -31   1  -1   21.80   12.60
 -31   1  -1   37.90   12.80
  31   1   1   22.20   15.00
 -33  -1  -1   27.00   14.80
 -33  -1  -1    2.40   12.20
  33  -1   1   15.90   13.80
  33   1   1   -2.10   12.90
 -33   1  -1   23.20   12.20
 -33   1  -1   31.30   14.50
 -35  -1  -1   41.90   13.90
 -35  -1  -1   45.30   15.90
  35  -1   1   36.90   16.20
  35   1   1   62.39   18.00
 -35   1  -1   24.20   13.00
 -35   1  -1   46.00   15.60
 -37  -1  -1   12.00   14.50
 -37  -1  -1   10.10   14.00
 -37   1  -1   10.10   14.80
 -37   1  -1    1.10   13.10
  38  -2  -1   55.39   17.90
 -38   2   1   37.60   15.30
 -36  -2   1    5.40   15.50
  36  -2  -1    2.70   13.90
 -36  -2   1   15.50   14.40
 -36   2   1   26.00   16.20
 -36   2   1   31.70   13.10
  36   2  -1   39.80   17.20
 -34  -2   1   -7.10   13.00
  34  -2  -1   22.40   13.80
 -34  -2   1  -15.40   12.00
  34   2  -1   -0.30   14.40
 -34   2   1   12.80   15.00
 -34   2   1   11.50   11.80
 -32  -2   1   79.39   16.10
 -32  -2   1  108.59   18.70
  32  -2  -1  118.39   16.90
  32   2  -1  105.69   17.90
 -32   2   1   69.39   16.20
 -32   2   1   96.79   15.80
 -30  -2   1    4.70   11.90
 -30  -2   1    4.60   11.80
  30  -2  -1    5.30   12.20
 -30   2   1   21.10   11.00
 -30   2   1   -0.80   11.30
  30   2  -1    6.50   13.80
 -28  -2   1    8.00   11.80
 -28  -2   1   22.10   11.40
  28  -2  -1    9.20   11.60
 -28   2   1   -0.20   10.80
  28   2  -1    3.00   12.60
 -28   2   1   28.90   11.00
 -26  -2   1   22.30   10.80
  26  -2  -1   48.00   12.20
 -26  -2   1   39.40   11.30
 -26   2   1   52.89   11.60
  26   2  -1   25.40   11.90
 -26   2   1   33.10   12.30
  24  -2  -1  280.87   21.30
 -24  -2   1  236.08   19.50
 -24  -2   1  247.68   22.20
  24   2  -1  242.68   21.50
 -24   2   1  258.47   22.30
  24   2  -1  243.68   17.70
 -24   2   1  241.98   19.80
  22  -2  -1    5.60    8.80
 -22  -2   1    0.60    8.90
 -22  -2   1   -0.80    7.20
 -22   2   1   -2.20    7.30
 -22   2   1   -1.40    4.60
 -22   2   1   -0.50    8.50
  22   2  -1   -1.30    6.50
  22   2  -1   -5.60    9.10
 -20  -2   1  219.38   19.80
 -20  -2   1  266.37   19.40
  20  -2  -1  309.17   19.50
 -20   2   1  235.48   13.80
 -20   2   1  281.67   18.80
  20   2  -1  285.87   19.50
 -20   2   1  255.27   19.40
  20   2  -1  290.17   17.80
  18  -2  -1   55.19    9.00
 -18  -2   1   59.79    9.30
 -18  -2   1   39.20    8.60
 -18   2   1   55.59    9.20
 -18   2   1   53.19    4.60
 -18   2   1   54.59    8.50
  18   2  -1   56.19   10.50
  18   2  -1   47.90    8.10
 -16  -2   1   76.09    9.00
 -16  -2   1   72.49    9.30
  16  -2  -1   47.20    8.00
  16   2  -1   52.59    7.90
 -16   2   1   47.80    4.20
  16   2  -1   62.49    9.30
 -16   2   1   47.10    8.30
 -16   2   1   70.39    8.50
 -14  -2   1  450.05   25.10
 -14  -2   1  444.46   24.40
  14  -2  -1  471.45   24.90
 -14  -2   1  479.95   24.30
 -14   2   1  435.06   24.80
 -14   2   1  458.15   24.20
  14   2  -1  482.95   25.90
  14   2  -1  463.05   24.30
 -14   2   1  413.46   21.40
 -12  -2   1  620.54   32.40
 -12  -2   1  640.14   33.00
 -12  -2   1  643.54   32.60
  12  -2  -1  620.04   32.70
  12   2  -1  664.93   33.70
 -12   2   1  660.83   32.20
  12   2  -1  667.83   32.70
 -12   2   1  620.14   30.00
 -12   2   1  675.93   33.10
 -10  -2   1  774.12   36.90
 -10  -2   1  760.62   37.40
  10  -2  -1  750.72   36.90
 -10  -2   1  775.92   37.30
  10   2  -1  745.53   37.70
 -10   2   1  748.33   36.60
 -10   2   1  726.93   37.10
 -10   2   1  730.03   35.20
  10   2  -1  779.02   37.30
  10   2  -1  731.83   36.60
 -10   2   1  767.52   36.50
  -8  -2   1 1946.91   92.89
   8  -2  -1 1973.60   92.39
  -8  -2   1 1979.90   92.79
   8  -2  -1 2019.60   92.09
  -8  -2   1 1802.32   92.69
  -8  -2   1 2023.10   92.19
  -8  -2   1 2059.09   92.49
   8  -2  -1 1957.60   91.89
  -8   2   1 2002.80   91.29
   8   2  -1 1964.70   92.59
  -8   2   1 2006.90   91.69
   8   2  -1 1943.91   91.99
   8   2  -1 1886.11   92.29
  -8   2   1 2040.30   91.89
   8   2  -1 1985.50   92.99
   6  -2  -1  896.01   40.10
   6  -2  -1  862.01   40.50
  -6  -2   1  824.72   41.10
  -6  -2   1  756.82   40.70
  -6  -2   1  842.72   40.30
  -6  -2   1  833.12   41.00
   6  -2  -1  877.41   39.70
  -6  -2   1  851.11   40.50
   6  -2  -1  862.71   39.90
   6   2  -1  846.62   40.10
  -6   2   1  902.71   39.80
  -6   2   1  889.41   39.90
   6   2  -1  829.62   40.40
   6   2  -1  786.92   40.90
  -6   2   1  867.31   40.00
   6   2  -1  798.32   40.80
  -4  -2   1  259.87   14.50
   4  -2  -1  270.77   13.30
  -4  -2   1  273.27   14.70
   4  -2  -1  272.17   13.60
   4  -2  -1  274.57   13.30
  -4  -2   1  278.47   14.10
  -4  -2   1  260.67   14.20
  -4  -2   1  273.87   13.70
  -4   2   1  273.97   14.10
   4   2  -1  258.47   14.60
   4   2  -1  268.87   14.30
   4   2  -1  270.37   14.70
  -4   2   1  275.07   13.30
   4   2  -1  275.57   13.70
  -4   2   1  278.37   13.10
   2  -2  -1  357.06   18.20
   2  -2  -1  351.76   17.20
  -2  -2   1  374.56   18.70
   2  -2  -1  345.87   17.30
  -2  -2   1  375.86   18.50
  -2  -2   1  377.76   17.80
  -2  -2   1  384.96   17.80
   2   2  -1  368.06   18.60
   2   2  -1  357.86   17.80
   2   2  -1  385.36   17.70
  -2   2   1  357.76   18.50
   0  -2   1  219.18   11.00
   0  -2   1  222.68   11.00
   0  -2   1  225.28   11.30
   0  -2   1  223.28   10.40
   0  -2  -1  227.38   12.20
   0  -2   1  212.98   11.90
   0   2  -1  214.18   11.00
   0   2  -1  216.08   12.00
   0   2  -1  224.08   11.00
   0   2   1  211.58   12.40
   2  -2   1  318.07   15.00
  -2  -2  -1  299.87   16.40
   2  -2   1  314.17   15.70
   2  -2   1  316.17   15.10
  -2  -2  -1  284.67   14.60
   2   2   1  284.27   14.50
  -2   2  -1  306.07   15.70
   2   2   1  318.97   16.70
  -2   2  -1  327.27   15.10
  -2   2  -1  314.77   15.00
   4  -2   1 7132.39  326.07
  -4  -2  -1 7089.39  325.87
  -4  -2  -1 7252.57  327.27
   4  -2   1 7139.19  325.67
  -4  -2  -1 7058.49  326.47
   4  -2   1 7154.58  325.47
  -4  -2  -1 7188.98  326.17
  -4   2  -1 7097.49  326.37
  -4   2  -1 7119.89  325.97
   4   2   1 6945.11  326.37
  -4   2  -1 6974.50  325.57
  -4   2  -1 6896.41  325.67
   4   2   1 7161.38  325.77
   4   2   1 7166.38  327.27
   6  -2   1 1837.12   86.89
  -6  -2  -1 1895.21   88.39
   6  -2   1 1896.11   86.99
  -6  -2  -1 1881.31   87.59
  -6  -2  -1 1865.41   86.89
   6  -2   1 1873.71   86.09
   6  -2   1 1897.41   87.39
  -6  -2  -1 1824.32   87.29
  -6   2  -1 1910.31   86.99
   6   2   1 1838.62   87.39
   6   2   1 1909.11   88.39
   6   2   1 1873.51   87.29
   6   2   1 1876.41   86.79
  -6   2  -1 1822.92   86.89
  -8  -2  -1  382.16   21.20
   8  -2   1  373.36   19.60
   8  -2   1  391.86   20.10
   8  -2   1  381.06   20.20
  -8  -2  -1  425.86   20.70
  -8  -2  -1  410.16   19.90
  -8  -2  -1  396.66   20.40
  -8   2  -1  383.46   19.90
  -8   2  -1  390.06   20.30
   8   2   1  401.96   20.70
   8   2   1  372.86   20.30
   8   2   1  391.96   21.30
  -8   2  -1  400.76   19.80
   8   2   1  380.06   19.60
 -10  -2  -1   16.60    4.20
 -10  -2  -1    7.00    4.00
  10  -2   1    1.10    3.90
 -10  -2  -1    7.60    4.30
  10   2   1    4.80    3.10
 -10   2  -1    5.10    3.30
  10   2   1    2.80    4.70
 -10   2  -1    5.80    3.70
 -10   2  -1    7.80    3.60
 -10   2  -1    1.70    1.30
  10   2   1    2.00    4.70
  12  -2   1   48.40    6.80
 -12  -2  -1   72.59    7.60
 -12  -2  -1   43.70    6.40
 -12  -2  -1   45.00    6.30
  12   2   1   32.50    6.80
  12   2   1   47.40    7.40
 -12   2  -1   44.00    5.80
 -12   2  -1   54.29    7.20
 -12   2  -1   59.09    6.40
 -14  -2  -1   96.59   10.20
  14  -2   1  121.59   10.50
 -14  -2  -1  115.89   10.50
  14   2   1  109.19   10.70
  14   2   1  108.49   11.50
 -14   2  -1  126.59   10.20
 -14   2  -1  107.49   10.40
 -14   2  -1  120.49    7.00
 -16  -2  -1 1094.19   58.29
  16  -2   1 1283.87   58.39
 -16  -2  -1 1075.99   58.49
  16   2   1 1179.38   58.89
  16   2   1 1231.48   58.19
 -16   2  -1 1171.98   57.99
 -16   2  -1 1158.28   55.39
 -16   2  -1 1226.58   55.59
 -16   2  -1 1180.98   58.89
 -18  -2  -1   16.50    6.90
  18  -2   1    5.20    7.00
 -18  -2  -1    0.50    7.20
 -18   2  -1    8.90    3.10
  18   2   1    4.10    6.00
  18   2   1   -5.50    7.70
 -18   2  -1    9.50    3.30
 -18   2  -1   17.30    7.00
 -18   2  -1    6.20    7.20
  20  -2   1   94.69   11.80
 -20  -2  -1   95.99   12.80
 -20  -2  -1   92.39   11.70
  20   2   1   89.89   10.60
 -20   2  -1   95.59   13.00
  20   2   1   97.19   12.60
 -20   2  -1  102.39   12.40
 -20   2  -1  102.29    7.30
 -20   2  -1  101.49    7.10
 -22  -2  -1  107.69   14.20
  22  -2   1  158.88   15.00
 -22  -2  -1   93.89   12.00
 -22   2  -1   79.29   12.90
  22   2   1  114.49   14.10
 -22   2  -1  117.89   13.70
  22   2   1  105.39   11.90
 -22   2  -1  113.59    7.40
  24  -2   1   13.90    9.30
 -24  -2  -1   13.90   10.50
 -24  -2  -1   25.50   10.00
 -24   2  -1    8.90    9.20
 -24   2  -1   -6.50    9.60
  24   2   1   16.10   10.30
  26  -2   1   22.80   11.30
 -26  -2  -1   22.70   10.60
 -26  -2  -1    0.20   11.20
 -26   2  -1    5.30    9.60
  26   2   1   12.20   12.20
 -26   2  -1   14.10   10.70
 -28  -2  -1  220.78   20.10
 -28  -2  -1  154.58   18.90
  28  -2   1  228.28   20.80
 -28   2  -1  165.38   19.40
 -28   2  -1  139.59   17.70
  28   2   1  260.37   23.20
 -30  -2  -1   45.60   14.60
 -30  -2  -1   34.40   13.10
  30  -2   1   54.49   13.10
 -30   2  -1   26.60   11.90
 -30   2  -1   22.80   13.30
  30   2   1   56.69   14.90
 -32  -2  -1    4.40   13.30
 -32  -2  -1   23.10   13.90
  32  -2   1   10.60   12.20
 -32   2  -1   13.60   12.20
 -32   2  -1   14.80   13.00
  32   2   1   32.60   16.10
  34  -2   1   61.29   15.50
 -34  -2  -1   42.30   16.10
 -34  -2  -1   65.29   15.40
 -34   2  -1   81.19   15.90
 -34   2  -1   36.70   16.00
  34   2   1   50.39   16.60
  36  -2   1   12.00   14.80
 -36  -2  -1   -1.60   15.40
 -36  -2  -1   11.90   14.30
 -36   2  -1   13.30   13.10
 -36   2  -1   -2.90   14.90
 -37  -3   1   14.30   18.40
  37  -3  -1   50.29   16.30
 -37   3   1   38.50   13.90
 -35  -3   1   27.60   15.30
 -35  -3   1   13.40   15.10
  35  -3  -1   32.20   15.20
  35   3  -1   21.70   17.90
 -35   3   1   41.20   13.50
  33  -3  -1   25.50   14.30
 -33  -3   1   34.80   16.00
 -33  -3   1   42.30   14.80
 -33   3   1   50.39   13.80
  33   3  -1   29.20   15.90
 -31  -3   1    8.70   13.70
 -31  -3   1    6.50   13.50
  31  -3  -1   50.29   13.80
  31   3  -1    0.30   13.00
 -31   3   1   26.90   12.00
 -29  -3   1    3.00   11.70
  29  -3  -1    9.60   11.40
 -29  -3   1   -5.70   12.20
  29   3  -1   23.60   14.60
 -29   3   1   21.90   11.20
  27  -3  -1    7.20   10.50
 -27  -3   1    4.90   11.80
 -27  -3   1    2.50   11.30
  27   3  -1   19.20   10.10
 -27   3   1    3.20   10.80
 -27   3   1    8.60   10.10
  27   3  -1   10.60   12.20
 -25  -3   1   52.99   12.90
 -25  -3   1   40.30   11.90
  25  -3  -1   60.19   12.20
 -25   3   1   39.90   10.80
  25   3  -1   44.70   13.80
 -25   3   1   25.90   12.10
  25   3  -1   39.50   10.40
 -23  -3   1   -3.30    8.80
 -23  -3   1    8.00    9.60
  23  -3  -1   -4.20    8.30
 -23   3   1   -1.90    9.50
  23   3  -1   16.10   10.20
 -23   3   1    1.20    8.10
  23   3  -1    8.90    8.70
  21  -3  -1  496.55   28.00
 -21  -3   1  480.25   29.80
 -21  -3   1  497.25   29.30
 -21   3   1  401.36   27.20
  21   3  -1  497.35   29.80
 -21   3   1  438.66   29.10
  21   3  -1  474.85   27.90
 -19  -3   1   -2.60    7.10
 -19  -3   1    0.80    7.10
  19  -3  -1   -3.60    6.50
  19   3  -1   -0.50    8.80
  19   3  -1   -1.30    7.10
 -19   3   1   -1.10    5.90
  17  -3  -1 1431.16   66.99
 -17  -3   1 1311.77   67.59
 -17  -3   1 1323.07   67.09
  17   3  -1 1409.06   68.09
  17   3  -1 1346.07   67.09
 -17   3   1 1376.66   66.29
 -15  -3   1 1514.95   75.19
 -15  -3   1 1460.95   74.59
  15  -3  -1 1598.54   74.79
  15   3  -1 1501.95   75.09
 -15   3   1 1631.74   71.89
  15   3  -1 1577.04   75.79
 -15   3   1 1552.74   73.99
  13  -3  -1  133.39   10.90
 -13  -3   1  134.89   10.70
 -13  -3   1  145.59   10.50
  13   3  -1  164.98   13.30
  13   3  -1  141.29   11.70
 -13   3   1  123.19    7.80
 -13   3   1  123.59    9.40
 -11  -3   1 1079.79   52.29
 -11  -3   1 1097.69   52.89
  11  -3  -1 1110.19   52.29
 -11   3   1 1093.79   51.19
  11   3  -1 1131.89   53.39
  11   3  -1 1030.60   53.19
 -11   3   1 1056.99   51.49
 -11   3   1 1071.99   51.59
  -9  -3   1  213.38   12.20
  -9  -3   1  188.68   12.70
   9  -3  -1  227.88   12.10
  -9   3   1  215.48   11.40
  -9   3   1  203.18   11.70
   9   3  -1  197.58   11.70
  -9   3   1  223.18   11.40
   9   3  -1  189.08   13.40
   9   3  -1  187.38   13.30
  -7  -3   1    1.30    2.80
  -7  -3   1    4.00    3.20
   7  -3  -1    3.40    2.30
  -7  -3   1    7.00    3.90
   7  -3  -1    3.60    2.60
  -7  -3   1    2.30    4.10
   7  -3  -1    2.50    1.10
   7  -3  -1    6.30    2.50
  -7   3   1    3.60    2.20
   7   3  -1    1.00    2.40
   7   3  -1    1.20    4.20
  -7   3   1    3.60    3.50
  -7   3   1    3.60    2.10
   7   3  -1   -0.50    4.00
   7   3  -1    0.70    3.20
   5  -3  -1   33.80    3.20
  -5  -3   1   33.10    4.60
   5  -3  -1   36.00    4.20
   5  -3  -1   39.40    3.30
   5  -3  -1   33.90    3.40
  -5  -3   1   51.89    5.10
  -5  -3   1   49.60    6.00
  -5  -3   1   39.80    5.80
  -5  -3   1   45.70    4.30
   5   3  -1   35.10    5.50
  -5   3   1   40.40    3.30
  -5   3   1   38.50    3.30
   5   3  -1   36.90    4.00
  -5   3   1   49.20    5.60
   5   3  -1   32.80    4.50
  -3  -3   1  115.19    8.70
  -3  -3   1  108.39    8.80
  -3  -3   1  126.69    7.40
   3  -3  -1  136.89    6.80
   3  -3  -1  125.49    8.10
  -3  -3   1  109.79    7.50
   3  -3  -1  132.79    6.60
   3   3  -1  120.39    7.10
   3   3  -1  109.59    8.80
  -3   3   1  115.59    8.90
   3   3  -1  120.29    7.20
   3   3  -1  115.39    9.10
   1  -3  -1  189.18   11.40
  -1  -3   1  190.18   11.60
  -1  -3   1  199.98    9.90
  -1  -3   1  203.78   10.30
   1  -3  -1  199.48    9.70
  -1  -3   1  189.78   10.20
  -1  -3   1  185.98   11.00
  -1   3   1  187.08   12.00
   1   3  -1  194.78   10.10
   1   3  -1  172.28   11.60
   1   3  -1  186.88   11.60
   1  -3   1  112.29    6.70
   1  -3   1  118.49    8.00
  -1  -3  -1  102.19    8.40
   1  -3   1  108.89    7.10
  -1  -3  -1   99.49    6.00
   1  -3   1  120.09    6.60
  -1   3  -1  115.99    6.60
   1   3   1   89.39    8.80
  -1   3  -1  112.49    8.30
  -1   3  -1  114.59    7.70
  -3  -3  -1  591.24   29.90
   3  -3   1  602.54   28.80
  -3  -3  -1  568.04   28.00
   3  -3   1  602.84   27.90
   3  -3   1  605.54   28.20
  -3  -3  -1  569.14   27.70
  -3   3  -1  578.54   28.30
   3   3   1  612.24   30.20
   3   3   1  555.34   27.40
  -3   3  -1  576.64   27.90
  -3   3  -1  586.84   29.10
   5  -3   1    8.30    1.90
   5  -3   1    7.60    2.50
  -5  -3  -1    2.90    3.00
  -5  -3  -1    4.40    2.20
  -5  -3  -1    3.50    2.60
   5  -3   1    6.20    1.80
  -5  -3  -1   -0.50    4.40
  -5   3  -1    4.40    2.40
  -5   3  -1    6.50    1.50
  -5   3  -1    5.00    2.40
   5   3   1    5.80    2.00
  -5   3  -1    5.80    3.60
   5   3   1   -0.80    4.70
  -7  -3  -1 3114.49  150.08
   7  -3   1 3200.08  149.69
   7  -3   1 3324.17  148.59
  -7  -3  -1 3344.47  153.08
  -7  -3  -1 3224.88  150.38
   7  -3   1 3121.79  149.29
  -7  -3  -1 3301.27  149.69
  -7   3  -1 3299.97  149.59
   7   3   1 3219.98  151.48
  -7   3  -1 3280.17  149.09
   7   3   1 3289.97  150.08
  -7   3  -1 3155.08  148.79
  -7   3  -1 3201.88  149.99
   7   3   1 3200.08  149.29
   9  -3   1  753.42   38.30
  -9  -3  -1  866.81   39.50
  -9  -3  -1  831.02   38.50
  -9   3  -1  793.62   38.50
   9   3   1  781.72   39.10
  -9   3  -1  793.12   38.30
   9   3   1  750.12   38.00
  -9   3  -1  772.12   38.00
   9   3   1  816.02   40.50
  11  -3   1 1390.56   64.49
 -11  -3  -1 1312.97   64.39
 -11  -3  -1 1293.37   65.09
 -11   3  -1 1397.26   64.19
 -11   3  -1 1401.96   63.89
  11   3   1 1367.76   65.29
 -11   3  -1 1317.97   63.99
  11   3   1 1324.17   65.99
 -13  -3  -1 2216.88  101.19
 -13  -3  -1 2084.19  101.59
  13  -3   1 2211.78  100.99
  13   3   1 2161.98  102.39
  13   3   1 2149.19  101.89
 -13   3  -1 2085.99  100.49
 -13   3  -1 2069.29   99.79
 -15  -3  -1   25.90    6.50
 -15  -3  -1   33.60    6.90
  15  -3   1   34.10    6.80
 -15   3  -1   26.80    4.50
  15   3   1   33.90    8.00
  15   3   1   33.60    7.70
 -15   3  -1   22.60    5.80
  17  -3   1  388.46   23.20
 -17  -3  -1  438.36   24.70
 -17  -3  -1  410.36   23.70
 -17   3  -1  382.96   20.00
 -17   3  -1  361.36   23.80
  17   3   1  401.76   24.00
  17   3   1  381.46   23.90
 -17   3  -1  383.76   22.50
 -19  -3  -1    6.80    8.00
  19  -3   1   20.70    7.90
 -19  -3  -1    9.50    8.00
 -19   3  -1   10.50    3.20
  19   3   1   10.20    7.80
 -19   3  -1   -6.70    6.80
 -19   3  -1    3.30    6.50
 -19   3  -1    7.80    3.50
  19   3   1    7.00    9.10
 -21  -3  -1   59.49   10.90
  21  -3   1   56.09   10.50
 -21  -3  -1   60.59   10.80
 -21   3  -1   44.30    9.90
  21   3   1   43.40   10.10
 -21   3  -1   59.49    5.20
 -21   3  -1   58.79    5.20
 -21   3  -1   52.59    3.80
  21   3   1   40.00   10.70
 -21   3  -1   53.99   11.50
 -23  -3  -1   34.80    9.60
  23  -3   1   43.20   10.50
 -23  -3  -1   37.30   11.70
 -23   3  -1   23.20    9.60
 -23   3  -1   11.40    9.60
  23   3   1   24.20   11.60
  23   3   1   38.90    9.90
 -25  -3  -1   62.69   11.70
 -25  -3  -1   66.59   14.20
  25  -3   1   69.79   12.80
  25   3   1   64.99   12.20
 -25   3  -1   85.79   15.10
 -25   3  -1   59.69   12.30
  25   3   1   49.60   13.40
 -27  -3  -1    9.80   11.10
 -27  -3  -1   11.30   12.60
  27  -3   1   -7.20    9.70
  27   3   1   -8.70   11.60
 -27   3  -1  -28.40   10.50
 -27   3  -1   -2.90   10.50
 -29  -3  -1   72.19   15.40
  29  -3   1   99.69   14.90
 -29  -3  -1   44.80   15.70
  29   3   1   85.69   16.20
 -29   3  -1   94.39   17.20
 -29   3  -1   88.99   15.00
 -31  -3  -1   42.30   15.80
 -31  -3  -1   77.89   16.50
  31  -3   1   69.79   14.90
 -31   3  -1   54.49   15.50
  31   3   1   80.39   18.60
 -31   3  -1   61.29   14.20
 -33  -3  -1   -6.20   13.90
 -33  -3  -1   24.60   14.80
  33  -3   1  -14.50   12.10
 -33   3  -1    1.40   12.20
  35  -3   1  165.28   20.70
 -35  -3  -1  125.29   20.30
 -35  -3  -1  126.69   21.70
 -35   3  -1  113.19   17.90
 -37   3  -1  115.09   18.70
  36  -4  -1   32.40   15.20
 -36  -4   1   32.50   27.50
 -36  -4   1   18.60   16.80
 -36   4   1   40.10   13.70
 -34  -4   1   14.30   15.10
  34  -4  -1   50.09   15.70
 -34  -4   1   27.90   15.80
  34   4  -1    9.00   16.90
 -34   4   1   40.20   13.40
  32  -4  -1   17.70   13.30
 -32  -4   1   13.60   15.00
  32   4  -1   -2.00   13.30
 -32   4   1   13.50   11.60
 -30  -4   1    2.70   13.80
  30  -4  -1    9.30   12.00
 -30  -4   1    0.30   13.20
  30   4  -1  -16.30   14.20
 -30   4   1  -10.70   10.10
 -28  -4   1  -27.20   11.10
  28  -4  -1   21.00   11.40
 -28  -4   1   19.10   12.90
  28   4  -1   11.40   11.60
  28   4  -1   -6.70   11.80
 -28   4   1    0.90    9.90
  26  -4  -1   12.40   10.80
 -26  -4   1  -10.70   10.20
 -26  -4   1   17.80   12.40
 -26   4   1    8.80    9.40
  26   4  -1    5.30   12.30
  26   4  -1    5.70   11.00
 -24  -4   1   59.49   13.50
  24  -4  -1   78.99   12.20
 -24  -4   1   54.09   13.60
  24   4  -1   55.99   14.40
 -24   4   1   60.89   10.80
  24   4  -1   61.69   13.00
 -22  -4   1   49.00   11.30
 -22  -4   1   37.00   10.50
  22  -4  -1   30.40    9.90
  22   4  -1   26.10   10.80
  22   4  -1   43.60   12.60
 -22   4   1   41.90    9.20
 -20  -4   1   48.70   10.10
 -20  -4   1   64.09   11.00
  20  -4  -1   61.39   10.20
  20   4  -1   57.19   11.50
  20   4  -1   48.60   12.20
 -20   4   1   54.09    8.60
  18  -4  -1   70.49   10.30
 -18  -4   1  123.69   12.40
 -18  -4   1   96.29   12.00
  18   4  -1  107.29   13.40
 -18   4   1   89.19    9.50
  18   4  -1   86.89   12.40
 -16  -4   1  280.37   18.50
  16  -4  -1  315.67   18.30
 -16  -4   1  268.27   17.90
 -16   4   1  266.67   16.50
 -16   4   1  290.37   14.90
  16   4  -1  258.27   19.50
  16   4  -1  264.47   19.60
 -14  -4   1   14.00    5.10
 -14  -4   1    7.20    5.40
  14  -4  -1    5.60    5.30
 -14   4   1   13.90    3.90
 -14   4   1    2.00    3.80
  14   4  -1   -1.80    6.70
  14   4  -1    3.70    6.50
 -12  -4   1  966.30   47.60
 -12  -4   1  926.71   46.80
  12  -4  -1  992.20   46.80
  12   4  -1  958.70   48.00
  12   4  -1  954.40   48.70
 -12   4   1  948.31   45.80
 -12   4   1  995.60   46.30
 -12   4   1  918.51   45.80
  10  -4  -1   19.60    4.00
 -10  -4   1   14.70    5.10
 -10  -4   1    8.90    3.90
 -10   4   1   16.10    3.10
  10   4  -1    6.40    5.20
 -10   4   1   16.30    3.30
  10   4  -1   12.30    6.00
 -10   4   1   20.60    4.80
  10   4  -1   12.90    4.10
  -8  -4   1  153.48   11.00
  -8  -4   1  171.18   10.10
   8  -4  -1  151.38    9.70
   8  -4  -1  150.88    7.80
  -8  -4   1  140.49   10.40
   8  -4  -1  160.18    9.20
   8   4  -1  154.08   10.90
  -8   4   1  149.69   10.80
   8   4  -1  158.88    9.60
  -8   4   1  153.58    8.60
   8   4  -1  137.89   12.00
  -8   4   1  155.48    8.70
  -6  -4   1  424.36   21.20
   6  -4  -1  432.46   20.30
   6  -4  -1  430.36   20.60
   6  -4  -1  407.86   21.40
  -6  -4   1  426.46   22.00
   6  -4  -1  407.56   20.20
  -6  -4   1  364.66   21.50
   6   4  -1  408.16   20.70
  -6   4   1  438.36   20.10
   6   4  -1  399.76   23.10
  -6   4   1  403.06   22.30
   6   4  -1  423.46   21.40
   4  -4  -1  277.37   15.00
   4  -4  -1  285.87   14.60
  -4  -4   1  293.17   15.20
  -4  -4   1  282.67   15.40
   4  -4  -1  268.97   15.80
   4  -4  -1  301.07   14.10
   4   4  -1  266.07   16.90
  -4   4   1  295.87   17.10
   4   4  -1  302.57   14.90
   4   4  -1  287.87   14.80
  -2  -4   1   -1.00    2.30
  -2  -4   1    1.50    2.60
  -2  -4   1    2.20    4.00
   2  -4  -1   -0.50    3.30
   2  -4  -1   -2.00    3.20
  -2  -4   1    2.80    2.40
   2  -4  -1    1.70    2.00
   2   4  -1    4.30    2.30
   2   4  -1   -1.80    4.70
  -2   4   1    0.90    4.90
   0  -4   1    6.60    1.80
   0  -4   1    7.00    2.60
   0  -4  -1   -2.90    3.80
   0  -4  -1    5.80    2.20
   0  -4  -1    5.20    2.10
   0  -4   1    0.30    3.20
   0  -4   1    5.90    2.60
   0   4  -1   -1.30    4.50
   0   4   1    5.30    5.20
   2  -4   1  216.68   13.40
   2  -4   1  214.88   10.90
   2  -4   1  194.48   10.70
  -2  -4  -1  169.48   10.20
  -2  -4  -1  168.18   12.30
   2  -4   1  199.18   11.10
  -2  -4  -1  185.98   10.20
  -2   4  -1  217.68   12.90
   2   4   1  178.58   13.10
   4  -4   1  210.88   12.60
   4  -4   1  198.28   12.10
  -4  -4  -1  233.78   11.40
   4  -4   1  221.68   11.70
  -4  -4  -1  210.48   12.70
  -4  -4  -1  201.18   11.50
   4  -4   1  193.58   11.10
  -4   4  -1  201.88   13.40
  -4   4  -1  192.98   11.20
   4   4   1  200.48   14.60
   4   4   1  220.08   10.70
   6  -4   1   34.50    2.90
   6  -4   1   29.10    3.20
  -6  -4  -1   19.90    4.40
  -6  -4  -1   27.80    4.20
  -6  -4  -1   23.00    3.60
  -6   4  -1   32.50    6.00
   6   4   1   23.70    3.00
  -6   4  -1   27.50    3.80
   6   4   1   28.60    7.20
  -6   4  -1   30.80    2.50
   8  -4   1  749.13   36.70
  -8  -4  -1  756.02   38.40
  -8  -4  -1  805.52   37.40
   8  -4   1  767.62   36.00
   8   4   1  753.52   36.80
  -8   4  -1  805.72   38.40
  -8   4  -1  753.22   37.10
   8   4   1  784.82   40.10
  -8   4  -1  769.12   36.30
  10  -4   1   32.70    4.80
 -10  -4  -1   29.10    4.90
 -10  -4  -1   29.90    5.80
 -10   4  -1   41.80    5.90
 -10   4  -1   39.40    4.00
  10   4   1   32.70    8.00
 -10   4  -1   39.40    5.00
  10   4   1   25.30    3.90
 -12  -4  -1  461.65   24.00
  12  -4   1  456.85   23.80
 -12  -4  -1  464.85   25.20
 -12   4  -1  409.86   22.80
  12   4   1  444.26   23.20
 -12   4  -1  476.45   23.90
  12   4   1  477.95   25.20
  12   4   1  452.95   26.60
 -12   4  -1  444.66   23.50
 -14  -4  -1  148.89   11.80
  14  -4   1  117.09   10.90
 -14  -4  -1  166.18   11.40
 -14   4  -1  127.39    9.90
 -14   4  -1  111.59    9.80
  14   4   1  150.88   13.10
  14   4   1  124.29   13.00
 -16  -4  -1  364.36   20.90
  16  -4   1  325.17   20.20
 -16  -4  -1  301.17   20.80
  16   4   1  294.87   21.60
  16   4   1  348.17   22.60
 -16   4  -1  378.76   18.60
 -16   4  -1  314.97   19.40
 -18  -4  -1   18.30    7.30
 -18  -4  -1   24.60    8.60
  18  -4   1   21.70    7.70
  18   4   1   26.60    9.40
  18   4   1   20.00    9.80
 -18   4  -1   26.50    7.10
 -18   4  -1   35.20    5.20
 -20  -4  -1   44.50   10.60
  20  -4   1   72.79   10.70
 -20  -4  -1   48.80    9.80
  20   4   1   40.10   11.40
 -20   4  -1   57.19    9.30
  20   4   1   46.40   11.40
 -20   4  -1   67.79    6.20
  22  -4   1  119.99   13.50
 -22  -4  -1  126.69   16.00
 -22  -4  -1   88.79   13.90
 -22   4  -1  108.29   10.00
  22   4   1  119.19   15.30
  22   4   1  116.79   16.30
 -22   4  -1   97.29   12.40
 -24  -4  -1   12.90   10.90
  24  -4   1    0.90    8.80
 -24  -4  -1   16.00   10.60
  24   4   1   18.70   10.70
  24   4   1   -8.80   10.70
 -24   4  -1    3.30    8.80
  26  -4   1   10.10   10.30
 -26  -4  -1    9.80   12.00
 -26  -4  -1  -29.20   11.00
  26   4   1  -20.90   11.50
 -26   4  -1   -2.70    9.70
  26   4   1    3.10   10.10
 -28  -4  -1   10.60   12.90
  28  -4   1   25.90   11.10
 -28  -4  -1   -6.20   12.80
  28   4   1   -5.20   11.50
  28   4   1  -11.20   13.00
 -28   4  -1   -1.80   10.70
 -30  -4  -1   21.10   14.30
  30  -4   1   28.50   12.70
 -30  -4  -1   27.50   15.80
 -30   4  -1   42.40   13.20
 -32  -4  -1   30.70   14.60
 -32  -4  -1   31.20   16.30
  32  -4   1   26.30   13.00
 -32   4  -1   23.20   13.30
 -34  -4  -1   16.00   16.90
  34  -4   1   -7.10   12.70
 -34  -4  -1   15.20   14.90
 -34   4  -1   23.90   13.60
 -36  -4  -1   54.89   23.30
 -36  -4  -1   29.90   21.90
 -36   4  -1   34.90   14.40
 -35  -5   1   -3.20   16.10
 -35  -5   1  -11.60   18.10
 -35   5   1   10.20   12.00
 -33  -5   1  101.69   20.30
 -33  -5   1   74.49   19.30
  33  -5  -1  128.09   17.60
 -33   5   1  145.59   17.00
 -31  -5   1   45.30   17.20
  31  -5  -1  115.49   16.50
 -31  -5   1   86.09   18.60
  31   5  -1   80.49   18.20
 -31   5   1  108.19   15.60
  29  -5  -1   47.90   13.30
 -29  -5   1   51.89   16.40
 -29  -5   1   34.60   15.50
 -29   5   1   24.00   11.10
  29   5  -1   26.00   15.40
 -27  -5   1   41.70   15.20
  27  -5  -1   62.59   13.00
 -27  -5   1   35.00   13.50
  27   5  -1   43.20   14.60
 -27   5   1   52.69   11.30
  27   5  -1   26.80   15.30
 -25  -5   1   19.70   12.80
 -25  -5   1   -5.10   10.70
  25  -5  -1   15.70    9.90
  25   5  -1  -16.90   12.30
  25   5  -1   19.10   12.80
 -25   5   1   -1.60    8.00
 -23  -5   1  222.98   21.80
  23  -5  -1  269.57   20.10
 -23  -5   1  289.27   22.70
 -23   5   1  222.68   18.00
  23   5  -1  280.97   23.40
  23   5  -1  235.88   23.00
 -21  -5   1  134.29   15.10
  21  -5  -1  141.99   14.10
 -21  -5   1  121.99   15.70
 -21   5   1  134.19   12.40
  21   5  -1  157.78   17.40
  21   5  -1  132.49   16.70
  19  -5  -1  115.09   12.10
 -19  -5   1  127.29   13.50
 -19  -5   1  102.79   12.50
 -19   5   1  108.39    7.60
  19   5  -1   86.59   13.30
  19   5  -1   92.79   14.20
 -19   5   1   91.19    9.70
 -17  -5   1  631.84   33.90
 -17  -5   1  641.54   35.20
  17  -5  -1  643.44   33.50
  17   5  -1  592.14   35.10
 -17   5   1  621.94   31.90
  17   5  -1  620.14   36.00
 -17   5   1  634.34   31.30
  15  -5  -1  717.23   36.20
 -15  -5   1  677.63   37.70
 -15  -5   1  739.03   36.90
  15   5  -1  660.03   37.70
  15   5  -1  690.23   39.10
 -15   5   1  749.13   35.40
 -15   5   1  695.93   35.00
  13  -5  -1   16.70    5.30
 -13  -5   1    2.80    5.30
 -13  -5   1    4.30    5.00
  13   5  -1    8.10    8.30
 -13   5   1    7.80    3.90
 -13   5   1   12.90    3.90
  13   5  -1    8.80    6.80
 -13   5   1   12.50    5.20
  11  -5  -1  476.35   24.60
 -11  -5   1  512.15   25.50
 -11  -5   1  465.45   26.10
 -11   5   1  466.25   23.60
  11   5  -1  454.35   27.80
  11   5  -1  484.65   26.30
 -11   5   1  478.45   25.80
 -11   5   1  491.05   23.90
  -9  -5   1 1292.77   60.39
   9  -5  -1 1272.57   58.39
  -9  -5   1 1217.08   61.19
   9  -5  -1 1292.17   59.39
  -9   5   1 1321.37   58.99
   9   5  -1 1177.58   62.39
   9   5  -1 1292.07   60.59
   9   5  -1 1153.28   59.59
  -9   5   1 1286.97   61.39
  -7  -5   1  154.48   11.70
  -7  -5   1  179.18   11.30
  -7  -5   1  174.88   12.50
   7  -5  -1  180.48    9.90
   7  -5  -1  181.48   10.00
  -7   5   1  200.48    9.70
   7   5  -1  164.28   10.50
   7   5  -1  186.88   11.50
  -7   5   1  204.18   13.70
   7   5  -1  159.08   14.10
  -5  -5   1  381.26   20.40
   5  -5  -1  364.16   18.80
  -5  -5   1  389.76   19.40
  -5  -5   1  342.67   19.50
   5  -5  -1  377.56   17.90
   5   5  -1  354.36   18.70
   5   5  -1  356.06   22.00
  -5   5   1  387.66   21.80
   3  -5  -1  393.16   19.40
  -3  -5   1  340.67   18.50
   3  -5  -1  363.46   18.40
  -3  -5   1  363.76   18.90
   3  -5  -1  367.16   19.00
   3  -5  -1  371.76   17.50
   3   5  -1  349.77   18.30
  -3   5   1  380.76   21.70
   3   5  -1  340.37   21.20
   1  -5  -1  323.17   17.10
   1  -5  -1  324.77   17.10
  -1  -5   1  355.36   16.80
  -1  -5   1  362.56   17.80
   1  -5  -1  327.57   18.80
  -1   5   1  318.17   20.50
   1   5  -1  360.86   20.70
  -1  -5  -1  380.26   18.80
  -1  -5  -1  360.56   18.30
   1  -5   1  413.76   21.00
   1  -5   1  362.26   19.00
  -1  -5  -1  364.36   18.50
  -1   5  -1  345.27   21.40
   1   5   1  367.96   22.30
  -3  -5  -1    6.30    2.90
   3  -5   1    9.10    3.60
  -3  -5  -1   12.70    3.00
   3  -5   1    8.40    3.30
  -3   5  -1   10.40    5.60
   3   5   1    5.70    6.90
  -5  -5  -1 1753.32   78.99
   5  -5   1 1677.33   78.69
  -5  -5  -1 1609.04   79.19
  -5  -5  -1 1711.53   80.49
   5  -5   1 1652.63   79.19
   5   5   1 1675.63   78.09
   5   5   1 1642.34   81.99
  -5   5  -1 1712.03   81.09
  -5   5  -1 1716.93   78.69
  -7  -5  -1 1307.27   57.59
   7  -5   1 1198.68   56.59
  -7  -5  -1 1174.98   58.69
   7  -5   1 1183.98   55.79
   7   5   1 1223.18   56.59
  -7   5  -1 1192.28   59.09
   7   5   1 1156.18   60.39
  -7   5  -1 1211.78   56.99
   9  -5   1  119.49    6.80
  -9  -5  -1  115.29    8.50
   9  -5   1  107.49    7.40
  -9  -5  -1  110.29   10.40
  -9   5  -1  112.19   10.60
   9   5   1  118.49    7.80
  -9   5  -1  123.79    8.50
  -9   5  -1  114.19    6.50
   9   5   1  136.49   13.60
 -11  -5  -1  367.86   21.50
 -11  -5  -1  378.16   20.20
  11  -5   1  368.66   19.30
  11   5   1  347.57   23.50
 -11   5  -1  373.56   18.40
 -11   5  -1  359.26   21.10
 -11   5  -1  373.26   19.60
  11   5   1  372.06   19.20
 -13  -5  -1  752.72   37.70
 -13  -5  -1  769.52   39.20
  13  -5   1  758.52   37.00
  13   5   1  691.93   40.50
 -13   5  -1  744.63   37.90
 -13   5  -1  759.22   37.00
 -13   5  -1  727.93   36.00
 -15  -5  -1  272.07   17.00
 -15  -5  -1  259.77   17.80
  15  -5   1  229.18   16.10
 -15   5  -1  263.77   16.00
 -15   5  -1  234.48   15.40
  15   5   1  268.37   20.50
  17  -5   1   -4.60    6.10
 -17  -5  -1    4.40    6.40
 -17  -5  -1   -3.40    6.90
 -17   5  -1   -1.70    5.20
 -17   5  -1    8.50    5.30
  17   5   1   -2.60    9.40
 -19  -5  -1  303.37   22.30
 -19  -5  -1  317.07   22.00
  19  -5   1  344.07   21.00
 -19   5  -1  327.37   20.10
 -19   5  -1  323.37   18.30
  19   5   1  311.57   24.50
  21  -5   1    7.30    8.20
 -21  -5  -1    8.40    9.20
 -21  -5  -1   22.10   10.60
 -21   5  -1   10.60    7.20
  21   5   1   16.90   11.40
 -21   5  -1   19.90    4.90
 -23  -5  -1   92.89   15.20
 -23  -5  -1   68.89   13.60
  23  -5   1  134.09   14.10
  23   5   1  100.39   16.20
 -23   5  -1  101.99   12.60
 -25  -5  -1   81.19   16.30
  25  -5   1  109.99   14.20
 -25  -5  -1   99.39   15.30
  25   5   1  104.39   16.90
 -25   5  -1   86.39   12.90
 -27  -5  -1   66.29   16.50
  27  -5   1  123.79   15.60
 -27  -5  -1  159.58   19.80
  27   5   1  119.59   17.60
 -27   5  -1   99.99   14.50
 -29  -5  -1  173.78   23.60
 -29  -5  -1  242.58   24.50
  29  -5   1  189.48   18.90
 -29   5  -1  153.38   18.10
  29   5   1  172.58   20.30
  31  -5   1   78.09   15.40
 -31  -5  -1   68.69   18.80
 -31  -5  -1   93.49   18.40
 -31   5  -1   52.89   14.20
 -33  -5  -1   64.09   18.40
 -33  -5  -1   54.79   19.10
 -33   5  -1   77.09   15.70
 -35  -5  -1  148.59   37.60
 -35  -5  -1  132.89   23.40
 -35   5  -1  126.69   18.40
 -34  -6   1   11.80   19.70
 -34  -6   1   26.00   28.10
 -32  -6   1    7.70   16.50
 -32  -6   1   24.00   16.60
 -32   6   1    1.20   10.50
 -30  -6   1   10.20   15.50
 -30  -6   1   49.40   16.90
 -30   6   1   13.30   10.00
 -28  -6   1   52.19   15.80
 -28  -6   1   68.89   16.70
  28   6  -1   69.49   17.30
 -28   6   1   68.49   12.00
 -26  -6   1  105.29   17.90
 -26  -6   1  134.49   18.80
  26  -6  -1  101.99   14.10
  26   6  -1  103.29   18.50
  26   6  -1  140.69   19.60
 -26   6   1   97.49   12.50
 -24  -6   1    2.40   12.20
  24  -6  -1   -7.80    8.50
 -24  -6   1    2.50   11.40
  24   6  -1    5.20   13.00
 -24   6   1    4.50    7.40
  24   6  -1    0.60   12.30
 -22  -6   1   88.69   13.90
 -22  -6   1   75.99   13.70
  22  -6  -1   61.99   10.80
  22   6  -1   35.20   12.60
  22   6  -1   49.60   14.80
 -22   6   1   46.50    8.50
 -20  -6   1  209.08   20.50
  20  -6  -1  239.18   18.00
 -20  -6   1  266.27   19.90
  20   6  -1  215.18   21.70
  20   6  -1  262.17   21.60
 -20   6   1  237.58   15.80
 -18  -6   1   36.10    9.50
  18  -6  -1   37.60    8.40
 -18  -6   1   24.80    8.20
 -18   6   1   37.90    6.60
  18   6  -1   32.70   12.00
 -18   6   1   31.60    6.20
  18   6  -1   18.10   10.30
 -16  -6   1    9.70    6.60
  16  -6  -1    7.70    6.20
 -16  -6   1    7.80    7.90
  16   6  -1   -5.50    8.00
 -16   6   1    3.60    4.30
  16   6  -1   -6.10    9.40
 -16   6   1    3.60    5.70
  14  -6  -1   19.30    5.90
 -14  -6   1   16.80    7.50
 -14  -6   1    5.50    5.70
  14   6  -1   16.00    7.90
 -14   6   1    7.00    6.40
 -14   6   1   13.20    4.10
  14   6  -1    5.40    9.80
 -12  -6   1   33.80    6.50
  12  -6  -1   50.59    6.40
 -12  -6   1   37.50    7.60
  12   6  -1   74.49    9.10
  12   6  -1   63.69   11.90
 -12   6   1   35.70    7.90
 -12   6   1   36.90    4.70
  10  -6  -1   25.20    4.60
  10  -6  -1   25.00    3.10
 -10  -6   1   19.50    5.30
 -10  -6   1   12.90    5.80
 -10   6   1   23.10    3.50
  10   6  -1   27.70    9.90
 -10   6   1   32.10    7.70
  -8  -6   1  110.79    8.90
   8  -6  -1   74.79    6.70
  -8  -6   1   86.09    9.50
   8  -6  -1   91.89    6.70
   8   6  -1   92.49   12.50
   8   6  -1  110.89    7.80
  -8   6   1   95.59   11.40
   6  -6  -1  509.35   25.30
  -6  -6   1  539.85   26.30
  -6  -6   1  471.35   26.10
   6  -6  -1  491.85   24.10
  -6  -6   1  508.25   27.60
   6   6  -1  499.55   25.10
  -6   6   1  516.65   29.00
   6   6  -1  507.05   29.50
  -4  -6   1  448.36   24.00
  -4  -6   1  482.85   24.60
   4  -6  -1  477.85   22.60
   4  -6  -1  475.95   23.90
  -4   6   1  457.05   27.80
   4   6  -1  477.05   23.60
   4   6  -1  490.65   28.00
  -2  -6   1  132.09    8.20
  -2  -6   1  131.59    9.50
   2  -6  -1  133.29    7.40
   2  -6  -1  132.39    7.40
   2  -6  -1  130.79    8.70
   2   6  -1  139.59   14.10
  -2   6   1  135.99   14.00
   0  -6  -1  184.68   10.00
   0  -6  -1  190.68   10.80
   0  -6   1  168.08    9.00
   0  -6   1  183.08   11.30
   0   6   1  172.58   15.90
   0   6  -1  202.08   15.70
  -2  -6  -1  753.12   34.60
   2  -6   1  683.63   34.80
  -2  -6  -1  710.43   34.30
  -2   6  -1  698.33   38.10
   2   6   1  686.43   38.70
   4  -6   1  233.38   14.30
  -4  -6  -1  231.18   13.90
  -4  -6  -1  289.27   14.20
   4   6   1  235.78   18.80
  -4   6  -1  239.18   17.60
   6  -6   1    5.00    3.70
  -6  -6  -1    7.50    5.10
  -6  -6  -1   11.60    3.90
   6  -6   1   10.60    4.30
  -6   6  -1    4.20    6.80
   6   6   1   13.20    8.40
   6   6   1   15.80    2.80
  -8  -6  -1   99.89   10.20
   8  -6   1   76.19    6.90
  -8  -6  -1  101.69    8.40
   8   6   1  126.49   14.60
  -8   6  -1   97.59   11.60
  -8   6  -1  101.89    7.60
   8   6   1  103.29    6.90
  10  -6   1   58.49    5.10
 -10  -6  -1   60.39    7.00
 -10  -6  -1   55.79    8.30
 -10   6  -1   82.59    6.80
  10   6   1   63.39    5.90
 -10   6  -1   77.79   10.30
  10   6   1   52.59   10.90
 -12  -6  -1   26.60    6.00
 -12  -6  -1   19.40    7.00
  12  -6   1   29.20    4.50
 -12   6  -1   26.30    8.00
  12   6   1   30.50    4.70
 -12   6  -1   28.80    3.40
 -12   6  -1   25.40    4.90
  12   6   1   17.40    9.80
  14  -6   1   85.09    8.00
 -14  -6  -1   84.09    9.50
 -14  -6  -1   63.49    9.80
  14   6   1   52.99   12.00
 -14   6  -1   91.59    8.20
 -14   6  -1   94.39   10.80
 -14   6  -1   72.99    6.40
  16  -6   1  281.57   17.80
 -16  -6  -1  280.47   19.00
 -16  -6  -1  281.17   21.00
  16   6   1  268.67   23.50
 -16   6  -1  307.17   17.70
 -16   6  -1  334.47   19.40
  18  -6   1  189.68   15.20
 -18  -6  -1  195.48   18.60
 -18  -6  -1  198.08   16.70
 -18   6  -1  211.18   14.90
 -18   6  -1  204.98   14.80
  18   6   1  254.47   23.20
 -20  -6  -1    7.70    8.70
 -20  -6  -1   10.10    9.80
  20  -6   1   11.50    7.80
 -20   6  -1   14.10    5.90
 -20   6  -1    7.40    6.50
  20   6   1   -7.20   11.20
 -22  -6  -1   41.40   11.70
 -22  -6  -1   25.20   12.10
  22  -6   1   29.10    9.20
 -22   6  -1   19.80    7.90
  22   6   1   22.10   13.40
  24  -6   1  108.79   13.30
 -24  -6  -1   76.39   15.10
 -24  -6  -1   71.49   16.10
 -24   6  -1   68.89   11.00
  24   6   1  110.09   17.60
 -26  -6  -1  104.59   17.00
 -26  -6  -1   76.79   16.30
  26   6   1  109.39   19.20
 -26   6  -1   65.09   11.90
 -28  -6  -1   43.70   15.30
 -28  -6  -1   23.20   16.20
 -28   6  -1   19.50   10.70
  28   6   1   12.20   14.70
 -30  -6  -1   -0.80   14.40
 -30  -6  -1   11.20   14.70
  30   6   1   27.00   25.00
 -30   6  -1    7.30   11.00
 -32  -6  -1    6.00   15.70
 -32  -6  -1   15.00   16.00
 -32   6  -1   -9.20   11.10
 -34  -6  -1   -8.20   17.40
 -34   6  -1    5.20   12.30
 -31  -7   1    6.60   15.60
 -31  -7   1   -2.40   15.70
 -29  -7   1  100.39   19.70
 -29  -7   1   56.39   17.70
  29   7  -1   88.19   20.30
 -27  -7   1  163.38   20.40
 -27  -7   1  151.48   21.50
 -27   7   1  146.89   15.60
  27   7  -1  198.78   24.90
 -25  -7   1   -3.80   12.70
 -25  -7   1   14.60   12.80
 -25   7   1    0.80    7.10
  25   7  -1    0.60   14.70
 -23  -7   1   45.40   13.50
 -23  -7   1   34.70   12.40
 -23   7   1   53.79    8.10
  23   7  -1   21.20   15.00
 -21  -7   1   50.59   11.60
 -21  -7   1   56.99   12.70
  21   7  -1   63.99   15.90
 -21   7   1   51.89    7.70
 -19  -7   1    7.60    9.40
 -19  -7   1    0.50    8.10
  19   7  -1   15.20   12.40
 -19   7   1   10.70    5.10
 -17  -7   1   16.20    7.70
 -17  -7   1    6.00    8.60
  17  -7  -1   20.10    6.90
  17   7  -1   12.50   12.00
 -17   7   1   21.10    7.30
 -17   7   1   20.20    4.90
  15  -7  -1    9.50    5.70
 -15  -7   1   25.50    7.80
 -15  -7   1   14.80    8.60
  15   7  -1    5.40   11.40
 -15   7   1   18.00    7.80
 -15   7   1    9.40    4.10
  13  -7  -1    0.30    4.70
 -13  -7   1   -1.40    5.60
 -13  -7   1   12.30    8.00
 -13   7   1    7.80    7.80
 -13   7   1    9.60    3.40
  13   7  -1   10.50   11.30
 -11  -7   1  112.09   10.80
 -11  -7   1  115.79   12.60
  11  -7  -1  117.29    9.00
  11   7  -1  131.79   15.70
 -11   7   1  135.59   14.40
   9  -7  -1  290.17   15.50
  -9  -7   1  310.97   18.30
  -9  -7   1  288.87   20.00
  -9   7   1  318.57   21.60
   9   7  -1  297.47   16.40
   9   7  -1  274.37   22.80
  -7  -7   1   80.29    9.90
   7  -7  -1   61.89    5.60
   7  -7  -1   91.99   10.10
   7  -7  -1   76.69    7.90
  -7  -7   1  113.79    9.60
   7   7  -1   93.89    7.30
   7   7  -1  105.99   14.10
  -7   7   1   80.99   12.50
   5  -7  -1 1514.75   70.79
  -5  -7   1 1576.34   71.39
  -5  -7   1 1490.85   70.69
  -5  -7   1 1497.05   73.09
   5  -7  -1 1441.06   68.79
   5   7  -1 1385.26   74.69
  -5   7   1 1516.25   74.89
  -3  -7   1  639.84   32.50
   3  -7  -1  686.93   33.40
   3  -7  -1  692.03   31.60
  -3  -7   1  678.63   34.00
   3  -7  -1  666.03   31.70
   3   7  -1  650.43   38.00
  -3   7   1  681.43   38.20
   1  -7  -1  498.95   26.80
   1  -7  -1  548.65   27.90
  -1  -7   1  573.54   26.20
  -1  -7   1  587.04   28.60
  -1   7   1  531.95   33.00
   1   7  -1  602.74   33.20
  -1  -7  -1  964.00   44.60
  -1  -7  -1  901.01   44.00
   1  -7   1  879.31   44.80
   1   7   1  953.80   49.90
  -1   7  -1  904.51   48.80
  -3  -7  -1   98.69    8.20
   3  -7   1   67.19    7.70
  -3  -7  -1   88.69    7.70
   3   7   1  126.39   15.10
  -3   7  -1   82.69   12.30
   5  -7   1  131.49   11.40
  -5  -7  -1  166.08   11.10
  -5  -7  -1  167.48   14.20
  -5   7  -1  163.08   15.80
   5   7   1  183.38   18.40
   7  -7   1    7.10    4.90
  -7  -7  -1   15.80    6.60
  -7  -7  -1   11.90    4.80
   7   7   1   -4.20    8.60
  -7   7  -1    1.00    8.00
   9  -7   1   28.40    6.10
  -9  -7  -1   17.90    5.20
  -9  -7  -1   14.30    7.30
   9   7   1   25.40    3.80
  -9   7  -1   18.60    4.30
   9   7   1    6.00    9.30
  -9   7  -1   20.90    9.20
 -11  -7  -1    6.00    5.00
 -11  -7  -1    9.60    6.70
  11   7   1   -8.40    9.50
 -11   7  -1    1.30    8.00
 -11   7  -1    0.30    3.80
 -13  -7  -1    3.70    6.80
 -13  -7  -1   -0.10    5.40
 -13   7  -1   -7.40    7.50
  13   7   1   -5.10   10.40
 -13   7  -1    5.50    4.50
 -15  -7  -1    1.90    6.40
 -15  -7  -1    4.00    7.40
 -15   7  -1   -2.60    7.70
 -15   7  -1    1.10    4.70
  15   7   1    2.40   10.50
 -17  -7  -1   48.40    9.60
 -17  -7  -1   60.99   11.80
 -17   7  -1   66.29    9.90
  17   7   1   35.40   14.70
 -17   7  -1   46.10    7.10
 -19  -7  -1  355.16   23.30
 -19  -7  -1  274.97   24.10
  19   7   1  308.37   27.60
 -19   7  -1  343.57   20.80
 -19   7  -1  339.27   20.00
 -21  -7  -1    6.70    9.50
 -21  -7  -1    2.10    9.70
  21   7   1   12.80   13.90
 -21   7  -1   -5.10    6.30
 -23  -7  -1  200.28   20.40
 -23  -7  -1  178.58   20.90
  23   7   1  212.78   23.90
 -23   7  -1  225.58   17.20
 -25  -7  -1  307.17   26.40
 -25  -7  -1  286.57   27.80
  25   7   1  307.27   28.70
 -25   7  -1  290.57   21.10
 -27  -7  -1   36.10   15.30
 -27  -7  -1    0.30   14.00
  27   7   1   35.30   17.50
 -27   7  -1    7.90    9.10
 -29  -7  -1   41.30   17.90
 -29  -7  -1   68.79   18.10
 -29   7  -1   53.19   11.50
  29   7   1   57.19   18.60
 -31  -7  -1   30.90   16.40
 -31  -7  -1   29.80   16.60
 -31   7  -1   14.60   11.40
 -33  -7  -1   48.10   27.00
 -30  -8   1   26.70   17.40
 -30  -8   1   23.00   17.90
 -28  -8   1   50.29   16.90
 -28  -8   1   43.40   15.60
  28   8  -1   92.49   20.90
 -26  -8   1   12.00   14.00
 -26  -8   1   -7.20   14.20
  26   8  -1   32.60   17.60
 -24  -8   1  120.99   19.80
 -24  -8   1  160.98   19.70
  24   8  -1  158.48   23.40
 -22  -8   1    0.10   10.60
 -22  -8   1    4.80   12.00
  22   8  -1   34.90   16.30
 -20  -8   1   13.00   11.30
 -20  -8   1    6.20    9.50
  20   8  -1   14.60   14.60
 -18  -8   1   -1.70   10.00
 -18  -8   1   -1.10    8.40
  18   8  -1   -7.40   12.60
 -16  -8   1    7.70    7.90
 -16  -8   1   -6.10    8.00
 -16   8   1   15.60    8.70
  16   8  -1   14.80   14.10
 -14  -8   1    1.90    6.70
 -14  -8   1    9.30    9.10
 -14   8   1    5.90    8.50
  14   8  -1   -0.80   11.70
 -12  -8   1   80.79   10.20
 -12  -8   1   97.09   12.70
  12   8  -1   71.79   16.00
 -12   8   1   82.99   13.50
 -10  -8   1  321.37   18.90
 -10  -8   1  297.07   21.30
  10  -8  -1  265.77   18.30
 -10   8   1  316.27   23.30
  10   8  -1  252.37   24.60
   8  -8  -1   87.79    9.30
  -8  -8   1   96.69   10.30
  -8  -8   1   84.99   11.90
  -8   8   1   89.59   14.30
   8   8  -1   98.39   16.10
  -6  -8   1   88.79   11.60
   6  -8  -1   66.49    8.10
  -6  -8   1   96.69    9.90
   6   8  -1   99.99   15.70
  -6   8   1   84.59   13.90
  -4  -8   1  883.31   43.80
   4  -8  -1  879.71   43.20
  -4   8   1  858.91   48.60
   4   8  -1  861.51   48.70
  -2  -8   1   12.90    5.60
   2  -8  -1    5.50    4.60
   2   8  -1   19.90   10.80
  -2   8   1    1.80   10.40
   0  -8  -1  403.46   21.90
   0  -8   1  419.56   22.60
   0   8   1  390.26   28.60
   0   8  -1  397.76   27.80
  -2  -8  -1  106.99    9.30
   2  -8   1   93.99    9.20
   2   8   1   95.79   16.00
  -2   8  -1   86.29   14.20
  -4  -8  -1  157.48   11.60
  -4  -8  -1  155.08   15.10
   4  -8   1  142.89   11.70
   4   8   1  142.39   17.50
  -4   8  -1  159.08   17.20
  -6  -8  -1   24.50    8.70
  -6  -8  -1   33.30    6.40
   6  -8   1   27.40    6.50
   6   8   1   23.30   12.50
  -6   8  -1   24.10   10.90
  -8  -8  -1   42.60    7.20
   8  -8   1   41.20    7.50
  -8  -8  -1   39.60    9.40
   8   8   1   22.20   11.70
  -8   8  -1   46.90   11.80
  10  -8   1    4.10    6.00
 -10  -8  -1    1.30    7.80
 -10  -8  -1   -6.50    5.10
  10   8   1  -14.40    9.50
 -10   8  -1   13.70    9.40
  12  -8   1    6.80    6.60
 -12  -8  -1   16.70    9.10
 -12  -8  -1    1.00    5.90
 -12   8  -1    8.90    9.50
  12   8   1    0.90   10.90
 -14  -8  -1   10.40    8.40
 -14  -8  -1    2.40    6.80
  14  -8   1   -0.80    6.90
  14   8   1    5.60   12.00
 -14   8  -1    0.80    4.30
 -14   8  -1    2.50    8.90
 -16  -8  -1   95.99   14.70
 -16  -8  -1  112.19   12.70
  16   8   1  137.49   20.60
 -16   8  -1   95.09   12.70
 -16   8  -1  106.89    9.90
 -18  -8  -1  111.89   15.40
 -18  -8  -1  111.49   13.80
 -18   8  -1  175.48   15.30
  18   8   1  109.69   19.70
 -18   8  -1  111.49   10.40
 -20  -8  -1  168.98   17.20
 -20  -8  -1  134.09   17.50
 -20   8  -1  161.28   13.30
  20   8   1  163.28   23.30
 -22  -8  -1   -6.80   11.60
 -22  -8  -1   -2.90   10.00
  22   8   1  -14.70   14.20
 -22   8  -1    0.10    6.50
 -24  -8  -1  190.98   23.10
 -24  -8  -1  203.58   21.20
 -24   8  -1  181.38   16.60
  24   8   1  221.88   26.60
 -26  -8  -1    7.10   13.90
 -26  -8  -1    6.70   15.00
  26   8   1   -3.90   16.10
 -28  -8  -1   60.29   18.50
 -28  -8  -1   50.79   16.80
  28   8   1   25.70   18.70
 -30  -8  -1   43.40   17.60
 -30  -8  -1   21.70   22.60
  30   8   1   22.70   18.60
 -29  -9   1    5.10   15.90
  29   9  -1   -8.30   18.70
 -27  -9   1   54.09   16.70
 -27  -9   1   31.10   18.20
  27   9  -1   91.49   22.70
 -25  -9   1   39.50   15.90
 -25  -9   1   42.50   15.50
  25   9  -1   94.79   21.90
 -23  -9   1    4.90   12.60
 -23  -9   1   -9.60   12.30
  23   9  -1    5.30   17.20
 -21  -9   1  252.97   25.20
 -21  -9   1  274.07   24.80
  21   9  -1  314.87   31.00
 -19  -9   1   40.00   11.80
 -19  -9   1   51.19   13.80
  19   9  -1   45.20   17.50
 -17  -9   1   42.10   11.00
 -17  -9   1   43.10   12.30
  17   9  -1   36.50   17.10
 -15  -9   1  120.49   14.00
  15  -9  -1   90.49   11.70
 -15  -9   1   72.39   13.30
  15   9  -1  110.89   20.50
 -15   9   1  100.39   14.50
 -13  -9   1  102.89   14.80
  13  -9  -1   56.59   10.00
 -13  -9   1  106.59   12.00
 -13   9   1   84.69   14.30
  13   9  -1   86.09   17.60
  11  -9  -1  129.39   12.60
 -11  -9   1  145.79   14.00
 -11  -9   1  116.39   14.60
 -11   9   1  158.68   18.20
  11   9  -1  129.89   19.20
   9  -9  -1   26.20    7.30
  -9  -9   1   42.80   11.00
  -9  -9   1   24.20    7.70
  -9   9   1   28.30   12.40
   9   9  -1   33.70   14.40
   7  -9  -1  210.98   15.70
  -7  -9   1  218.48   16.40
  -7  -9   1  218.28   19.50
  -7   9   1  247.48   23.50
   7   9  -1  256.37   25.90
  -5  -9   1   93.69   10.60
   5  -9  -1   98.29    9.90
  -5  -9   1   74.49   11.60
   5   9  -1   71.89   15.40
  -5   9   1   89.59   16.30
   3  -9  -1   18.80    6.20
  -3  -9   1   15.00    6.40
   3   9  -1   16.10   13.20
  -3   9   1   15.20   12.30
  -1  -9   1   46.10    7.80
   1  -9  -1   33.30    6.90
   1   9  -1   24.90   13.60
  -1   9   1   23.40   14.10
   1  -9   1  165.88   13.60
  -1  -9  -1  154.68   12.90
   1   9   1  137.69   20.10
  -1   9  -1  194.38   21.70
  -3  -9  -1  342.27   20.80
   3   9   1  318.67   28.50
  -3   9  -1  432.26   28.70
  -5  -9  -1  102.59   12.90
  -5  -9  -1   98.79   10.40
   5  -9   1  104.19   11.00
  -5   9  -1  106.09   16.10
   5   9   1   96.99   18.20
   7  -9   1  203.88   15.90
  -7  -9  -1  200.08   19.20
  -7  -9  -1  205.28   15.60
   7   9   1  198.08   22.60
  -7   9  -1  232.88   22.10
  -9  -9  -1   10.70    9.20
  -9  -9  -1   14.40    6.40
   9  -9   1   19.30    7.60
   9   9   1   14.30   13.90
  -9   9  -1   18.10   11.40
  11  -9   1  185.48   15.70
 -11  -9  -1  159.48   18.10
 -11  -9  -1  194.08   15.40
 -11   9  -1  226.98   21.00
  11   9   1  137.39   20.10
  13  -9   1  125.59   13.60
 -13  -9  -1  169.78   14.80
 -13  -9  -1  127.19   15.80
  13   9   1  143.79   20.40
 -13   9  -1  159.78   17.80
 -15  -9  -1  118.59   13.80
  15  -9   1  106.99   13.50
 -15  -9  -1  132.19   17.00
 -15   9  -1  163.98   17.50
  15   9   1   94.19   19.30
 -17  -9  -1  387.86   26.20
 -17  -9  -1  391.36   29.20
  17  -9   1  370.46   26.30
  17   9   1  377.16   34.70
 -17   9  -1  430.06   27.20
 -19  -9  -1   19.10   10.60
  19  -9   1    5.40   10.20
 -19  -9  -1   -0.80   12.10
  19   9   1   32.80   17.60
 -21  -9  -1   29.90   12.70
 -21  -9  -1   25.40   14.10
  21   9   1   18.40   17.40
 -23  -9  -1   50.59   15.00
 -23  -9  -1   18.90   14.50
  23   9   1   52.59   19.90
 -25  -9  -1    9.50   14.80
 -25  -9  -1   -8.10   14.10
  25   9   1    2.80   17.30
 -27  -9  -1   24.90   18.20
 -27  -9  -1   31.20   16.30
  27   9   1   32.60   19.40
 -29  -9  -1   -5.10   15.90
  29   9   1   20.80   19.90
 -26 -10   1   36.60   17.20
  26  10  -1   11.20   19.50
 -24 -10   1    3.40   14.40
 -24 -10   1   -7.60   13.70
  24  10  -1    2.20   18.70
 -22 -10   1   55.89   15.00
 -22 -10   1   63.69   16.70
  22  10  -1   57.29   20.40
 -20 -10   1    2.40   11.30
 -20 -10   1   21.60   14.20
  20  10  -1   11.00   19.20
 -18 -10   1  154.48   17.90
 -18 -10   1  165.28   20.70
  18  10  -1  150.28   24.20
 -16 -10   1  271.57   25.00
 -16 -10   1  255.17   21.70
  16  10  -1  250.87   28.20
 -14 -10   1   15.20    9.40
 -14 -10   1   41.80   13.70
  14  10  -1   48.80   17.70
 -14  10   1   50.89   13.80
 -12 -10   1  145.29   17.90
 -12 -10   1  150.08   15.40
 -12  10   1  160.48   19.70
  12  10  -1  135.79   21.00
 -10 -10   1   50.59   10.30
 -10 -10   1   55.29   12.10
 -10  10   1   78.79   15.70
  10  10  -1   82.99   18.40
  -8 -10   1   36.80   11.20
  -8 -10   1   12.30    8.30
   8  10  -1   16.90   16.10
  -8  10   1   24.30   13.40
  -6 -10   1   12.00    7.70
  -6 -10   1    3.60    9.70
   6  10  -1    3.30   13.30
  -6  10   1    8.60   12.80
  -4 -10   1   36.60    8.60
  -4 -10   1   44.90   11.80
  -4  10   1   28.80   14.60
   4  10  -1   19.00   15.10
   2 -10  -1   -2.60   11.60
  -2 -10   1   -3.10    6.50
   2  10  -1   -5.80   13.40
  -2  10   1    2.20   13.80
   0 -10  -1    0.90    6.70
   0 -10   1    5.40    7.10
   0  10   1   12.10   13.80
   0  10  -1   16.30   14.10
   2 -10   1   24.80    7.90
  -2 -10  -1   26.40    7.40
  -2  10  -1   13.10   14.00
   2  10   1   13.50   14.80
  -4 -10  -1   -1.90    9.80
   4 -10   1    7.80    7.30
  -4 -10  -1   14.40    7.00
   4  10   1   22.60   15.50
  -4  10  -1    1.50   13.40
   6 -10   1  250.37   18.40
  -6 -10  -1  208.68   17.30
  -6 -10  -1  236.68   22.00
   6  10   1  195.08   24.20
  -6  10  -1  279.07   26.30
  -8 -10  -1  287.97   24.60
  -8 -10  -1  290.17   20.40
   8 -10   1  309.97   21.30
   8  10   1  320.87   30.40
  -8  10  -1  311.87   27.10
 -10 -10  -1   13.00    7.70
  10 -10   1   19.00    8.60
 -10 -10  -1   11.20   10.70
  10  10   1   20.20   16.10
 -10  10  -1   31.60   14.10
  12 -10   1  310.37   21.40
 -12 -10  -1  278.27   21.30
 -12 -10  -1  304.27   24.40
  12  10   1  331.97   31.80
 -12  10  -1  296.27   27.10
  14 -10   1  197.68   18.90
 -14 -10  -1  255.57   20.30
 -14 -10  -1  295.77   23.40
  14  10   1  181.48   25.10
 -14  10  -1  257.77   24.30
  16 -10   1    5.80    9.40
 -16 -10  -1    6.20   10.90
 -16 -10  -1    4.50    9.50
  16  10   1    0.70   15.80
 -16  10  -1   22.30   13.20
  18 -10   1   21.10   11.00
 -18 -10  -1   24.90   12.90
 -18 -10  -1    0.80   10.90
  18  10   1   -3.80   16.30
 -20 -10  -1    8.60   13.90
  20 -10   1  -20.30   10.50
 -20 -10  -1    5.60   11.60
  20  10   1    8.30   18.10
 -22 -10  -1    7.10   13.40
  22 -10   1    8.50   14.00
 -22 -10  -1   19.40   15.50
  22  10   1   22.20   19.50
 -24 -10  -1   -9.40   13.80
 -24 -10  -1    0.00   13.60
  24  10   1    6.10   19.40
 -26 -10  -1  -17.00   16.20
  26  10   1   15.00   22.70
 -23 -11   1   30.00   16.50
 -21 -11   1   22.80   14.30
 -21 -11   1   32.80   15.40
  21  11  -1   44.80   21.10
 -19 -11   1    6.80   13.00
 -19 -11   1    8.50   13.90
  19  11  -1   36.80   20.90
 -17 -11   1  110.59   19.00
 -17 -11   1  110.99   16.70
  17  11  -1   97.29   24.50
 -15 -11   1   89.99   17.10
 -15 -11   1   68.79   14.10
  15  11  -1  108.69   23.80
 -13 -11   1   12.00   13.00
 -13 -11   1    9.80   10.10
  13  11  -1   18.60   18.40
 -13  11   1   30.50   14.30
 -11 -11   1   65.89   14.70
 -11 -11   1   74.49   12.70
 -11  11   1   98.49   18.70
  11  11  -1   85.99   20.20
  -9 -11   1   42.50   12.90
  -9 -11   1   67.39   12.00
   9  11  -1   96.89   22.30
  -9  11   1  113.49   20.30
  -7 -11   1    2.30   10.40
  -7 -11   1    0.50    9.30
   7  11  -1  -29.00   13.80
  -7  11   1    5.20   14.60
  -5 -11   1   12.80   10.60
  -5 -11   1    8.60   11.00
   5  11  -1   22.20   15.90
  -5  11   1   22.80   16.00
  -3 -11   1   13.60   11.90
   3  11  -1   28.20   16.10
  -3  11   1    5.10   15.40
   1  11  -1   19.30   15.60
  -1  11   1   27.40   16.80
   1  11   1   50.19   18.80
  -1  11  -1   60.09   18.80
  -3 -11  -1   27.20   11.80
   3  11   1   -7.80   15.90
  -3  11  -1    8.30   14.50
  -5 -11  -1  108.69   16.20
   5  11   1  172.98   26.10
  -5  11  -1  119.79   20.80
  -7 -11  -1  127.39   18.50
  -7  11  -1  150.88   22.50
   7  11   1  190.98   27.40
  -9 -11  -1   20.80   13.00
  -9  11  -1   15.80   14.50
   9  11   1   29.50   18.50
 -11 -11  -1   70.29   15.60
 -11  11  -1   85.29   18.00
  11  11   1   54.79   19.50
 -13 -11  -1  105.39   17.60
 -13  11  -1  126.09   19.80
  13  11   1  114.89   24.20
 -15 -11  -1   17.10   12.60
  15  11   1   10.00   19.00
 -17 -11  -1   20.00   14.10
  17  11   1   15.80   19.00
 -19 -11  -1   33.20   16.00
  19  11   1   33.50   20.60
  21  11   1   30.80   22.10
 -16 -12   1   72.19   17.60
 -14 -12   1   20.20   14.40
  14  12  -1   28.80   20.60
 -12 -12   1   49.99   16.20
 -12  12   1   73.49   21.70
  12  12  -1   59.49   20.80
 -10 -12   1   34.60   13.50
  10  12  -1   68.79   22.40
 -10  12   1   58.19   18.60
  -8 -12   1   30.40   14.20
  -8  12   1   19.00   17.10
   8  12  -1   16.60   18.80
  -6 -12   1   -3.80   12.50
   6  12  -1    1.10   17.50
  -6  12   1   26.10   18.20
  -4 -12   1   19.10   12.70
   4  12  -1   11.90   17.80
  -4  12   1    5.90   17.20
  -2 -12   1    1.80   12.60
   2  12  -1   24.40   18.20
  -2  12   1    7.70   18.20
   0 -12  -1   -7.90   12.00
   0  12   1   17.00   17.70
   0  12  -1   14.00   17.10
  -2 -12  -1   25.20   14.30
   2  12   1   57.69   21.90
  -2  12  -1   42.20   18.40
  -4 -12  -1   27.40   13.10
  -4  12  -1   25.50   16.50
   4  12   1   36.40   19.70
  -6 -12  -1   90.39   17.70
  -6  12  -1  133.19   21.70
   6  12   1   69.19   20.90
  -8 -12  -1   82.99   16.20
  -8  12  -1  117.39   21.60
   8  12   1   73.99   21.80
 -10 -12  -1   14.20   13.90
  10  12   1   -5.00   19.20
 -10  12  -1   13.80   14.90
 -12 -12  -1  112.09   18.40
 -12  12  -1  126.09   21.60
  12  12   1  118.49   26.00
 -14 -12  -1   27.90   15.20
  14  12   1   35.50   21.20
  -9  13   1   87.69   22.30
  -7 -13   1   22.40   19.40
  -7  13   1   64.99   21.50
  -5 -13   1   37.10   14.80
  -5  13   1   87.49   23.40
   5  13  -1   67.49   23.60
  -3 -13   1   24.90   15.50
  -3  13   1   69.79   22.30
   3  13  -1   30.50   21.70
   1 -13  -1   23.20   15.30
  -1 -13   1   44.90   16.90
  -1  13   1  101.29   25.00
   1  13  -1   63.19   21.80
   1 -13   1   15.50   16.20
  -1 -13  -1   37.50   15.50
  -1  13  -1   46.00   21.70
   1  13   1   61.79   21.90
  -3 -13  -1    1.90   14.60
  -3  13  -1   19.20   19.20
   3  13   1   -8.40   19.40
  -5 -13  -1  108.99   22.00
   5  13   1   84.19   24.00
  -5  13  -1   91.99   22.70
  -7  13  -1    1.60   18.20
  -9  13  -1   11.40   17.70
 -38   0   2   20.40   19.80
 -38   0   2   12.80   17.00
  38   0  -2   15.90   29.40
  36   0  -2  125.49   20.00
 -36   0   2   81.29   18.00
 -36   0   2   98.49   17.00
 -34   0   2  230.98   24.90
 -34   0   2  293.37   25.00
  34   0  -2  303.37   27.10
 -32   0   2  306.17   24.60
  32   0  -2  323.67   27.30
 -32   0   2  216.98   23.50
  30   0  -2  105.69   17.00
 -30   0   2  112.29   15.40
 -30   0   2   88.69   16.10
 -28   0   2  293.47   24.30
 -28   0   2  340.27   26.30
  28   0  -2  318.17   25.80
 -26   0   2  495.15   32.00
 -26   0   2  510.85   31.10
  26   0  -2  528.65   32.70
  24   0  -2   70.99   12.40
 -24   0   2   85.89   13.10
 -24   0   2   73.29   11.50
 -22   0   2   37.20    9.00
 -22   0   2   18.60    9.50
  22   0  -2    7.50    9.20
 -20   0   2   14.60    7.80
 -20   0   2   27.10    7.80
  20   0  -2   17.70    8.90
 -20   0   2   15.20    3.70
 -18   0   2    2.70    5.90
 -18   0   2   -2.90    2.70
  18   0  -2   -1.40    7.00
 -18   0   2    2.80    6.90
 -16   0   2   61.09    8.10
 -16   0   2   66.49    8.80
 -16   0   2   58.89    5.20
 -16   0   2   59.79    6.40
  16   0  -2   64.49    8.90
 -14   0   2  477.35   25.40
 -14   0   2  550.64   27.50
  14   0  -2  441.86   26.90
 -14   0   2  500.65   24.40
  14   0  -2  522.15   24.60
 -14   0   2  534.75   28.00
 -12   0   2  110.59    9.40
  12   0  -2  116.49   10.00
 -12   0   2   83.29    5.90
 -12   0   2   82.39    7.10
  12   0  -2   90.19    6.20
 -12   0   2   96.29    9.30
  10   0  -2 1733.63   88.09
  10   0  -2 1892.91   88.39
 -10   0   2 1744.13   87.89
  10   0  -2 1889.51   88.19
 -10   0   2 1971.90   86.49
  10   0  -2 1928.91   86.49
 -10   0   2 1785.12   87.09
  10   0  -2 1863.01   87.19
 -10   0   2 1930.61   88.59
 -10   0   2 1947.41   88.49
   8   0  -2 5785.92  275.57
   8   0  -2 6075.59  276.47
   8   0  -2 5725.73  276.17
   8   0  -2 6123.69  275.07
  -8   0   2 6347.26  276.37
  -8   0   2 5674.93  276.47
  -8   0   2 6282.07  276.67
   8   0  -2 5643.64  276.47
  -8   0   2 6273.87  275.67
   6   0  -2 2383.16  107.49
   6   0  -2 2269.57  106.99
   6   0  -2 2223.88  107.59
  -6   0   2 2410.36  107.59
  -6   0   2 2271.67  107.59
   6   0  -2 2293.87  106.49
  -6   0   2 2311.47  106.99
  -6   0   2 2302.47  107.39
   6   0  -2 2371.76  107.49
  -4   0   2 8454.25  376.86
   4   0  -2 8205.88  376.86
  -4   0   2 8247.47  376.56
   4   0  -2 8053.39  376.56
  -4   0   2 8713.53  376.86
   4   0  -2 8348.56  376.76
  -4   0   2 8126.19  376.86
   4   0  -2 7525.65  376.86
   2   0   2 2672.93  124.59
   2   0   2 2744.93  124.79
  -4   0  -2   53.99    4.40
   4   0   2   73.19    5.80
   4   0   2   54.19    4.40
  -4   0  -2   52.59    4.20
  -4   0  -2   62.19    5.80
  -6   0  -2   27.10    4.10
   6   0   2   29.60    4.00
   6   0   2   19.00    3.30
  -6   0  -2   36.00    5.10
  -6   0  -2   25.40    3.50
  -6   0  -2   28.20    3.60
   6   0   2   32.50    4.70
   8   0   2  127.09    9.70
   8   0   2  117.49    8.20
  -8   0  -2  114.69    8.90
   8   0   2  118.79    8.80
  -8   0  -2  138.79    8.20
  -8   0  -2  118.99    7.90
  -8   0  -2  135.59   10.20
  10   0   2  680.63   34.30
 -10   0  -2  672.83   34.50
 -10   0  -2  673.23   33.80
  10   0   2  692.03   34.20
  10   0   2  652.93   34.70
 -10   0  -2  742.23   35.30
 -10   0  -2  689.43   33.50
  12   0   2  360.16   20.40
 -12   0  -2  364.26   21.20
 -12   0  -2  364.56   19.20
 -12   0  -2  357.16   20.60
 -14   0  -2 1153.28   55.99
 -14   0  -2 1169.98   57.59
 -14   0  -2 1212.78   58.49
  14   0   2 1145.89   57.39
  16   0   2   48.10    8.80
 -16   0  -2   47.60    5.90
 -16   0  -2   55.59    8.80
 -16   0  -2   60.49    9.20
  18   0   2 1075.49   55.29
 -18   0  -2 1069.59   53.09
 -18   0  -2 1101.89   56.19
 -18   0  -2 1167.18   55.89
 -20   0  -2 2280.17  112.39
 -20   0  -2 2448.26  115.09
  20   0   2 2499.15  115.29
 -20   0  -2 2373.36  115.89
  22   0   2   30.50   10.40
 -22   0  -2   42.20   11.20
 -22   0  -2   50.99   10.10
 -24   0  -2  659.23   39.00
 -24   0  -2  666.73   37.80
  24   0   2  669.23   38.40
 -26   0  -2  258.27   21.30
 -26   0  -2  248.48   21.70
  26   0   2  257.37   22.10
 -28   0  -2   17.70   11.70
 -28   0  -2   24.80   10.70
  28   0   2    0.00   12.50
  30   0   2  178.68   20.40
 -30   0  -2  156.88   19.90
 -30   0  -2  170.28   18.90
 -32   0  -2   12.30   12.30
 -32   0  -2   30.70   14.20
  32   0   2   38.10   15.00
 -34   0  -2   -4.40   13.00
 -34   0  -2   17.10   12.20
 -36   0  -2   50.69   15.50
 -36   0  -2   57.69   14.30
 -37  -1   2   23.20   15.90
 -37  -1   2   29.50   15.20
  37  -1  -2   28.10   16.00
  37   1  -2   33.60   16.20
 -37   1   2   31.50   15.80
 -37   1   2   46.60   13.90
 -35  -1   2   56.79   16.10
 -35  -1   2   48.60   14.80
  35  -1  -2   65.09   17.40
 -35   1   2   41.30   13.40
  35   1  -2   79.19   17.40
 -35   1   2   60.49   17.10
 -33  -1   2   -5.70   11.70
  33  -1  -2   21.80   15.10
 -33  -1   2    1.90   12.60
  33   1  -2   23.60   14.20
 -33   1   2   12.40   13.20
 -33   1   2   10.00   11.60
  31  -1  -2   -0.30   11.50
 -31  -1   2  -16.60   11.00
 -31  -1   2    7.10   11.10
 -31   1   2   -5.60   12.10
 -31   1   2    4.80   11.00
  31   1  -2    6.90   12.90
 -29  -1   2   -0.80   11.30
 -29  -1   2   15.60   11.60
  29  -1  -2   19.90   12.50
 -29   1   2    4.90   10.10
  29   1  -2  -15.40   11.10
 -29   1   2   19.00   12.80
  27  -1  -2    8.80   11.50
 -27  -1   2   26.60   10.50
 -27  -1   2   15.50   11.00
  27   1  -2    3.90   11.10
 -27   1   2   13.70   10.70
 -27   1   2   13.20   10.00
  25  -1  -2  204.68   18.80
 -25  -1   2  153.08   17.70
 -25  -1   2  173.78   17.30
  25   1  -2  181.78   18.10
 -25   1   2  146.99   15.50
 -25   1   2  178.38   17.90
 -23  -1   2   81.19   12.50
  23  -1  -2   69.39   12.70
 -23  -1   2   65.19   10.90
  23   1  -2   66.49   12.70
 -23   1   2  106.49   12.50
 -23   1   2   70.09   12.00
 -21  -1   2    5.80    7.70
 -21  -1   2    6.20    4.40
 -21  -1   2   12.60    7.30
  21  -1  -2    8.70    7.90
  21   1  -2    8.10    5.20
 -21   1   2    3.10    7.40
  21   1  -2   15.70    9.50
 -21   1   2   21.70    7.80
 -19  -1   2   64.59    6.80
  19  -1  -2   58.89   10.60
 -19  -1   2   62.59   10.60
 -19  -1   2   48.20    8.90
 -19   1   2   62.29    6.30
  19   1  -2   83.89   11.50
 -19   1   2   66.19   10.40
 -19   1   2   74.39   10.20
  19   1  -2   63.09    7.30
 -17  -1   2   14.50    5.80
 -17  -1   2   12.70    6.50
 -17  -1   2    2.50    3.70
  17  -1  -2    1.00    6.90
  17   1  -2    0.60    6.20
 -17   1   2    2.40    3.10
 -17   1   2    3.80    6.00
 -17   1   2   -0.10    5.90
  17   1  -2   10.00    4.60
 -15  -1   2   38.20    5.10
  15  -1  -2   36.70    7.10
 -15  -1   2   39.60    7.30
 -15  -1   2   33.00    6.90
 -15   1   2   35.00    7.10
  15   1  -2   38.80    5.50
 -15   1   2   42.00    7.50
  15   1  -2   45.60    8.50
 -15   1   2   32.10    4.20
  13  -1  -2  889.61   42.90
 -13  -1   2  838.82   41.30
 -13  -1   2  817.92   43.00
 -13  -1   2  900.11   42.80
 -13   1   2  847.92   40.60
 -13   1   2  877.61   42.70
  13   1  -2  790.62   42.80
 -13   1   2  846.62   42.80
  13   1  -2  889.01   41.40
 -11  -1   2  244.88   14.50
 -11  -1   2  227.88   14.10
  11  -1  -2  275.17   15.00
 -11  -1   2  250.87   15.20
 -11  -1   2  233.68   13.40
  11   1  -2  243.58   13.50
 -11   1   2  249.18   12.60
  11   1  -2  233.18   15.00
 -11   1   2  256.37   14.90
  11   1  -2  224.38   15.40
 -11   1   2  258.47   15.00
   9  -1  -2   26.00    3.10
   9  -1  -2   26.40    4.30
   9  -1  -2   32.70    5.20
  -9  -1   2   34.30    5.30
   9  -1  -2   32.40    4.90
  -9  -1   2   26.90    4.00
  -9  -1   2   39.20    4.40
  -9  -1   2   48.50    5.50
  -9  -1   2   36.00    5.00
  -9   1   2   29.90    2.90
  -9   1   2   25.80    4.70
   9   1  -2   37.30    4.40
  -9   1   2   38.70    5.00
   9   1  -2   27.80    4.00
   9   1  -2   37.50    5.20
  -9   1   2   30.40    4.40
   9   1  -2   29.10    5.70
   9   1  -2   32.70    4.80
   7  -1  -2  732.43   35.90
   7  -1  -2  712.93   35.60
   7  -1  -2  726.73   34.70
  -7  -1   2  743.53   35.80
  -7  -1   2  743.23   35.80
  -7  -1   2  736.13   35.60
  -7  -1   2  760.82   36.00
  -7  -1   2  749.62   35.50
   7  -1  -2  748.43   35.70
  -7   1   2  761.42   35.60
   7   1  -2  732.03   35.40
   7   1  -2  738.83   35.80
  -7   1   2  737.33   35.70
   7   1  -2  776.42   35.80
  -7   1   2  722.33   34.60
   7   1  -2  730.73   35.60
  -7   1   2  767.22   35.70
   7   1  -2  756.32   36.20
   5  -1  -2  128.29    6.80
   5  -1  -2  112.39    6.70
  -5  -1   2  157.88    8.00
  -5  -1   2  144.29    8.00
   5  -1  -2  126.29    7.60
   5  -1  -2  124.89    7.60
  -5  -1   2  142.49    7.70
  -5  -1   2  147.99    8.10
   5  -1  -2  121.19    7.50
  -5  -1   2  142.29    7.60
   5   1  -2  133.59    7.50
  -5   1   2  124.19    7.40
  -5   1   2  118.49    7.20
   5   1  -2  136.79    7.70
  -5   1   2  120.99    6.60
  -5   1   2  120.19    7.40
   5   1  -2  139.19    8.20
   5   1  -2  131.99    8.00
   5   1  -2  138.79    7.60
  -3  -1   2  102.29    6.30
   3  -1  -2  115.39    5.90
   3  -1  -2  106.49    6.30
   3  -1  -2  105.49    5.50
  -3  -1   2  103.49    5.80
  -3  -1   2  101.39    6.00
   3  -1  -2   97.59    5.40
  -3   1   2  109.39    6.00
   3   1  -2  102.79    6.20
   3   1  -2  104.49    6.00
   3   1  -2   95.79    6.20
   3   1  -2   97.49    6.00
   3   1  -2  107.09    5.80
  -3   1   2   99.39    5.90
  -3   1   2  102.79    5.50
  -3   1   2  101.79    5.20
  -1  -1   2   61.19    3.50
  -1  -1   2   60.49    3.90
   1  -1  -2   57.79    4.90
  -1  -1   2   68.49    4.30
   1   1  -2   48.60    3.40
  -1   1   2   55.19    4.40
   1   1  -2   63.19    3.90
   1  -1   2  344.07   16.20
   1  -1   2  337.67   16.10
  -1  -1  -2  319.17   17.10
  -1   1  -2  337.87   16.20
   3  -1   2    3.70    1.90
  -3  -1  -2    0.90    3.20
  -3  -1  -2    7.50    2.10
  -3  -1  -2    8.00    1.80
   3  -1   2    7.80    1.70
   3  -1   2    5.20    2.00
   3   1   2    3.80    1.40
   3   1   2    8.80    2.10
   3   1   2    6.80    3.20
  -3   1  -2    4.50    1.60
  -3   1  -2    3.80    2.00
  -3   1  -2    6.00    1.90
  -5  -1  -2  329.97   16.70
   5  -1   2  320.87   16.40
   5  -1   2  349.37   17.00
  -5  -1  -2  317.87   16.60
  -5  -1  -2  321.87   17.70
  -5  -1  -2  319.67   16.80
   5   1   2  314.97   17.70
  -5   1  -2  343.87   16.90
  -5   1  -2  337.97   16.50
  -5   1  -2  322.87   16.20
   5   1   2  350.86   16.50
   5   1   2  334.17   16.80
  -5   1  -2  328.77   15.90
  -7  -1  -2  279.77   14.70
  -7  -1  -2  242.68   14.00
  -7  -1  -2  266.87   14.90
   7  -1   2  263.77   13.80
  -7  -1  -2  254.17   14.60
   7  -1   2  256.47   14.60
   7  -1   2  274.07   13.90
   7   1   2  257.67   14.30
   7   1   2  261.87   15.20
   7   1   2  263.97   14.10
  -7   1  -2  261.27   13.80
  -7   1  -2  266.47   14.60
   7   1   2  280.77   14.40
  -7   1  -2  254.47   13.80
  -9  -1  -2  187.98   11.60
   9  -1   2  197.98   12.00
  -9  -1  -2  177.98   12.00
  -9  -1  -2  175.28   11.60
  -9  -1  -2  146.49   10.60
   9  -1   2  189.48   11.20
   9  -1   2  189.48   11.00
  -9   1  -2  183.78   10.90
   9   1   2  179.68   11.50
  -9   1  -2  199.08   11.30
   9   1   2  158.18   11.20
  -9   1  -2  200.18   12.20
   9   1   2  205.78   12.10
   9   1   2  181.18   11.60
 -11  -1  -2  919.91   46.70
  11  -1   2  978.70   46.10
 -11  -1  -2  997.40   46.70
 -11  -1  -2  951.90   46.00
 -11   1  -2  966.30   46.90
  11   1   2  961.20   46.30
 -11   1  -2  804.72   45.40
 -11   1  -2  976.70   46.10
  11   1   2  901.11   46.00
  11   1   2  978.20   46.30
 -13  -1  -2  633.04   32.70
 -13  -1  -2  634.84   33.60
 -13  -1  -2  608.84   33.80
  13  -1   2  642.14   33.30
 -13   1  -2  688.63   31.70
  13   1   2  619.44   33.50
  13   1   2  685.43   33.30
 -13   1  -2  672.13   33.40
 -13   1  -2  627.34   33.90
 -15  -1  -2  632.84   31.90
 -15  -1  -2  580.74   33.40
  15  -1   2  632.84   33.00
 -15  -1  -2  639.44   33.30
  15   1   2  603.74   33.30
 -15   1  -2  647.14   33.90
 -15   1  -2  661.13   31.00
 -15   1  -2  591.14   32.80
 -17  -1  -2  155.28   14.00
  17  -1   2  174.68   14.20
 -17  -1  -2  160.88   13.80
  17   1   2  163.38   14.90
 -17   1  -2  127.69   12.90
 -17   1  -2  183.08   15.20
 -17   1  -2  162.38   10.40
 -19  -1  -2   41.90    9.90
 -19  -1  -2   57.09    9.60
  19  -1   2   76.79   11.00
  19   1   2   40.10    9.60
 -19   1  -2   50.39    9.70
 -19   1  -2   57.49    6.40
 -19   1  -2   55.79    6.70
 -19   1  -2   57.79   10.60
 -21  -1  -2    9.70    8.20
 -21  -1  -2    8.10    8.10
  21  -1   2    6.60    8.90
 -21   1  -2    9.20    4.20
  21   1   2   -0.80    8.90
 -21   1  -2    7.80    8.70
 -21   1  -2    5.50    7.80
 -23  -1  -2  301.97   24.10
  23  -1   2  334.37   23.60
 -23  -1  -2  336.37   23.20
 -23   1  -2  357.86   25.10
  23   1   2  336.27   24.40
 -23   1  -2  297.87   22.80
  25  -1   2   36.80   11.80
 -25  -1  -2   53.29   11.70
 -25  -1  -2   17.70   10.70
  25   1   2   47.40   12.90
 -25   1  -2   21.90   10.00
 -25   1  -2   24.50   11.30
 -27  -1  -2   38.10   12.10
 -27  -1  -2   30.70   11.80
  27  -1   2   43.00   12.80
 -27   1  -2   38.90   11.40
  27   1   2   17.70   12.90
 -27   1  -2   27.50   11.60
 -29  -1  -2  118.49   17.20
  29  -1   2  172.78   19.40
 -29  -1  -2  156.18   18.00
 -29   1  -2  148.49   18.90
  29   1   2  129.79   17.80
 -29   1  -2  153.48   18.10
 -31  -1  -2   11.70   12.40
  31  -1   2   22.50   13.20
 -31  -1  -2   18.80   13.30
  31   1   2   21.60   14.60
 -31   1  -2   10.10   11.10
 -31   1  -2   12.60   13.20
 -33  -1  -2   16.20   14.60
  33  -1   2  -11.90   12.80
 -33  -1  -2    2.10   12.80
 -33   1  -2  -13.90   13.00
 -33   1  -2    5.00   12.40
 -35  -1  -2   38.40   14.50
 -35  -1  -2   19.80   15.40
 -35   1  -2   11.50   12.50
 -35   1  -2    3.50   13.70
 -37  -1  -2    6.80   14.20
 -37  -1  -2    1.30   14.80
 -37   1  -2   10.60   13.60
 -37   1  -2    3.10   15.50
  38  -2  -2   49.90   16.70
 -38   2   2   39.30   14.20
  36  -2  -2   12.10   15.20
 -36  -2   2   35.20   15.10
 -36  -2   2   26.10   15.30
  36   2  -2   16.40   17.50
 -36   2   2   24.70   15.90
 -36   2   2   32.10   12.80
  34  -2  -2   37.10   15.00
 -34  -2   2    3.60   14.40
 -34  -2   2   16.70   14.00
  34   2  -2   -1.60   15.80
 -34   2   2   -3.70   13.50
 -34   2   2   -0.40   11.60
  32  -2  -2   69.39   15.10
 -32  -2   2   75.19   16.30
 -32  -2   2   73.99   15.90
 -32   2   2   56.19   13.80
 -32   2   2   52.89   15.50
  32   2  -2   98.59   18.70
 -30  -2   2    1.00   11.00
  30  -2  -2   30.60   13.10
 -30  -2   2    8.70   12.90
 -30   2   2   16.10   13.20
 -30   2   2   19.30   11.00
  30   2  -2    3.40   13.20
 -28  -2   2   33.10   11.90
 -28  -2   2   29.80   12.40
  28  -2  -2   31.30   12.70
 -28   2   2   31.60   11.10
  28   2  -2   26.10   13.60
 -28   2   2   15.00   11.90
 -26  -2   2  196.78   19.30
 -26  -2   2  231.38   21.10
  26  -2  -2  190.38   18.70
 -26   2   2  201.38   18.50
  26   2  -2  208.78   18.60
  26   2  -2  186.58   19.40
 -26   2   2  168.78   18.60
 -24  -2   2   57.29   12.00
 -24  -2   2   76.99   12.90
  24  -2  -2   80.19   13.50
  24   2  -2   67.29   12.80
  24   2  -2   62.19    9.60
 -24   2   2   71.79   11.70
 -24   2   2   51.19   12.60
  22  -2  -2  359.26   23.60
 -22  -2   2  336.87   23.60
 -22   2   2  331.97   24.30
  22   2  -2  335.57   21.10
  22   2  -2  376.06   23.70
 -22   2   2  322.27   22.40
 -20  -2   2  300.47   22.90
  20  -2  -2  422.36   23.70
 -20  -2   2  374.96   23.60
  20   2  -2  364.66   23.40
 -20   2   2  372.46   23.60
 -20   2   2  355.26   22.80
  20   2  -2  357.36   21.60
 -20   2   2  346.87   18.10
 -18  -2   2   52.19    8.50
  18  -2  -2   72.69   10.10
 -18  -2   2   56.89    9.80
  18   2  -2   65.39    8.60
 -18   2   2   59.89    5.10
 -18   2   2   80.09    9.80
  18   2  -2   63.19   10.80
 -18   2   2   72.59   10.40
  16  -2  -2  953.20   48.00
 -16  -2   2  925.31   47.80
 -16  -2   2  991.00   48.30
 -16  -2   2  908.21   48.10
 -16   2   2  967.10   48.30
  16   2  -2  999.60   48.90
  16   2  -2  984.50   47.20
 -16   2   2  919.21   44.70
 -16   2   2  947.01   47.50
 -14  -2   2  200.38   14.20
  14  -2  -2  233.78   14.90
 -14  -2   2  194.78   14.60
 -14  -2   2  194.48   13.50
 -14   2   2  230.28   11.00
 -14   2   2  249.48   15.20
  14   2  -2  231.98   15.90
  14   2  -2  209.68   13.80
 -14   2   2  216.18   13.80
 -12  -2   2    6.50    4.30
 -12  -2   2    7.40    4.30
  12  -2  -2    5.50    4.50
 -12  -2   2    9.30    3.70
 -12   2   2    1.10    3.70
  12   2  -2    5.80    4.40
  12   2  -2    2.40    5.30
 -12   2   2    4.80    4.30
 -12   2   2    4.30    1.50
 -10  -2   2 1257.97   59.39
  10  -2  -2 1255.17   59.09
 -10  -2   2 1246.78   59.19
 -10  -2   2 1265.77   59.49
  10   2  -2 1283.77   59.29
 -10   2   2 1228.08   57.29
  10   2  -2 1246.28   60.19
  10   2  -2 1277.27   60.39
  10   2  -2 1168.58   59.59
 -10   2   2 1191.98   58.79
 -10   2   2 1237.68   58.59
  -8  -2   2  344.97   16.80
  -8  -2   2  311.77   17.20
  -8  -2   2  321.77   17.40
   8  -2  -2  328.77   16.50
   8  -2  -2  310.57   15.00
  -8  -2   2  341.87   16.90
   8  -2  -2  311.67   16.30
   8  -2  -2  304.07   16.80
   8  -2  -2  310.37   15.20
  -8  -2   2  320.97   17.30
  -8   2   2  322.47   16.30
  -8   2   2  326.67   15.60
   8   2  -2  312.77   17.00
   8   2  -2  313.17   16.50
   8   2  -2  311.77   16.70
   8   2  -2  278.57   17.20
   8   2  -2  300.27   17.70
  -8   2   2  332.57   16.00
   6  -2  -2   56.19    3.60
  -6  -2   2   68.39    6.30
  -6  -2   2   70.09    6.30
   6  -2  -2   52.49    4.40
  -6  -2   2   65.19    5.80
   6  -2  -2   58.19    5.30
   6  -2  -2   63.49    5.00
  -6  -2   2   70.49    5.10
  -6  -2   2   53.49    5.20
   6  -2  -2   59.99    4.30
   6   2  -2   69.39    6.40
  -6   2   2   57.19    5.20
  -6   2   2   54.89    4.10
   6   2  -2   62.59    6.10
   6   2  -2   64.79    5.30
   6   2  -2   74.89    6.50
   6   2  -2   66.99    5.20
  -6   2   2   55.49    4.70
   4  -2  -2  683.23   31.90
   4  -2  -2  691.03   32.50
  -4  -2   2  708.03   32.60
   4  -2  -2  660.33   32.20
  -4  -2   2  733.23   33.40
  -4  -2   2  710.43   32.60
  -4  -2   2  717.33   33.10
  -4  -2   2  692.13   32.60
  -4   2   2  637.74   31.50
   4   2  -2  660.43   33.10
  -4   2   2  641.34   32.90
   4   2  -2  708.73   33.20
   4   2  -2  690.23   32.90
  -4   2   2  645.64   32.20
   2  -2  -2  656.03   31.50
  -2  -2   2  671.33   31.30
  -2  -2   2  653.03   31.00
  -2  -2   2  653.33   31.00
  -2  -2   2  641.84   30.60
  -2  -2   2  663.93   31.60
  -2   2   2  615.94   31.90
   2   2  -2  642.74   31.70
   2   2  -2  664.63   31.40
   2   2  -2  648.64   30.80
   2   2  -2  663.13   31.00
   0  -2   2   28.80    3.30
   0  -2   2   35.60    3.30
   0  -2   2   32.90    2.30
   0  -2   2   37.00    3.40
   0  -2  -2   32.60    4.80
   0   2  -2   31.20    4.30
   0   2  -2   32.70    3.60
   0   2   2   30.50    4.70
   0   2  -2   45.40    3.50
   0   2  -2   36.90    3.40
   2  -2   2  759.02   34.50
  -2  -2  -2  703.03   33.80
   2  -2   2  757.22   34.30
   2  -2   2  748.63   34.60
  -2  -2  -2  706.73   34.70
  -2  -2  -2  704.43   35.70
   2   2   2  704.63   36.00
  -2   2  -2  735.63   34.40
  -2   2  -2  729.03   35.00
  -2   2  -2  737.63   34.50
   4  -2   2  863.41   41.00
  -4  -2  -2  863.71   42.50
  -4  -2  -2  899.01   41.10
  -4  -2  -2  861.31   41.40
  -4  -2  -2  894.31   40.60
   4  -2   2  870.51   40.50
  -4   2  -2  854.81   40.50
   4   2   2  875.21   41.30
  -4   2  -2  855.21   41.00
  -4   2  -2  853.01   40.40
   4   2   2  852.51   40.30
   4   2   2  879.71   42.80
   6  -2   2  750.02   35.00
  -6  -2  -2  752.02   36.30
  -6  -2  -2  738.23   36.00
  -6  -2  -2  713.03   37.20
   6  -2   2  758.12   35.30
  -6  -2  -2  714.13   35.50
   6  -2   2  766.92   35.80
   6  -2   2  765.52   36.20
   6   2   2  715.43   36.10
  -6   2  -2  790.02   35.00
  -6   2  -2  790.82   35.90
  -6   2  -2  756.82   35.50
   6   2   2  728.73   35.30
   6   2   2  726.93   37.50
  -8  -2  -2  455.85   23.30
  -8  -2  -2  463.25   23.50
   8  -2   2  478.05   22.80
   8  -2   2  470.15   23.40
   8  -2   2  452.05   22.90
  -8  -2  -2  473.15   23.10
  -8  -2  -2  472.85   24.60
  -8   2  -2  469.85   21.80
   8   2   2  418.36   23.30
  -8   2  -2  471.15   23.00
   8   2   2  451.15   24.80
  -8   2  -2  448.26   22.90
   8   2   2  425.36   22.60
  -8   2  -2  463.35   23.40
  10  -2   2  461.05   22.90
 -10  -2  -2  441.96   23.10
 -10  -2  -2  458.15   24.20
 -10  -2  -2  431.86   23.30
 -10   2  -2  440.46   23.30
  10   2   2  452.85   24.50
 -10   2  -2  445.16   21.20
 -10   2  -2  442.26   22.80
 -10   2  -2  423.56   22.70
  10   2   2  459.95   23.60
  10   2   2  417.76   22.50
 -12  -2  -2  979.90   47.20
  12  -2   2  963.40   46.80
 -12  -2  -2  965.80   47.50
 -12   2  -2  897.11   46.50
 -12   2  -2  948.91   46.60
 -12   2  -2  964.70   47.50
  12   2   2  990.30   47.90
 -12   2  -2  971.60   44.80
  12   2   2  957.60   46.70
  12   2   2  914.11   47.10
 -14  -2  -2  142.89   11.90
  14  -2   2  121.99   11.00
 -14  -2  -2  145.49   11.70
 -14   2  -2  126.99   11.50
 -14   2  -2  128.89   10.80
  14   2   2  135.99   11.70
 -14   2  -2  145.89    8.20
  14   2   2  150.28   12.20
 -16  -2  -2   19.10    6.30
 -16  -2  -2   20.40    6.70
  16  -2   2   23.60    7.10
 -16   2  -2   16.50    7.10
  16   2   2    6.90    7.30
  16   2   2   26.80    6.90
 -16   2  -2   31.50    7.00
  18  -2   2  281.07   18.80
 -18  -2  -2  276.37   20.20
 -18  -2  -2  295.17   19.20
 -18   2  -2  281.27   15.40
  18   2   2  284.67   18.30
  18   2   2  279.27   20.10
 -18   2  -2  294.77   15.00
 -18   2  -2  246.88   19.20
 -18   2  -2  249.68   18.60
 -20  -2  -2  137.29   15.30
 -20  -2  -2  175.88   15.60
  20  -2   2  153.98   14.40
  20   2   2  194.28   16.60
 -20   2  -2  121.49   14.50
 -20   2  -2  143.39   10.10
 -20   2  -2  158.08    9.60
  20   2   2  148.59   13.80
 -20   2  -2  137.19   14.20
 -22  -2  -2   -1.80    8.80
 -22  -2  -2    2.90    8.10
  22  -2   2    3.80    8.30
  22   2   2   -8.80    9.00
 -22   2  -2   -4.60    9.10
 -22   2  -2   -3.00    8.20
  24  -2   2   40.80   11.10
 -24  -2  -2   33.10   10.40
 -24  -2  -2   22.10   11.40
 -24   2  -2   33.50   11.00
  24   2   2   48.30   12.90
 -24   2  -2   40.60   11.40
 -26  -2  -2  121.59   15.60
 -26  -2  -2  122.89   16.70
  26  -2   2  163.78   17.50
 -26   2  -2  148.79   17.30
 -26   2  -2  123.79   17.30
  26   2   2  144.49   18.40
 -28  -2  -2    9.40   11.50
  28  -2   2    0.00   10.20
 -28  -2  -2    6.60   11.90
 -28   2  -2    7.80   11.00
  28   2   2  -11.90   12.20
 -28   2  -2    5.00   12.20
 -30  -2  -2  105.99   16.40
 -30  -2  -2  129.29   18.30
  30  -2   2  149.09   18.20
  30   2   2  134.99   19.00
 -30   2  -2  120.59   18.90
 -30   2  -2   91.79   15.90
 -32  -2  -2  100.89   15.80
 -32  -2  -2   77.39   17.30
  32  -2   2   96.89   16.40
 -32   2  -2   67.99   15.20
 -32   2  -2   69.39   16.40
 -34  -2  -2   53.99   15.50
 -34  -2  -2   28.30   15.00
 -34   2  -2   30.20   14.00
 -34   2  -2    6.20   13.40
 -36  -2  -2   74.69   17.50
 -36  -2  -2   62.29   18.50
 -36   2  -2  107.09   19.80
 -36   2  -2   77.69   16.10
 -37  -3   2   18.20   16.20
  37  -3  -2   28.80   15.70
 -37   3   2   23.60   13.00
 -35  -3   2    3.20   15.20
 -35  -3   2   -5.10   14.80
  35  -3  -2   30.00   14.30
 -35   3   2   20.90   12.50
  35   3  -2   16.90   15.90
  33  -3  -2   -2.60   13.10
 -33  -3   2    6.40   13.10
 -33  -3   2    3.20   12.90
 -33   3   2   29.50   12.20
  33   3  -2   -6.30   14.40
  31  -3  -2   22.00   12.80
 -31  -3   2    2.90   12.80
 -31  -3   2    3.60   13.50
 -31   3   2    3.00   11.00
  31   3  -2   14.10   14.80
  29  -3  -2    4.70   11.40
 -29  -3   2    7.10   13.20
 -29  -3   2   13.00   12.30
  29   3  -2   19.20   13.50
 -29   3   2    9.50   10.50
 -27  -3   2    2.40   10.60
 -27  -3   2    8.10   11.80
  27  -3  -2    4.20   10.80
 -27   3   2    7.00    9.60
  27   3  -2   16.80   11.90
  27   3  -2    5.70   11.90
 -25  -3   2   29.50   11.20
  25  -3  -2   39.90   11.50
 -25  -3   2   13.60   11.20
 -25   3   2   24.50    9.80
  25   3  -2   32.70   10.40
  25   3  -2   51.99   13.50
  23  -3  -2  122.99   14.20
 -23  -3   2  126.19   15.80
 -23  -3   2  114.59   15.40
 -23   3   2   89.79   12.40
  23   3  -2  117.49   13.70
  23   3  -2  153.58   16.30
  21  -3  -2  146.29   14.40
 -21  -3   2  149.79   15.30
 -21  -3   2  125.59   14.40
 -21   3   2  112.29   12.50
  21   3  -2  145.89   14.60
  21   3  -2  146.69   15.20
 -19  -3   2   23.30    7.90
 -19  -3   2   16.30    8.00
  19  -3  -2    8.60    7.90
  19   3  -2    5.90    7.40
  19   3  -2   26.20    9.80
 -19   3   2   13.40    6.40
  17  -3  -2    5.60    6.80
 -17  -3   2   12.10    6.60
 -17  -3   2    2.70    6.00
 -17   3   2    1.80    5.00
  17   3  -2    4.80    6.40
  17   3  -2    4.00    7.40
 -15  -3   2  235.58   15.20
 -15  -3   2  232.38   16.00
  15  -3  -2  220.98   15.30
  15   3  -2  237.38   17.20
 -15   3   2  225.38   14.20
  15   3  -2  224.48   15.60
 -13  -3   2  504.45   26.20
 -13  -3   2  499.65   26.80
  13  -3  -2  481.75   26.30
 -13   3   2  515.15   23.80
 -13   3   2  471.55   25.20
  13   3  -2  513.95   27.00
  13   3  -2  500.15   27.30
 -11  -3   2  275.07   15.20
 -11  -3   2  269.77   15.40
  11  -3  -2  262.97   15.00
 -11   3   2  263.77   13.60
 -11   3   2  253.67   13.90
  11   3  -2  252.27   15.70
 -11   3   2  245.18   14.20
  11   3  -2  243.88   16.40
   9  -3  -2   52.79    4.50
  -9  -3   2   49.50    5.60
   9  -3  -2   43.00    5.00
  -9  -3   2   58.69    6.30
   9  -3  -2   46.00    4.70
   9   3  -2   41.60    5.10
   9   3  -2   56.59    7.20
  -9   3   2   50.59    4.50
  -9   3   2   43.20    5.10
   9   3  -2   39.60    6.90
  -9   3   2   47.60    4.80
   7  -3  -2   88.19    6.30
   7  -3  -2   91.69    5.00
  -7  -3   2   98.19    7.00
  -7  -3   2  103.49    7.60
  -7  -3   2   92.09    7.60
   7  -3  -2   89.39    6.40
  -7  -3   2  105.89    8.70
   7  -3  -2   89.09    6.00
   7   3  -2   88.49    8.20
   7   3  -2   98.69    8.90
  -7   3   2   91.79    6.10
   7   3  -2   98.29    6.70
  -7   3   2   91.19    5.60
   7   3  -2   85.99    8.40
  -7   3   2   91.99    7.70
  -5  -3   2    2.60    2.70
   5  -3  -2    3.10    2.10
  -5  -3   2    8.90    3.90
   5  -3  -2    7.70    1.90
  -5  -3   2    2.90    3.80
  -5  -3   2    3.00    2.70
  -5  -3   2    1.70    2.70
   5  -3  -2    3.70    2.70
  -5   3   2   -0.10    3.80
   5   3  -2    1.60    4.60
   5   3  -2   -0.70    3.60
   5   3  -2    1.00    3.40
  -5   3   2    3.80    1.10
   5   3  -2    2.70    2.60
   3  -3  -2  293.27   13.60
  -3  -3   2  269.07   15.20
  -3  -3   2  287.77   14.60
   3  -3  -2  291.87   14.00
  -3  -3   2  283.67   14.60
   3  -3  -2  305.57   15.30
  -3  -3   2  287.27   14.10
  -3  -3   2  271.17   15.70
   3   3  -2  268.27   14.50
   3   3  -2  269.37   15.60
  -3   3   2  268.77   16.10
   3   3  -2  264.37   15.50
   3   3  -2  269.17   14.30
  -1  -3   2  128.79    9.30
  -1  -3   2  140.39    8.70
  -1  -3   2  133.69    8.10
  -1  -3   2  143.39    7.10
  -1  -3   2  145.79    8.10
   1  -3  -2  127.69    9.30
   1   3  -2  153.58    9.40
   1   3  -2  138.89    7.90
  -1   3   2  128.89   10.30
   1   3  -2  136.89    7.50
   1   3  -2  123.59    9.40
   1  -3   2  602.94   29.80
   1  -3   2  599.84   29.00
  -1  -3  -2  608.24   30.40
   1  -3   2  602.34   29.00
   1  -3   2  618.94   29.00
  -1  -3  -2  581.74   28.00
   1   3   2  567.44   30.80
  -1   3  -2  597.44   30.10
  -1   3  -2  598.14   28.90
  -1   3  -2  607.04   29.30
  -1   3  -2  627.44   28.90
   3  -3   2   36.90    3.50
  -3  -3  -2   23.40    2.50
   3  -3   2   24.20    3.50
   3  -3   2   32.90    3.70
  -3  -3  -2   27.00    4.00
  -3  -3  -2   21.10    5.00
  -3   3  -2   27.90    3.50
  -3   3  -2   31.40    4.70
   3   3   2   30.10    6.20
  -3   3  -2   29.10    3.70
   5  -3   2   73.39    5.90
  -5  -3  -2   85.19    5.50
  -5  -3  -2   73.19    6.40
  -5  -3  -2   68.29    5.90
   5  -3   2   78.69    5.20
  -5   3  -2   75.29    6.00
  -5   3  -2   77.79    5.50
   5   3   2   80.39    4.90
  -5   3  -2   98.89    4.90
  -5   3  -2   69.59    6.90
   5   3   2   74.39    8.50
  -7  -3  -2  451.45   24.00
   7  -3   2  486.55   22.60
  -7  -3  -2  457.45   24.50
  -7  -3  -2  500.75   23.50
   7  -3   2  484.85   23.00
  -7   3  -2  469.55   22.80
   7   3   2  499.95   26.50
   7   3   2  457.75   23.00
  -7   3  -2  474.75   23.70
  -7   3  -2  435.56   23.10
  -7   3  -2  531.65   24.50
   9  -3   2  440.36   21.40
  -9  -3  -2  437.56   21.80
  -9  -3  -2  455.85   22.80
   9   3   2  411.76   24.30
   9   3   2  422.16   21.20
  -9   3  -2  438.86   22.00
  -9   3  -2  427.36   21.80
  -9   3  -2  408.66   20.30
  -9   3  -2  389.16   21.30
  11  -3   2  185.58   12.30
 -11  -3  -2  211.48   12.50
 -11  -3  -2  209.78   13.80
  11   3   2  224.88   12.00
  11   3   2  209.58   15.20
 -11   3  -2  172.78   11.90
 -11   3  -2  204.38   12.40
 -11   3  -2  201.58   10.10
 -13  -3  -2   16.20    5.70
  13  -3   2    1.80    4.60
 -13  -3  -2    9.10    4.70
  13   3   2   12.10    6.00
  13   3   2   17.10    7.30
 -13   3  -2   13.50    4.80
 -13   3  -2   13.30    2.00
 -15  -3  -2  244.78   15.70
 -15  -3  -2  219.58   16.10
  15  -3   2  224.88   15.00
  15   3   2  211.08   16.30
  15   3   2  216.88   16.80
 -15   3  -2  231.88   14.70
 -15   3  -2  215.28   11.10
 -17  -3  -2   66.19   10.10
 -17  -3  -2   60.99    9.70
  17  -3   2   41.40    8.60
 -17   3  -2   54.39    4.10
  17   3   2   59.39   10.60
 -17   3  -2   51.09    8.20
 -17   3  -2   54.39    4.30
  17   3   2   67.39   10.10
 -17   3  -2   37.40    8.10
 -19  -3  -2    2.20    6.50
 -19  -3  -2   -4.50    7.60
  19  -3   2   -5.00    6.80
  19   3   2    5.90    9.20
 -19   3  -2    6.40    2.30
 -19   3  -2    5.40    6.80
  19   3   2    6.60    7.60
 -19   3  -2   -4.90    6.90
 -19   3  -2    5.60    2.40
 -21  -3  -2    2.10    8.30
 -21  -3  -2    7.20    8.50
  21  -3   2   14.40    8.50
 -21   3  -2   13.50    8.20
 -21   3  -2   14.90    8.80
  21   3   2   -1.00    9.70
  21   3   2   11.00    8.50
 -21   3  -2   14.70    3.20
 -21   3  -2   11.70    2.90
  23  -3   2   61.49   11.40
 -23  -3  -2   30.60   12.20
 -23  -3  -2   63.29   12.00
 -23   3  -2   65.19    6.40
 -23   3  -2   63.09    6.30
 -23   3  -2   66.49   12.20
  23   3   2   39.90   10.50
  23   3   2   78.39   14.40
 -23   3  -2   53.39   12.50
 -25  -3  -2   13.80   11.80
  25  -3   2   13.50   10.40
 -25  -3  -2   13.50    9.40
  25   3   2   16.10   11.10
 -25   3  -2   25.50   10.90
 -25   3  -2   14.20   10.80
  27  -3   2   12.60   10.50
 -27  -3  -2    7.60   11.00
 -27  -3  -2    8.50   12.90
  27   3   2   -6.80   11.90
 -27   3  -2   12.30   11.10
 -27   3  -2   -3.50   12.30
 -29  -3  -2   55.49   15.80
  29  -3   2   79.59   14.70
 -29  -3  -2   68.29   14.90
 -29   3  -2   24.00   13.40
 -29   3  -2   53.19   13.90
  31  -3   2   83.09   15.30
 -31  -3  -2   47.60   15.30
 -31  -3  -2   57.09   14.70
 -31   3  -2   67.29   14.50
 -31   3  -2   39.70   15.50
 -33  -3  -2    6.20   15.00
 -33  -3  -2   -5.30   13.60
 -33   3  -2    2.40   12.00
 -35  -3  -2    0.10   15.50
 -35  -3  -2   -7.80   14.10
 -35   3  -2   22.10   13.80
 -37   3  -2   16.60   13.90
 -36  -4   2   -7.10   16.20
  36  -4  -2   37.20   15.70
  36   4  -2   17.00   29.90
 -36   4   2   41.10   13.40
  34  -4  -2   55.29   15.80
 -34  -4   2   18.50   15.10
 -34  -4   2   10.60   16.30
 -34   4   2   24.00   12.50
  34   4  -2   10.80   17.00
 -32  -4   2   43.40   15.30
  32  -4  -2   14.70   13.40
 -32  -4   2   34.70   16.40
 -32   4   2   27.10   11.70
  32   4  -2   17.30   16.10
 -30  -4   2   35.30   14.40
  30  -4  -2   27.00   12.90
 -30  -4   2   14.20   14.30
 -30   4   2    9.50   10.80
  30   4  -2   23.80   14.70
  28  -4  -2    1.20   10.90
 -28  -4   2   -6.90   12.70
 -28  -4   2   10.50   13.20
 -28   4   2   -3.40    9.40
  28   4  -2    3.00   13.90
  26  -4  -2   85.19   13.80
 -26  -4   2   84.29   15.70
 -26  -4   2   85.59   15.80
  26   4  -2   85.29   15.10
 -26   4   2   69.09   12.10
  26   4  -2  115.59   15.80
 -24  -4   2   -4.00    9.20
 -24  -4   2   21.80   11.00
  24  -4  -2   10.40    9.60
  24   4  -2   12.90   12.00
 -24   4   2   17.10    8.50
  24   4  -2    3.60   10.10
  22  -4  -2  582.04   32.90
 -22  -4   2  538.55   34.30
 -22  -4   2  549.95   33.30
  22   4  -2  606.74   34.80
 -22   4   2  556.94   31.40
  22   4  -2  562.54   33.60
 -20  -4   2  752.22   43.30
 -20  -4   2  752.92   44.00
  20  -4  -2  847.62   43.10
  20   4  -2  866.81   44.10
  20   4  -2  802.72   44.40
 -20   4   2  843.32   41.60
  18  -4  -2   58.09    9.20
 -18  -4   2   28.00    8.00
 -18  -4   2   47.20    9.10
  18   4  -2   37.60   10.50
 -18   4   2   31.50    6.50
  18   4  -2   28.30    8.90
 -16  -4   2 1517.65   74.99
 -16  -4   2 1560.24   75.69
  16  -4  -2 1536.85   74.69
  16   4  -2 1555.64   75.99
  16   4  -2 1519.15   75.69
 -16   4   2 1534.05   71.79
 -16   4   2 1591.44   73.49
  14  -4  -2  673.33   34.60
 -14  -4   2  625.44   34.70
 -14  -4   2  647.94   35.20
 -14   4   2  690.53   33.40
 -14   4   2  731.73   33.00
  14   4  -2  648.04   36.10
  14   4  -2  713.63   36.40
 -12  -4   2   77.29    7.90
  12  -4  -2   86.59    7.90
 -12  -4   2   76.99    8.30
  12   4  -2   55.49    8.80
 -12   4   2   99.19    7.80
  12   4  -2   84.59   10.00
 -12   4   2   89.19    6.70
  10  -4  -2  151.58    9.50
 -10  -4   2  144.59   10.80
  10  -4  -2  140.69    9.00
 -10  -4   2  137.19   10.10
 -10   4   2  150.68   10.30
 -10   4   2  156.08    8.50
  10   4  -2  130.69   11.90
 -10   4   2  131.79    8.70
  10   4  -2  132.89   11.40
  -8  -4   2    4.40    3.80
   8  -4  -2    0.20    3.00
   8  -4  -2    1.00    1.80
  -8  -4   2   -0.90    3.60
   8  -4  -2    0.80    2.60
  -8  -4   2    0.70    3.10
   8   4  -2    6.40    5.60
   8   4  -2   -3.20    2.80
  -8   4   2    3.60    2.20
   8   4  -2    4.40    4.40
  -8   4   2    1.50    4.60
  -8   4   2    3.70    1.90
   6  -4  -2  119.39    7.20
  -6  -4   2  113.29    8.20
  -6  -4   2  115.49    8.50
   6  -4  -2  123.39    8.30
   6  -4  -2  125.79    7.30
  -6  -4   2  114.79    8.50
   6   4  -2  105.59   10.40
   6   4  -2  107.49    7.90
  -6   4   2  105.79    9.80
   6   4  -2  132.89    8.90
   4  -4  -2    8.80    2.30
   4  -4  -2    9.40    2.40
   4  -4  -2    9.10    3.70
  -4  -4   2   10.20    2.90
  -4  -4   2    8.20    3.20
   4   4  -2    7.50    5.00
   4   4  -2    8.30    3.20
   4   4  -2   10.50    3.10
  -4   4   2    6.10    5.20
   4   4  -2   12.00    5.20
  -2  -4   2   16.50    5.00
   2  -4  -2   11.10    2.20
   2  -4  -2   12.80    4.50
  -2  -4   2   16.30    3.40
  -2  -4   2   20.00    2.50
   2   4  -2    5.80    4.40
   2   4  -2   18.50    2.60
  -2   4   2    8.60    5.60
   2   4  -2   13.00    2.90
   2   4  -2    7.30    4.60
   0  -4   2  436.86   21.90
   0  -4  -2  408.46   20.50
   0  -4   2  431.06   20.00
   0  -4   2  431.56   21.50
   0   4   2  435.36   24.20
   0   4  -2  440.06   21.30
   0   4  -2  418.06   23.30
   0   4  -2  439.66   22.80
   2  -4   2 1540.55   71.39
   2  -4   2 1543.65   71.29
  -2  -4  -2 1526.55   70.59
   2   4   2 1488.35   73.69
  -2   4  -2 1513.45   72.69
  -2   4  -2 1494.35   71.89
  -2   4  -2 1532.65   71.19
   4  -4   2  871.71   40.70
  -4  -4  -2  821.12   40.30
  -4  -4  -2  834.92   41.30
   4  -4   2  835.92   40.10
  -4  -4  -2  848.72   39.90
  -4   4  -2  825.42   40.30
   4   4   2  869.71   43.30
  -4   4  -2  862.21   40.80
  -4   4  -2  833.72   41.80
  -6  -4  -2 1236.68   62.19
  -6  -4  -2 1315.37   60.89
  -6  -4  -2 1180.68   61.29
   6  -4   2 1368.86   60.59
  -6   4  -2 1320.37   61.09
  -6   4  -2 1331.87   62.59
   6   4   2 1265.07   63.99
  -6   4  -2 1341.77   59.89
   6   4   2 1276.17   60.29
  -6   4  -2 1321.37   61.19
  -8  -4  -2 3484.75  156.58
  -8  -4  -2 3343.37  157.68
   8  -4   2 3390.46  155.48
   8   4   2 3372.16  155.88
  -8   4  -2 3267.37  155.88
   8   4   2 3435.76  159.48
  -8   4  -2 3366.06  156.58
  -8   4  -2 3389.76  155.58
  -8   4  -2 3347.77  157.48
 -10  -4  -2 1041.60   48.10
  10  -4   2  965.00   46.20
 -10  -4  -2 1012.20   49.20
  10  -4   2 1027.40   47.30
  10   4   2  999.70   47.30
 -10   4  -2 1032.50   48.70
 -10   4  -2  976.20   46.60
 -10   4  -2  977.90   47.90
  10   4   2  963.80   50.79
 -10   4  -2  963.60   47.10
 -12  -4  -2  561.74   28.40
  12  -4   2  550.54   26.70
 -12  -4  -2  571.84   27.40
  12   4   2  531.35   30.30
 -12   4  -2  523.75   27.20
 -12   4  -2  513.75   26.20
 -12   4  -2  528.65   27.00
  12   4   2  531.05   26.30
 -12   4  -2  452.85   24.50
  14  -4   2  227.98   15.20
 -14  -4  -2  267.17   17.20
 -14  -4  -2  259.27   15.90
  14   4   2  264.27   18.90
 -14   4  -2  241.08   15.00
 -14   4  -2  232.88   15.20
 -16  -4  -2   26.30    7.80
 -16  -4  -2   21.60    6.80
  16  -4   2    1.10    5.80
 -16   4  -2   12.30    5.20
 -16   4  -2    3.50    5.30
  16   4   2   13.80    8.50
 -18  -4  -2   -1.50    6.70
  18  -4   2    1.10    7.00
 -18  -4  -2   10.20    7.40
  18   4   2    1.80    8.50
 -18   4  -2    2.10    6.10
 -18   4  -2   10.50    4.80
 -20  -4  -2   12.80    9.40
  20  -4   2   12.60    8.10
 -20  -4  -2   20.90    9.20
  20   4   2   18.70   10.10
 -20   4  -2   34.60    5.60
 -20   4  -2   19.50    8.00
  22  -4   2   34.00    9.80
 -22  -4  -2   39.50   10.80
 -22  -4  -2   40.40   12.00
 -22   4  -2   31.00    9.70
  22   4   2   33.60   11.10
 -22   4  -2   53.49    6.10
 -24  -4  -2   38.30   11.80
 -24  -4  -2   25.70   11.90
  24  -4   2   52.09   11.40
  24   4   2   51.69   12.50
 -24   4  -2   33.30   10.80
 -26  -4  -2  123.39   16.50
  26  -4   2  129.39   15.60
 -26  -4  -2   90.09   17.60
  26   4   2  110.79   15.70
 -26   4  -2   77.19   13.90
 -28  -4  -2   10.70   12.50
  28  -4   2   14.70   11.20
 -28  -4  -2   -3.20   13.10
 -28   4  -2   22.40   12.00
  30  -4   2  252.07   21.80
 -30  -4  -2  141.99   22.40
 -30  -4  -2  148.79   19.70
 -30   4  -2  175.98   20.10
 -32  -4  -2  328.57   31.50
 -32  -4  -2  302.87   28.60
 -32   4  -2  372.36   29.20
 -34  -4  -2   15.70   15.40
 -34  -4  -2   -2.80   16.40
 -34   4  -2   17.30   13.40
 -36  -4  -2  102.29   31.50
 -36   4  -2   88.89   17.30
 -35  -5   2   26.90   17.80
 -35   5   2   21.40   11.70
  35   5  -2    6.70   23.40
 -33  -5   2    5.90   16.20
  33  -5  -2  -10.40   12.40
 -33  -5   2    9.70   16.20
  33   5  -2    9.70   15.00
 -33   5   2   16.40   11.40
  31  -5  -2   54.49   14.50
 -31  -5   2   44.60   17.00
 -31  -5   2   42.20   17.10
 -31   5   2   17.40   11.10
  31   5  -2   56.39   17.80
  29  -5  -2   14.40   11.70
 -29  -5   2   -1.10   13.80
 -29  -5   2   13.00   13.70
  29   5  -2    6.60   14.30
 -29   5   2    9.60   10.10
  27  -5  -2   20.70   11.00
 -27  -5   2   -1.90   12.00
 -27  -5   2   20.80   14.10
  27   5  -2   -0.50   13.10
  27   5  -2    7.80   12.20
 -27   5   2   -0.40    8.70
 -25  -5   2  335.17   27.40
  25  -5  -2  396.76   24.90
 -25  -5   2  317.77   28.00
  25   5  -2  397.46   28.40
 -25   5   2  359.26   23.10
  25   5  -2  322.17   27.20
 -23  -5   2   27.90   11.10
  23  -5  -2    8.80    9.30
 -23  -5   2    3.70   10.50
 -23   5   2   21.90    7.60
  23   5  -2   37.00   12.60
  23   5  -2   10.00   11.50
  21  -5  -2   54.39   10.50
 -21  -5   2   51.39   10.80
 -21  -5   2   67.59   12.40
  21   5  -2   58.79   13.00
 -21   5   2   63.89    8.60
  21   5  -2   35.20   12.50
 -19  -5   2  123.69   13.00
  19  -5  -2   96.09   11.60
 -19  -5   2   93.79   12.90
 -19   5   2  113.79    9.90
  19   5  -2   67.39   13.20
  19   5  -2   94.09   14.30
  17  -5  -2  161.28   14.20
 -17  -5   2  194.48   14.50
 -17  -5   2  139.79   14.30
 -17   5   2  164.58   10.40
  17   5  -2  174.38   16.10
  17   5  -2  175.08   16.70
 -17   5   2  139.99   11.30
  15  -5  -2   98.09    9.80
 -15  -5   2   98.99   10.30
 -15  -5   2   88.99   10.70
  15   5  -2   75.89   11.80
  15   5  -2   71.09   11.10
 -15   5   2  102.69    8.70
 -15   5   2   86.39    7.90
 -13  -5   2  644.84   32.30
  13  -5  -2  619.24   31.60
 -13  -5   2  597.94   32.90
  13   5  -2  589.54   34.20
  13   5  -2  633.14   33.50
 -13   5   2  616.94   31.60
 -13   5   2  616.14   30.10
  11  -5  -2  311.07   16.90
 -11  -5   2  283.07   17.70
 -11  -5   2  279.07   18.20
  11   5  -2  273.77   19.90
 -11   5   2  340.67   18.50
 -11   5   2  309.37   16.00
  11   5  -2  300.67   18.60
 -11   5   2  326.47   15.60
   9  -5  -2   62.29    5.70
  -9  -5   2   72.59    8.10
  -9  -5   2   59.19    6.90
   9  -5  -2   62.99    4.70
   9  -5  -2   75.79    8.40
  -9   5   2   79.09    8.90
   9   5  -2   58.79    9.00
   9   5  -2   64.59    7.70
  -9   5   2   62.49    4.50
  -7  -5   2  187.08   12.90
  -7  -5   2  197.58   12.50
  -7  -5   2  207.38   12.60
   7  -5  -2  213.48   11.20
   7  -5  -2  209.78   11.10
   7   5  -2  171.48   14.80
   7   5  -2  199.68   11.90
  -7   5   2  209.78   14.60
   7   5  -2  201.88   12.60
   5  -5  -2   69.09    6.10
  -5  -5   2   78.79    6.50
   5  -5  -2   62.59    5.20
  -5  -5   2   68.79    6.70
  -5  -5   2   75.39    7.80
   5  -5  -2   73.69    6.60
  -5   5   2   61.19    9.10
   5   5  -2   76.39    6.40
   5   5  -2   80.49   10.00
   5   5  -2   72.49    6.20
   3  -5  -2  264.17   13.80
  -3  -5   2  277.27   14.00
   3  -5  -2  256.17   13.90
   3  -5  -2  259.87   15.60
  -3  -5   2  297.17   15.40
   3   5  -2  285.67   14.60
   3   5  -2  294.77   18.00
  -3   5   2  244.28   17.70
   1  -5  -2  570.44   28.10
   1  -5  -2  587.44   28.10
  -1  -5   2  599.14   29.20
  -1  -5   2  606.34   27.60
   1   5  -2  604.94   28.70
  -1   5   2  534.35   31.80
   1  -5   2  218.08   12.70
  -1  -5  -2  247.58   11.90
  -1   5  -2  213.48   14.50
  -1   5  -2  196.78   14.90
   1   5   2  224.38   16.60
  -3  -5  -2  922.71   42.10
   3  -5   2  889.91   42.80
   3  -5   2  879.11   42.60
  -3  -5  -2  851.11   42.30
  -3   5  -2  903.41   44.70
   3   5   2  875.11   46.00
  -3   5  -2  907.11   42.50
  -3   5  -2  858.21   43.60
   5  -5   2  143.99    9.40
  -5  -5  -2  177.98    9.50
  -5  -5  -2  151.58    9.80
  -5  -5  -2  169.08   11.60
   5  -5   2  160.68   10.30
  -5   5  -2  126.49   12.30
  -5   5  -2  143.49    9.80
   5   5   2  155.78   14.20
  -5   5  -2  166.38   10.70
   7  -5   2  269.67   14.10
  -7  -5  -2  230.78   13.00
  -7  -5  -2  198.38   14.30
   7  -5   2  254.77   12.60
  -7   5  -2  253.47   15.70
   7   5   2  220.28   11.90
  -7   5  -2  236.08   13.30
   7   5   2  198.18   17.20
  -9  -5  -2  138.89   10.90
   9  -5   2  102.89    6.90
  -9  -5  -2  140.49    8.90
   9   5   2  133.99    7.50
  -9   5  -2  110.29    8.70
   9   5   2  118.99   13.40
  -9   5  -2   94.49    6.30
  -9   5  -2  130.59   11.20
 -11  -5  -2  338.67   21.00
 -11  -5  -2  351.36   19.40
  11  -5   2  354.16   17.00
 -11   5  -2  361.46   20.70
 -11   5  -2  366.56   17.70
  11   5   2  346.47   18.20
 -11   5  -2  359.46   19.30
  11   5   2  315.97   23.00
 -13  -5  -2  741.33   39.50
 -13  -5  -2  813.52   38.50
  13  -5   2  807.92   37.40
 -13   5  -2  716.43   36.60
 -13   5  -2  769.22   37.90
 -13   5  -2  760.92   38.70
  13   5   2  713.83   36.90
  13   5   2  764.22   42.00
 -15  -5  -2  173.98   13.50
  15  -5   2  168.98   12.70
 -15  -5  -2  175.38   15.50
  15   5   2  189.38   18.90
 -15   5  -2  188.78   13.20
 -15   5  -2  191.38   13.50
 -17  -5  -2  177.78   15.10
 -17  -5  -2  176.98   15.80
  17  -5   2  179.58   14.30
 -17   5  -2  199.38   13.40
 -17   5  -2  179.28   13.60
  17   5   2  204.38   19.00
 -19  -5  -2  224.28   18.50
  19  -5   2  206.38   16.50
 -19  -5  -2  202.68   19.00
 -19   5  -2  186.08   15.70
 -19   5  -2  223.18   14.30
  19   5   2  228.98   21.80
  21  -5   2   -3.20    7.70
 -21  -5  -2    2.70    9.90
 -21  -5  -2    3.70    8.60
 -21   5  -2   -0.10    6.90
 -21   5  -2    6.00    5.00
  21   5   2   20.60   11.50
 -23  -5  -2   95.29   15.80
 -23  -5  -2  127.59   16.70
  23  -5   2  129.39   14.40
 -23   5  -2  128.39   13.70
  23   5   2  147.59   17.80
 -25  -5  -2    7.10   10.90
  25  -5   2    4.50    9.60
 -25  -5  -2    4.70   12.70
  25   5   2   -1.90   11.80
 -25   5  -2    7.70    9.60
 -27  -5  -2   51.59   15.80
 -27  -5  -2   93.99   16.30
  27  -5   2  107.49   14.80
 -27   5  -2   79.99   14.00
  27   5   2   89.29   16.20
 -29  -5  -2   52.99   17.50
 -29  -5  -2   61.99   15.90
 -29   5  -2   40.90   13.40
  29   5   2   66.99   16.30
 -31  -5  -2  -10.50   15.90
 -31  -5  -2   22.00   15.20
 -31   5  -2   -1.70   11.90
 -33  -5  -2   17.00   17.40
 -33  -5  -2   23.40   14.90
 -33   5  -2   20.20   13.30
 -35  -5  -2   30.40   18.50
 -35   5  -2   29.80   13.90
 -34  -6   2   14.60   17.10
 -32  -6   2  194.88   24.70
 -32  -6   2  133.39   21.70
 -30  -6   2   26.80   15.40
 -30  -6   2   20.10   16.40
  30   6  -2   38.90   16.00
 -30   6   2    9.20    9.70
 -28  -6   2   56.99   16.10
  28  -6  -2  104.39   15.40
 -28  -6   2  102.99   19.50
  28   6  -2  116.39   19.50
  28   6  -2  114.69   18.60
 -28   6   2   66.29   11.20
  26  -6  -2  133.79   15.50
 -26  -6   2   94.09   16.40
 -26  -6   2  113.19   18.40
 -26   6   2   95.79   11.80
  26   6  -2   99.99   18.10
  26   6  -2  147.29   19.20
  24  -6  -2   24.00    9.70
 -24  -6   2    0.00   10.50
 -24  -6   2    3.90   11.30
  24   6  -2    0.80   12.50
  24   6  -2    6.70   12.70
 -24   6   2    4.40    7.00
 -22  -6   2    5.80    9.50
  22  -6  -2   12.30    9.00
 -22  -6   2   -1.00    9.30
  22   6  -2  -10.00   11.40
  22   6  -2   -6.20   10.30
 -22   6   2    1.70    5.90
  20  -6  -2   64.69   10.40
 -20  -6   2   43.50   11.10
 -20  -6   2   74.59   11.50
 -20   6   2   57.19    7.40
  20   6  -2   59.69   13.20
  20   6  -2   73.59   14.20
 -18  -6   2   -7.70    7.50
 -18  -6   2    5.10    6.90
  18  -6  -2    5.70    7.10
 -18   6   2    4.70    5.00
 -18   6   2   -2.70    4.30
  18   6  -2   -1.10   10.10
  18   6  -2    3.60    9.10
 -16  -6   2   11.70    7.90
  16  -6  -2   30.90    7.30
 -16  -6   2   21.30    7.10
  16   6  -2   21.40   10.70
  16   6  -2   12.50    8.70
 -16   6   2   21.80    6.10
 -16   6   2   17.70    4.40
 -14  -6   2  829.02   40.70
 -14  -6   2  803.32   41.80
  14  -6  -2  748.63   39.40
  14   6  -2  835.22   41.60
 -14   6   2  796.82   40.20
  14   6  -2  769.72   43.50
 -14   6   2  749.03   37.60
  12  -6  -2   62.19    7.10
 -12  -6   2   48.50    8.40
 -12  -6   2   71.69    8.60
  12   6  -2   56.29   11.90
 -12   6   2   72.79    5.40
 -12   6   2   91.99   10.20
  12   6  -2   69.29    9.20
 -10  -6   2  135.59   11.70
 -10  -6   2  146.89   10.90
  10  -6  -2  113.79    7.60
  10  -6  -2  121.19    9.20
 -10   6   2  153.28   13.60
  10   6  -2  170.78   16.00
  10   6  -2  153.88   11.60
   8  -6  -2 1220.48   57.39
  -8  -6   2 1279.67   59.19
  -8  -6   2 1219.18   60.09
   8  -6  -2 1205.28   57.49
  -8   6   2 1234.08   61.09
   8   6  -2 1238.68   58.59
   8   6  -2 1131.59   61.49
   6  -6  -2   91.49    7.60
   6  -6  -2   69.19    6.10
  -6  -6   2   79.59    8.90
  -6  -6   2   99.49    8.00
  -6  -6   2  104.39    8.90
   6   6  -2   76.69   11.00
  -6   6   2   81.69   11.40
   6   6  -2  100.09    7.50
   4  -6  -2 1410.96   66.89
  -4  -6   2 1486.05   67.89
   4  -6  -2 1455.05   66.19
  -4  -6   2 1395.96   66.69
  -4   6   2 1405.76   70.59
   4   6  -2 1396.46   66.99
   4   6  -2 1383.16   70.49
  -2  -6   2   83.69    5.40
  -2  -6   2   72.49    7.40
   2   6  -2   84.09   10.60
  -2   6   2  146.29   14.20
   0  -6   2  628.94   30.80
   0  -6  -2  616.64   29.90
   0  -6  -2  602.44   29.60
   0   6   2  619.44   34.80
   0   6  -2  604.94   33.80
  -2  -6  -2  902.81   40.80
  -2  -6  -2  845.82   40.60
   2  -6   2  817.42   41.40
   2   6   2  853.11   45.40
  -2   6  -2  809.42   44.20
  -4  -6  -2   98.19    7.80
  -4  -6  -2  112.99    8.00
  -4  -6  -2  106.99   10.50
   4  -6   2  113.99    9.10
  -4   6  -2  138.59   13.30
   4   6   2   82.89   12.50
   6  -6   2    4.80    4.10
   6  -6   2    2.00    3.50
  -6  -6  -2   -2.40    4.40
  -6  -6  -2    2.00    3.30
   6   6   2   -2.00    7.10
  -6   6  -2    1.50    3.50
  -6   6  -2    2.10    6.30
   8  -6   2  374.16   20.20
  -8  -6  -2  375.76   19.50
   8  -6   2  344.77   18.50
  -8  -6  -2  336.67   21.10
  -8   6  -2  341.37   22.10
   8   6   2  369.56   17.80
   8   6   2  365.06   24.50
  -8   6  -2  373.86   19.30
 -10  -6  -2    7.00    4.10
  10  -6   2    3.90    2.70
 -10  -6  -2    4.80    5.60
 -10   6  -2    5.10    4.10
  10   6   2   -7.80    7.20
  10   6   2    5.10    2.80
 -10   6  -2    4.90    6.30
 -12  -6  -2   72.59    8.10
 -12  -6  -2   84.39   10.60
  12  -6   2   78.79    5.10
 -12   6  -2   71.69    7.60
  12   6   2  101.39   14.40
 -12   6  -2   67.39    5.20
 -12   6  -2   85.29   10.60
  12   6   2   84.19    6.80
 -14  -6  -2  780.82   41.30
 -14  -6  -2  776.62   39.60
  14   6   2  734.33   37.70
 -14   6  -2  754.92   36.90
 -14   6  -2  798.22   38.70
  14   6   2  753.02   43.90
 -14   6  -2  803.62   40.40
 -16  -6  -2  149.59   15.10
 -16  -6  -2  177.88   14.00
 -16   6  -2  144.59   12.30
 -16   6  -2  153.68   13.90
  16   6   2  157.08   19.00
 -18  -6  -2  105.99   12.60
 -18  -6  -2  103.09   13.60
 -18   6  -2  116.99   11.00
 -18   6  -2  138.79   12.20
  18   6   2   88.79   15.20
 -20  -6  -2  559.34   36.10
 -20  -6  -2  669.63   36.30
 -20   6  -2  625.04   33.50
 -20   6  -2  645.14   32.80
  20   6   2  580.64   39.20
 -22  -6  -2   -7.60    9.50
 -22  -6  -2   -4.50   10.20
  22   6   2  -20.10   11.20
 -22   6  -2   -0.10    7.30
 -24  -6  -2  508.65   37.00
 -24  -6  -2  594.94   36.90
 -24   6  -2  572.74   32.70
  24   6   2  560.04   37.90
 -26  -6  -2  119.79   18.80
 -26  -6  -2  115.29   18.40
  26   6   2  131.79   19.70
 -26   6  -2   89.19   13.40
 -28  -6  -2   30.50   14.20
 -28  -6  -2    9.20   15.30
  28   6   2   33.50   15.40
 -28   6  -2   14.70   11.00
 -30  -6  -2   84.69   18.80
 -30  -6  -2  115.09   18.50
 -30   6  -2   66.69   14.40
  30   6   2  124.59   20.30
 -32  -6  -2    2.30   16.20
 -32  -6  -2    3.60   15.40
 -32   6  -2   -1.00   11.90
 -34  -6  -2   -9.40   16.50
 -34   6  -2    2.60   12.60
 -31  -7   2   40.10   17.90
 -31  -7   2   10.40   16.70
 -29  -7   2    6.10   14.70
 -29  -7   2   -1.10   14.80
  29   7  -2    3.70   16.00
 -27  -7   2  113.89   19.80
 -27  -7   2  105.59   19.20
  27   7  -2  139.39   21.50
 -25  -7   2   28.60   13.50
 -25  -7   2   26.00   13.20
  25   7  -2   11.90   14.60
 -23  -7   2    8.60   10.80
 -23  -7   2    8.50   11.00
  23   7  -2   17.80   14.60
 -23   7   2    7.50    5.80
  23   7  -2   -6.90   12.30
 -21  -7   2   12.60    9.90
 -21  -7   2   17.50   10.00
  21   7  -2   10.80   13.10
  21   7  -2    3.10   11.40
 -21   7   2    7.60    5.10
 -19  -7   2   -3.50    7.80
 -19  -7   2    3.70    8.90
  19  -7  -2    5.60    7.30
  19   7  -2   -5.70   11.50
 -19   7   2    1.60    4.10
  19   7  -2   -2.60    9.90
 -17  -7   2   10.70    9.10
  17  -7  -2   26.40    7.40
 -17  -7   2   16.80    8.10
 -17   7   2   26.80    7.30
 -17   7   2   16.00    4.00
  17   7  -2   23.80   12.30
  17   7  -2   -3.60    9.20
 -15  -7   2   -0.10    6.60
  15  -7  -2    8.30    6.00
 -15  -7   2   -2.90    7.70
  15   7  -2    0.40   10.50
 -15   7   2    1.50    2.80
 -15   7   2    5.50    7.10
 -13  -7   2    7.80    6.40
  13  -7  -2    2.20    5.10
 -13  -7   2    4.80    7.50
 -13   7   2    7.70    7.40
  13   7  -2  -13.50    9.90
 -11  -7   2   89.49   10.80
  11  -7  -2   71.49    7.50
 -11  -7   2   96.79   10.10
 -11   7   2   92.89   11.90
  11   7  -2  115.89   15.70
   9  -7  -2  360.36   20.70
  -9  -7   2  435.76   25.20
  -9  -7   2  439.76   23.50
  -9   7   2  450.75   26.80
   9   7  -2  408.46   27.20
  -7  -7   2  136.59   11.20
  -7  -7   2  117.69   12.10
   7  -7  -2  120.19    8.20
   7   7  -2  123.59   10.50
   7   7  -2  160.78   16.60
  -7   7   2  155.58   15.40
  -5  -7   2  620.14   32.90
  -5  -7   2  606.44   30.00
  -5  -7   2  646.54   31.60
   5  -7  -2  583.94   30.40
   5  -7  -2  582.04   29.10
   5   7  -2  653.23   35.70
  -5   7   2  574.54   35.30
   5   7  -2  615.34   30.30
  -3  -7   2  756.52   36.30
   3  -7  -2  719.83   34.10
   3  -7  -2  753.42   35.20
  -3  -7   2  644.94   33.90
   3   7  -2  718.03   40.00
  -3   7   2  725.93   40.40
  -1  -7   2  137.99   11.30
   1  -7  -2  184.18   10.70
   1  -7  -2  157.38    9.50
  -1   7   2  167.78   17.10
   1   7  -2  191.48   17.90
  -1  -7  -2   47.40    5.60
  -1  -7  -2   56.19    5.40
   1  -7   2   47.80    6.60
  -1   7  -2   46.70   10.30
   1   7   2   39.30   11.00
  -3  -7  -2    5.80    3.90
  -3  -7  -2   11.10    3.70
   3  -7   2   -2.00    4.50
   3   7   2   -3.00    8.60
  -3   7  -2    6.00    8.30
  -5  -7  -2   29.60    5.20
   5  -7   2   34.10    6.20
  -5  -7  -2   30.30    8.00
  -5   7  -2   21.90    9.70
   5   7   2   22.90   11.00
  -7  -7  -2  181.98   14.90
   7  -7   2  208.18   14.00
  -7  -7  -2  200.28   12.70
  -7   7  -2  205.08   17.80
   7   7   2  182.78   18.80
  -9  -7  -2   18.10    5.10
  -9  -7  -2   17.70    7.50
   9  -7   2   13.00    5.80
   9   7   2   17.20   10.00
  -9   7  -2   15.30    4.70
  -9   7  -2   11.00    8.50
 -11  -7  -2    3.90    7.10
  11  -7   2    0.40    5.50
 -11  -7  -2   -2.60    4.60
  11   7   2   -0.30    3.10
  11   7   2   -3.20    9.50
 -11   7  -2    3.30    4.50
 -11   7  -2    4.20    7.90
 -13  -7  -2   41.10    7.40
 -13  -7  -2   34.80    9.40
  13   7   2   14.10   11.20
 -13   7  -2   32.00    6.00
 -13   7  -2   48.00   10.10
 -15  -7  -2  161.88   15.00
 -15  -7  -2  179.28   17.10
 -15   7  -2  178.48   13.20
  15   7   2  183.68   21.60
 -15   7  -2  206.68   17.00
 -17  -7  -2    2.90    8.10
 -17  -7  -2   11.00    7.50
  17   7   2   -1.00   12.20
 -17   7  -2    0.90    5.70
 -17   7  -2    8.40    8.10
 -19  -7  -2  307.87   22.40
 -19  -7  -2  323.37   23.60
 -19   7  -2  330.87   20.90
  19   7   2  276.87   27.20
 -19   7  -2  294.17   19.70
 -21  -7  -2  273.17   24.70
 -21  -7  -2  312.17   23.00
  21   7   2  305.67   28.80
 -21   7  -2  264.37   19.10
 -23  -7  -2   18.10   12.10
 -23  -7  -2   20.30   12.40
  23   7   2   53.59   16.10
 -23   7  -2   20.50    8.40
 -25  -7  -2   72.99   17.50
 -25  -7  -2   94.29   17.20
 -25   7  -2   87.59   12.30
  25   7   2   96.19   19.40
 -27  -7  -2   42.00   14.70
 -27  -7  -2   16.80   15.50
 -27   7  -2   16.30    9.70
  27   7   2    7.30   16.00
 -29  -7  -2   45.30   16.40
 -29  -7  -2   17.60   16.90
 -29   7  -2   10.90   10.40
  29   7   2   25.80   16.40
 -31  -7  -2   -9.90   14.50
 -31  -7  -2   36.00   16.60
 -31   7  -2  -16.90    9.80
 -33  -7  -2   34.10   26.60
 -33   7  -2  -16.30   13.20
 -30  -8   2   19.60   16.70
 -30  -8   2   -9.90   16.20
 -28  -8   2   25.60   15.90
 -28  -8   2   12.30   15.90
  28   8  -2   36.50   18.60
 -26  -8   2  137.79   19.10
 -26  -8   2  143.49   21.30
  26   8  -2  129.09   23.10
 -24  -8   2   53.49   14.20
 -24  -8   2   42.90   15.00
  24   8  -2   76.69   19.80
 -22  -8   2   13.10   10.90
 -22  -8   2    1.60   11.20
  22   8  -2    9.00   14.90
 -20  -8   2   49.50   11.90
 -20  -8   2   54.19   13.00
  20   8  -2   65.99   17.00
 -18  -8   2    4.60   10.10
 -18  -8   2   -1.30    8.30
  18   8  -2    6.60   13.80
 -16  -8   2   34.30    9.40
 -16  -8   2   20.40    9.40
 -16   8   2   33.10    9.50
  16   8  -2   29.00   14.70
 -14  -8   2    1.70    8.70
 -14  -8   2    3.80    7.00
 -14   8   2   19.40    9.00
  14   8  -2   10.50   11.80
 -12  -8   2  138.89   13.20
 -12  -8   2  130.09   14.70
  12   8  -2  154.58   19.80
 -12   8   2  110.69   14.60
 -10  -8   2  369.46   23.60
 -10  -8   2  352.26   21.30
  10   8  -2  300.27   26.30
 -10   8   2  331.27   24.80
  -8  -8   2  166.98   15.40
  -8  -8   2  163.48   13.50
   8  -8  -2  125.69   11.20
  -8   8   2  148.59   16.90
   8   8  -2  111.29   15.80
   6  -8  -2   16.10    5.30
  -6  -8   2   20.20    6.50
  -6  -8   2   20.00    7.90
  -6   8   2   25.40   11.10
   6   8  -2   18.10   10.00
   4  -8  -2  335.57   18.90
   4  -8  -2  327.37   16.70
  -4  -8   2  365.96   20.10
  -4   8   2  327.17   25.40
   4   8  -2  313.47   24.90
   2  -8  -2  508.05   26.30
  -2  -8   2  520.75   27.60
   2  -8  -2  510.95   24.70
   2   8  -2  499.25   32.30
  -2   8   2  487.05   33.20
   0  -8   2  131.79   11.90
   0  -8  -2  142.79   10.40
   0   8  -2  141.49   17.00
   0   8   2  146.69   18.20
  -2  -8  -2   45.50    6.50
   2  -8   2   56.69    7.60
  -2   8  -2   52.59   12.00
   2   8   2   50.49   13.90
  -4  -8  -2  220.18   17.50
  -4  -8  -2  218.68   13.50
   4  -8   2  192.68   14.70
   4   8   2  184.28   20.40
  -4   8  -2  212.18   20.50
  -6  -8  -2   16.10    8.40
  -6  -8  -2   20.20    5.70
   6  -8   2   15.60    6.20
   6   8   2   10.70   11.10
  -6   8  -2    9.70   10.20
  -8  -8  -2   28.60    9.20
   8  -8   2   37.80    7.70
  -8  -8  -2   26.80    6.20
   8   8   2   37.40   13.20
  -8   8  -2   39.10   11.30
 -10  -8  -2    9.30    5.60
  10  -8   2   13.00    6.60
 -10  -8  -2    0.30    7.50
 -10   8  -2    3.00    9.80
  10   8   2   18.20   12.20
 -12  -8  -2   86.09   12.90
 -12  -8  -2  140.79   12.50
  12  -8   2  138.39   13.20
 -12   8  -2  147.39   10.70
  12   8   2  116.49   18.50
 -12   8  -2  182.98   17.50
 -14  -8  -2  167.38   14.80
  14  -8   2  160.28   14.80
 -14  -8  -2  136.79   16.30
  14   8   2  141.89   20.80
 -14   8  -2  155.98   12.00
 -14   8  -2  204.98   18.30
 -16  -8  -2    6.40    7.80
 -16  -8  -2    5.30    8.80
  16  -8   2   16.70    8.70
 -16   8  -2    2.10    5.60
  16   8   2    7.40   14.20
 -16   8  -2   23.50    9.70
 -18  -8  -2  290.77   21.50
 -18  -8  -2  225.58   21.80
  18   8   2  280.97   28.60
 -18   8  -2  261.07   17.50
 -18   8  -2  312.07   21.10
 -20  -8  -2  208.18   21.80
 -20  -8  -2  284.17   21.70
  20   8   2  251.47   26.60
 -20   8  -2  245.38   17.20
 -22  -8  -2   35.30   13.00
 -22  -8  -2   22.40   11.80
  22   8   2   17.20   17.10
 -22   8  -2   12.40    7.70
 -24  -8  -2   38.00   15.00
 -24  -8  -2   24.10   14.00
 -24   8  -2   20.10    8.80
  24   8   2   19.20   17.00
 -26  -8  -2   58.29   16.80
 -26  -8  -2   54.69   17.80
 -26   8  -2   39.20   10.10
  26   8   2   70.69   20.30
 -28  -8  -2    2.00   15.60
 -28  -8  -2   18.70   15.20
  28   8   2   11.60   17.50
 -30  -8  -2   30.60   16.20
  30   8   2   14.40   18.10
 -29  -9   2   -8.90   19.00
  29   9  -2   17.90   19.60
 -27  -9   2   29.30   17.40
 -27  -9   2   42.10   16.60
  27   9  -2   74.19   21.10
 -25  -9   2    2.90   12.70
 -25  -9   2   -9.30   13.10
  25   9  -2   17.70   17.60
 -23  -9   2   11.70   12.10
 -23  -9   2   23.30   14.20
  23   9  -2   22.50   17.80
 -21  -9   2   92.49   16.50
 -21  -9   2   56.29   13.40
  21   9  -2   92.69   20.70
 -19  -9   2   49.00   12.40
 -19  -9   2   33.50   12.80
  19   9  -2   27.20   17.00
 -17  -9   2   -0.80    8.80
 -17  -9   2   -4.80    9.60
  17   9  -2    6.30   14.60
 -15  -9   2   84.69   13.80
 -15  -9   2   86.89   12.30
  15   9  -2  120.29   20.30
 -15   9   2  112.79   14.50
 -13  -9   2  199.78   19.20
 -13  -9   2  158.88   15.40
  13  -9  -2  156.88   14.40
 -13   9   2  183.28   18.90
  13   9  -2  195.18   23.80
  11  -9  -2    7.70    6.60
 -11  -9   2    0.10    8.60
 -11  -9   2   23.20    8.30
 -11   9   2   22.40   11.50
  11   9  -2   27.40   14.60
  -9  -9   2   80.49   12.50
   9  -9  -2   71.19    9.30
  -9  -9   2   69.09   10.40
   9   9  -2   85.59   17.20
  -9   9   2  102.69   16.20
  -7  -9   2   25.80    8.00
   7  -9  -2   31.50    7.10
  -7  -9   2   37.40   10.20
   7   9  -2   24.00   14.20
  -7   9   2   39.60   13.80
   5  -9  -2   84.49    9.30
  -5  -9   2   85.59   12.00
  -5  -9   2   86.89   10.30
   5   9  -2   77.29   15.30
  -5   9   2   83.19   16.30
  -3  -9   2   20.70    7.00
   3  -9  -2   14.90    6.00
  -3   9   2   18.70   13.10
   3   9  -2   16.90   12.70
  -1  -9   2  141.09   12.80
   1  -9  -2  125.29   11.40
   1   9  -2  141.09   18.00
  -1   9   2  135.29   19.20
   1  -9   2  366.36   22.10
  -1  -9  -2  348.37   20.90
   1   9   2  398.16   29.90
  -1   9  -2  367.16   28.50
  -3  -9  -2   15.30    9.20
  -3  -9  -2   14.20    5.80
   3  -9   2   21.10    7.10
   3   9   2   16.90   12.90
  -3   9  -2   20.70   11.80
  -5  -9  -2  127.09   11.90
  -5  -9  -2  129.29   15.00
   5  -9   2  137.89   12.60
   5   9   2  133.49   19.80
  -5   9  -2  156.78   19.20
  -7  -9  -2  162.18   13.80
  -7  -9  -2  202.48   18.10
   7  -9   2  169.48   15.10
   7   9   2  130.59   19.40
  -7   9  -2  192.38   20.20
   9  -9   2  166.68   14.30
  -9  -9  -2  146.19   13.00
  -9  -9  -2  163.28   16.80
   9   9   2  140.29   21.60
  -9   9  -2  122.79   17.50
 -11  -9  -2    4.10    9.30
 -11  -9  -2    9.30    6.60
  11  -9   2   14.40    8.10
 -11   9  -2   16.30   11.40
  11   9   2    5.80   12.90
 -13  -9  -2   34.00   12.00
  13  -9   2   35.50    9.40
 -13  -9  -2   48.20    9.50
  13   9   2   37.30   15.60
 -13   9  -2   72.59   14.00
 -15  -9  -2  119.79   13.60
  15  -9   2  132.69   14.50
 -15  -9  -2  121.59   16.40
 -15   9  -2  138.09   16.70
  15   9   2  131.69   22.10
  17  -9   2    8.60    9.00
 -17  -9  -2    0.40   10.40
 -17  -9  -2   11.60    9.20
 -17   9  -2   30.60   10.50
 -17   9  -2   14.00    8.90
  17   9   2    4.80   15.70
 -19  -9  -2   35.50   11.40
  19  -9   2   26.50   11.30
 -19  -9  -2   47.80   13.50
  19   9   2   17.10   16.40
 -21  -9  -2   32.60   13.90
  21  -9   2   19.30   12.00
 -21  -9  -2   35.40   13.00
  21   9   2   19.10   17.70
  23  -9   2   27.50   13.10
 -23  -9  -2    7.80   13.70
 -23  -9  -2   15.40   15.00
  23   9   2   25.80   19.20
 -25  -9  -2   10.90   15.00
 -25  -9  -2   23.60   14.90
  25   9   2   22.40   19.10
 -27  -9  -2    7.40   15.60
 -27  -9  -2    4.20   17.00
  27   9   2   16.10   18.70
 -29  -9  -2   35.80   18.30
 -26 -10   2   70.09   18.10
  26  10  -2  123.49   24.40
 -24 -10   2   79.89   17.70
 -24 -10   2   67.39   17.50
  24  10  -2  100.89   23.80
 -22 -10   2   64.79   16.90
 -22 -10   2   84.29   16.30
  22  10  -2   26.40   19.50
 -20 -10   2  152.18   20.80
 -20 -10   2  158.18   19.40
  20  10  -2  158.98   25.40
 -18 -10   2   14.20   10.90
 -18 -10   2   24.60   12.80
  18  10  -2   14.60   17.60
 -16 -10   2  217.48   22.20
 -16 -10   2  201.38   20.10
  16  10  -2  217.98   28.50
 -14 -10   2   15.50   11.50
 -14 -10   2    6.90    9.20
 -14  10   2   16.30   11.60
  14  10  -2    8.80   16.40
 -12 -10   2    8.60   10.80
 -12 -10   2   20.30    9.30
  12  10  -2   13.30   15.60
 -12  10   2   -6.10   12.00
 -10 -10   2  107.99   13.10
 -10 -10   2   96.29   14.30
  10  10  -2  126.79   22.10
 -10  10   2  108.39   18.10
  -8 -10   2    4.70   10.30
  -8 -10   2   -7.80    7.60
  -8  10   2    7.50   12.70
   8  10  -2   -9.60   13.40
  -6 -10   2    1.10    7.60
  -6 -10   2   19.00   10.40
   6  10  -2    8.60   14.50
  -6  10   2   10.80   13.30
  -4 -10   2    6.50    9.30
  -4 -10   2    8.60    7.40
   4  10  -2   15.50   13.40
  -4  10   2   22.90   14.60
  -2 -10   2  140.49   13.60
   2  10  -2  161.88   21.90
  -2  10   2  117.69   19.90
   0 -10   2   33.90    8.70
   0  10   2   54.59   17.50
   0  10  -2   39.00   15.50
  -2 -10  -2   86.69   13.60
   2 -10   2   97.19   11.60
  -2  10  -2   88.09   17.20
   2  10   2   98.89   18.70
   4 -10   2  354.06   22.50
  -4 -10  -2  315.87   24.60
  -4  10  -2  353.86   29.10
   4  10   2  322.37   31.10
  -6 -10  -2   85.09   13.80
   6 -10   2  109.79   12.40
   6  10   2   88.29   19.00
  -6  10  -2  125.39   18.40
   8 -10   2  201.98   18.00
  -8 -10  -2  220.48   20.60
  -8  10  -2  219.88   23.00
   8  10   2  180.28   24.10
 -10 -10  -2   33.10   11.70
  10 -10   2   22.20    9.30
  10  10   2   25.00   17.50
 -10  10  -2   33.80   13.50
 -12 -10  -2  310.67   26.30
  12 -10   2  327.97   22.80
  12  10   2  285.47   29.80
 -12  10  -2  304.47   27.10
  14 -10   2   48.80   10.90
 -14 -10  -2   67.29   14.90
 -14  10  -2   68.09   14.80
  14  10   2   21.70   18.00
  16 -10   2   19.20   10.40
 -16 -10  -2   12.00   12.60
 -16  10  -2   11.90   12.00
  16  10   2   28.10   18.50
  18 -10   2   43.70   12.10
 -18 -10  -2   48.10   14.60
  18  10   2   56.19   22.00
  20 -10   2    5.90   11.80
 -20 -10  -2   -0.70   12.20
  20  10   2    8.40   18.70
  22 -10   2  -14.20   12.10
 -22 -10  -2   18.10   15.10
  22  10   2   28.10   20.20
  24 -10   2   -3.80   13.70
 -24 -10  -2  -12.30   14.90
  24  10   2   -1.50   19.30
  26 -10   2   18.60   16.30
 -23 -11   2    7.80   15.30
 -21 -11   2  113.19   19.20
 -21 -11   2  143.99   19.90
  21  11  -2  155.58   27.30
 -19 -11   2   46.00   15.00
 -19 -11   2   46.40   15.60
  19  11  -2   66.09   22.60
 -17 -11   2  174.28   21.00
 -17 -11   2  107.39   16.80
  17  11  -2  159.08   26.70
 -15 -11   2  196.78   20.00
 -15 -11   2  180.28   21.50
  15  11  -2  207.58   28.50
 -13 -11   2   -0.90   11.90
 -13 -11   2   -0.40   10.00
 -13  11   2    4.30   13.10
  13  11  -2    3.10   17.90
 -11 -11   2   20.40   10.70
 -11 -11   2   40.70   13.50
  11  11  -2   39.70   18.50
 -11  11   2   54.79   16.20
  -9 -11   2    0.90    8.70
  -9 -11   2    3.60   11.40
  -9  11   2   11.30   15.10
   9  11  -2    8.50   15.40
  -7 -11   2   -2.30    8.80
  -7 -11   2   -8.20   10.70
  -7  11   2   28.90   16.50
   7  11  -2   35.60   17.90
  -5 -11   2   25.10    9.40
  -5 -11   2   29.50   11.70
   5  11  -2   58.79   19.10
  -5  11   2   20.00   16.50
  -3 -11   2  -18.30    8.80
  -3 -11   2    8.90    7.90
   3  11  -2  -15.30   14.60
  -3  11   2    4.80   15.60
  -1 -11   2   14.90    8.40
   1  11  -2    9.20   16.20
  -1  11   2   -4.30   15.90
   1 -11   2   15.70    9.10
  -1 -11  -2    7.80   10.50
   1  11   2   31.70   17.70
  -1  11  -2   28.50   16.80
   3 -11   2  317.47   22.80
  -3 -11  -2  370.96   27.30
  -3  11  -2  277.47   29.40
   3  11   2  299.27   33.00
   5 -11   2   22.00    9.60
  -5 -11  -2   36.80   13.10
   5  11   2   17.70   17.30
  -5  11  -2   17.70   16.00
   7 -11   2  388.66   26.30
  -7 -11  -2  376.36   29.40
   7  11   2  327.77   34.60
  -7  11  -2  395.06   33.50
   9 -11   2  251.87   26.10
  -9 -11  -2  241.68   22.80
   9  11   2  286.57   31.70
  -9  11  -2  181.58   24.80
 -11 -11  -2   -0.20   10.90
  11  11   2  -20.90   17.40
 -11  11  -2  -14.80   13.50
 -13 -11  -2  116.49   19.10
 -13  11  -2  105.39   18.90
  13  11   2  125.69   23.60
 -15 -11  -2   13.20   13.70
 -15  11  -2   23.90   18.10
  15  11   2   19.40   18.90
 -17 -11  -2    2.80   12.70
  17  11   2   -0.30   19.60
 -19 -11  -2   -0.90   13.70
  19  11   2   17.40   21.00
  21  11   2   16.00   30.30
 -16 -12   2   13.10   12.80
 -14 -12   2  134.89   19.90
  14  12  -2  159.78   28.50
 -12 -12   2   75.69   17.10
  12  12  -2   47.00   21.00
 -10 -12   2    4.00   12.10
  10  12  -2   -3.80   18.20
 -10  12   2   -3.50   15.60
  -8 -12   2   82.69   16.50
  -8  12   2   98.79   21.20
   8  12  -2   97.29   21.80
  -6 -12   2   -2.40   12.60
   6  12  -2   12.30   17.80
  -6  12   2   42.70   18.60
  -4 -12   2   53.19   14.00
   4  12  -2   88.99   22.20
  -4  12   2   76.09   21.70
  -2 -12   2  -11.20   12.30
  -2  12   2    5.40   17.80
   2  12  -2   16.70   17.00
   0 -12  -2  142.59   20.30
   0  12  -2  127.39   23.20
   0  12   2  158.88   26.80
  -2 -12  -2   44.80   14.00
  -2  12  -2  115.29   23.00
   2  12   2   68.29   21.90
  -4 -12  -2   23.50   14.30
  -4  12  -2   33.40   17.90
   4  12   2   54.79   21.90
  -6 -12  -2   21.00   13.00
  -6  12  -2   13.70   16.50
   6  12   2   30.10   21.30
  -8 -12  -2   50.19   15.70
  -8  12  -2   42.20   18.20
   8  12   2   49.90   22.80
 -10 -12  -2   24.50   13.40
 -10  12  -2   63.59   18.10
  10  12   2   14.10   20.80
 -12 -12  -2   25.20   15.40
  12  12   2   33.70   20.20
 -12  12  -2   20.40   15.30
 -14 -12  -2   47.50   15.60
  14  12   2   55.89   23.90
  -9  13   2  179.68   27.50
  -7 -13   2   18.60   18.10
  -7  13   2   77.79   22.20
  -5 -13   2   95.49   18.30
  -5  13   2   84.59   23.40
   5  13  -2   55.79   22.90
  -3 -13   2  108.29   19.50
  -3  13   2  121.19   25.90
   3  13  -2  117.89   25.20
  -1 -13   2   20.90   14.90
   1 -13  -2   28.20   16.00
  -1  13   2   44.40   21.80
   1  13  -2   21.80   19.90
   1 -13   2   20.60   14.90
  -1 -13  -2   25.30   15.40
   1  13   2   76.79   24.10
  -1  13  -2   30.90   19.20
  -3 -13  -2   10.80   14.10
  -3  13  -2   27.30   18.50
   3  13   2   45.50   23.50
  -5 -13  -2   13.70   17.30
  -5  13  -2   32.60   18.30
   5  13   2   -9.70   20.20
  -7  13  -2   24.00   17.60
  -9  13  -2   -0.70   16.50
 -11  13  -2   21.30   19.70
 -38   0   3   -5.80   15.10
  38   0  -3   27.10   19.50
 -38   0   3    8.80   19.30
 -36   0   3   24.10   13.30
  36   0  -3   -2.80   14.80
 -36   0   3    4.30   14.40
  34   0  -3   18.60   15.70
 -34   0   3    4.40   12.20
 -34   0   3   -1.20   13.80
 -32   0   3    0.40   11.30
 -32   0   3    0.60   12.30
  32   0  -3   -7.70   14.10
 -30   0   3    7.80   10.80
 -30   0   3    8.10   11.60
  30   0  -3   -7.00   11.40
 -28   0   3   -5.10   10.70
 -28   0   3   -6.60    9.20
  28   0  -3    4.20   12.10
 -26   0   3   -3.50    9.50
  26   0  -3   10.40   11.30
 -26   0   3   -0.20    8.90
 -24   0   3   -3.00    9.00
 -24   0   3   10.10    8.70
  24   0  -3    9.70   10.20
 -22   0   3    2.60    7.20
 -22   0   3    4.20    8.50
  22   0  -3   -0.50    8.10
  20   0  -3  -10.50    8.00
 -20   0   3    4.10    6.50
 -20   0   3   10.50    7.60
 -18   0   3    1.70    6.80
 -18   0   3   -5.10    5.60
  18   0  -3   -2.90    7.40
  16   0  -3   -1.80    2.80
 -16   0   3    0.10    5.80
 -16   0   3    5.80    5.30
  16   0  -3   -4.30    5.60
  14   0  -3   -3.80    4.00
 -14   0   3   -4.40    4.80
 -14   0   3   -2.30    4.40
 -14   0   3    6.60    3.60
  14   0  -3   -3.90    2.40
  14   0  -3    0.80    5.80
 -12   0   3   -2.90    3.00
  12   0  -3   -1.20    2.30
  12   0  -3   -2.80    3.40
  12   0  -3    4.20    5.40
 -12   0   3   -1.00    4.20
 -12   0   3   -4.10    4.20
  10   0  -3   -3.70    3.70
  10   0  -3   -0.40    2.00
  10   0  -3    3.60    3.70
 -10   0   3   -2.00    3.80
 -10   0   3    1.60    3.70
  10   0  -3   -2.60    2.80
 -10   0   3    1.80    2.70
  10   0  -3    2.80    3.80
   8   0  -3    2.40    2.70
   8   0  -3    0.40    3.30
  -8   0   3    2.40    2.90
  -8   0   3    7.40    2.60
   8   0  -3    1.80    3.00
  -8   0   3    3.80    3.30
  -8   0   3    6.10    3.70
   8   0  -3    5.80    3.50
   8   0  -3    3.00    2.00
   6   0  -3    4.40    2.60
   6   0  -3   -1.40    2.30
  -6   0   3    1.10    2.50
   6   0  -3    5.40    3.00
   6   0  -3    1.50    2.30
  -6   0   3    5.10    2.60
  -6   0   3   -0.50    2.10
  -6   0   3    2.60    2.80
   4   0  -3    2.50    2.20
  -4   0   3    1.90    1.70
   4   0  -3   -0.10    1.60
  -4   0   3    1.40    1.80
   4   0  -3    0.90    2.10
  -4   0   3    0.40    1.70
   4   0  -3   -0.20    2.20
  -4   0   3   -0.60    2.00
  -4   0   3    0.20    1.90
  -2   0   3    1.00    1.30
   2   0  -3    0.90    1.70
   2   0  -3    2.70    1.40
  -2   0   3   -0.10    1.60
  -2   0   3    2.60    1.70
   2   0  -3   -0.50    1.30
   2   0  -3    0.80    1.10
  -2   0   3   -0.70    1.30
   2   0  -3   -1.00    1.80
   0   0   3    2.20    1.20
   0   0  -3    0.10    1.20
   0   0   3    0.30    0.70
   0   0  -3    2.00    1.50
   0   0   3    0.50    1.70
   0   0   3    0.20    1.20
   0   0  -3   -1.00    1.20
   2   0   3   -0.20    1.40
  -2   0  -3    4.30    2.20
   2   0   3    1.60    1.90
  -2   0  -3    0.40    1.90
  -2   0  -3   -1.10    1.50
  -2   0  -3    1.80    1.40
   2   0   3   -1.10    1.50
   4   0   3    5.80    2.90
  -4   0  -3    2.40    2.00
  -4   0  -3    3.60    3.10
   4   0   3    2.60    2.00
  -6   0  -3    5.80    2.60
   6   0   3    0.10    2.40
  -6   0  -3    0.40    2.30
  -6   0  -3    1.30    3.70
   6   0   3    1.60    3.30
  -8   0  -3   -3.00    3.30
  -8   0  -3    5.20    3.00
  -8   0  -3   -4.40    4.20
   8   0   3    1.00    3.20
  -8   0  -3    0.40    2.80
   8   0   3   -1.40    3.40
 -10   0  -3    0.90    4.60
 -10   0  -3   -1.20    3.00
  10   0   3    3.40    3.50
 -10   0  -3    3.00    3.50
  10   0   3    4.60    3.80
 -10   0  -3   -4.00    3.50
 -12   0  -3   -7.10    4.50
  12   0   3    0.20    4.30
 -12   0  -3    4.10    3.70
 -12   0  -3   -3.10    5.10
 -14   0  -3   -1.10    5.20
  14   0   3   -0.90    5.50
 -14   0  -3    1.90    6.00
 -14   0  -3    1.30    3.60
  16   0   3   -1.30    5.70
 -16   0  -3  -10.40    5.50
 -16   0  -3    1.10    3.90
 -16   0  -3   -1.70    6.20
 -18   0  -3    6.30    6.80
 -18   0  -3   -6.80    6.10
  18   0   3   -6.60    6.30
 -20   0  -3    1.90    7.40
 -20   0  -3   -0.60    7.70
  20   0   3   -8.60    8.00
 -22   0  -3   -1.20    8.80
 -22   0  -3    5.80    8.30
  22   0   3  -11.30    8.30
  24   0   3   -4.80   10.00
 -24   0  -3   -0.80    9.00
 -24   0  -3    4.60    9.00
  26   0   3  -28.10   10.10
 -26   0  -3   12.90    9.80
 -26   0  -3    0.00    8.40
 -28   0  -3   -6.30   10.00
  28   0   3   -3.70   12.10
 -28   0  -3   -0.20   11.30
 -30   0  -3    4.10   10.80
 -30   0  -3   13.20   12.90
 -32   0  -3   -1.80   12.50
 -32   0  -3    9.60   12.10
 -34   0  -3  -10.60   11.90
 -34   0  -3   22.60   13.20
 -36   0  -3   29.70   13.40
 -36   0  -3    2.70   14.30
 -37  -1   3   88.69   18.90
 -37  -1   3  141.19   19.60
  37  -1  -3  176.68   23.00
 -37   1   3   87.59   18.30
  37   1  -3  141.49   21.60
 -37   1   3  139.59   18.10
 -35  -1   3   72.89   15.80
  35  -1  -3  129.29   19.90
 -35  -1   3   81.29   17.00
 -35   1   3   83.39   18.10
  35   1  -3   97.89   18.80
 -35   1   3   85.29   15.30
  33  -1  -3  105.59   18.60
 -33  -1   3  109.69   18.00
 -33  -1   3  124.49   17.90
 -33   1   3  113.39   16.10
  33   1  -3  141.39   20.40
 -33   1   3   92.49   17.00
  31  -1  -3  324.07   27.40
 -31  -1   3  282.97   26.90
 -31  -1   3  287.77   25.20
 -31   1   3  314.07   25.20
  31   1  -3  323.27   27.90
 -31   1   3  337.67   28.00
  29  -1  -3   78.99   14.90
 -29  -1   3   81.99   14.70
 -29  -1   3   69.39   14.90
 -29   1   3   56.29   14.10
  29   1  -3   84.39   16.30
 -29   1   3   83.39   13.70
  27  -1  -3   15.30   12.40
 -27  -1   3   27.80   12.10
 -27  -1   3   14.10    9.90
 -27   1   3   33.00   11.00
  27   1  -3   16.90   11.70
 -27   1   3    4.50   10.10
  25  -1  -3  156.38   16.70
 -25  -1   3  115.19   14.20
 -25  -1   3  130.19   15.90
  25   1  -3  140.49   16.70
 -25   1   3  112.99   13.50
 -25   1   3  121.39   15.20
 -23  -1   3   53.99   11.10
 -23  -1   3   69.49   11.60
  23  -1  -3   67.89   12.10
 -23   1   3   59.09   11.50
  23   1  -3   74.99    8.20
  23   1  -3   73.49   13.20
 -23   1   3   77.59   11.10
  21  -1  -3   -0.10    8.90
 -21  -1   3   17.50    8.10
 -21  -1   3    0.60    7.50
  21   1  -3    0.20    8.00
  21   1  -3    0.50    4.80
 -21   1   3   12.30    7.50
 -21   1   3    3.30    8.00
 -19  -1   3   48.00    6.10
 -19  -1   3   42.80    8.60
  19  -1  -3   53.89    9.60
 -19  -1   3   36.20    9.20
  19   1  -3   42.20    6.40
 -19   1   3   54.79    9.80
  19   1  -3   39.50   10.00
 -19   1   3   37.30    8.20
 -19   1   3   36.00    5.10
 -17  -1   3   23.30    6.70
 -17  -1   3   36.30    7.70
 -17  -1   3   43.40    5.70
  17  -1  -3   46.60    8.70
 -17   1   3   53.49    8.50
  17   1  -3   39.10    9.10
 -17   1   3   46.80    5.10
  17   1  -3   41.80    6.10
 -17   1   3   45.10    8.50
 -15  -1   3  508.45   28.10
 -15  -1   3  550.94   26.40
 -15  -1   3  548.75   29.00
  15  -1  -3  499.65   28.30
 -15   1   3  499.95   28.50
  15   1  -3  545.25   26.40
  15   1  -3  489.25   28.80
 -15   1   3  538.05   28.20
 -15   1   3  504.05   25.70
  13  -1  -3  682.13   34.50
 -13  -1   3  686.63   36.70
 -13  -1   3  744.43   35.00
  13  -1  -3  702.23   36.30
 -13  -1   3  738.53   36.30
  13   1  -3  755.32   36.00
 -13   1   3  708.23   36.30
  13   1  -3  712.23   36.90
 -13   1   3  684.73   34.30
  13   1  -3  743.43   34.90
 -13   1   3  724.43   36.40
 -11  -1   3   64.59    7.30
  11  -1  -3   44.00    6.30
 -11  -1   3   60.19    6.30
 -11  -1   3   62.29    5.60
  11  -1  -3   45.60    4.50
  11  -1  -3   28.60    5.30
 -11  -1   3   52.09    6.10
  11   1  -3   46.10    5.00
  11   1  -3   67.89    7.80
 -11   1   3   57.79    6.70
 -11   1   3   47.70    4.20
 -11   1   3   39.80    6.00
  11   1  -3   43.00    5.70
  11   1  -3   48.90    6.40
   9  -1  -3 2485.05  115.59
   9  -1  -3 2407.36  116.59
  -9  -1   3 2523.45  116.59
  -9  -1   3 2512.75  116.89
   9  -1  -3 2429.46  116.59
  -9  -1   3 2675.83  116.79
  -9  -1   3 2491.35  116.79
   9  -1  -3 2537.35  116.99
   9   1  -3 2365.26  116.49
  -9   1   3 2453.05  116.49
   9   1  -3 2495.35  115.99
  -9   1   3 2573.74  116.69
  -9   1   3 2425.16  115.49
   9   1  -3 2610.14  117.09
  -9   1   3 2417.26  116.59
   9   1  -3 2672.73  116.89
   9   1  -3 2473.55  116.49
  -7  -1   3 5571.04  251.17
   7  -1  -3 5167.08  250.97
  -7  -1   3 5378.66  251.07
   7  -1  -3 5373.66  251.37
   7  -1  -3 5502.25  251.07
   7  -1  -3 5641.04  250.27
   7  -1  -3 5348.47  250.37
  -7  -1   3 5688.63  251.27
  -7  -1   3 5579.14  251.27
  -7   1   3 5276.27  250.37
  -7   1   3 5608.94  251.07
   7   1  -3 5530.15  251.07
  -7   1   3 5461.65  251.07
   7   1  -3 5580.34  250.87
   7   1  -3 5145.69  251.07
   7   1  -3 5473.05  251.37
   7   1  -3 5361.96  251.07
  -7   1   3 5408.06  251.07
   5  -1  -3  737.13   35.30
  -5  -1   3  819.22   36.00
   5  -1  -3  748.73   35.70
  -5  -1   3  761.72   35.90
   5  -1  -3  733.33   35.60
   5  -1  -3  748.23   35.90
  -5  -1   3  788.92   36.10
  -5  -1   3  774.82   35.70
   5  -1  -3  754.12   36.00
   5   1  -3  731.13   35.80
   5   1  -3  765.62   36.10
   5   1  -3  728.73   35.90
  -5   1   3  745.43   35.60
  -5   1   3  730.43   35.80
   5   1  -3  763.32   35.60
   5   1  -3  771.12   36.10
  -5   1   3  735.13   35.30
   3  -1  -3  798.92   38.90
  -3  -1   3  858.31   38.70
   3  -1  -3  791.82   38.40
   3  -1  -3  771.22   38.50
   3  -1  -3  818.92   38.30
  -3  -1   3  808.82   38.50
  -3  -1   3  817.12   38.70
  -3  -1   3  872.51   38.30
  -3  -1   3  848.22   38.60
   3   1  -3  804.62   38.50
  -3   1   3  797.22   38.30
  -3   1   3  807.82   37.80
   3   1  -3  793.32   38.70
  -3   1   3  811.22   37.80
   3   1  -3  865.31   38.20
  -3   1   3  843.22   38.60
   3   1  -3  825.72   38.60
  -1  -1   3 1340.17   65.29
  -1  -1   3 1406.26   65.29
  -1  -1   3 1473.85   65.29
   1  -1  -3 1415.56   65.99
   1   1  -3 1381.96   65.09
   1   1  -3 1416.36   65.29
   1   1  -3 1412.46   65.39
   1   1  -3 1397.96   65.19
  -1  -1  -3   14.50    2.00
  -1  -1  -3   18.00    3.80
   1  -1   3   13.00    2.30
   1  -1   3   19.80    2.60
   1  -1   3   15.70    2.40
  -1  -1  -3   16.00    1.30
  -1  -1  -3   13.30    1.80
  -1   1  -3   12.60    2.10
  -1   1  -3   12.10    2.10
  -1   1  -3   22.10    2.70
   1   1   3   14.10    3.60
  -3  -1  -3  412.96   18.90
   3  -1   3  396.26   18.80
  -3  -1  -3  389.76   20.20
   3  -1   3  367.96   18.50
  -3  -1  -3  358.96   18.80
   3  -1   3  366.46   18.70
   3  -1   3  388.66   18.80
  -3   1  -3  383.06   18.60
  -3   1  -3  369.66   18.70
   3   1   3  390.46   18.70
   3   1   3  409.76   18.40
   3   1   3  361.66   20.10
  -3   1  -3  379.66   18.70
   3   1   3  394.16   18.20
  -5  -1  -3  206.58   11.30
  -5  -1  -3  195.98   12.30
  -5  -1  -3  231.28   11.80
   5  -1   3  190.78   11.10
   5  -1   3  198.58   10.90
  -5   1  -3  202.08   10.50
   5   1   3  213.08   11.20
   5   1   3  192.18   11.00
   5   1   3  209.38   12.70
  -5   1  -3  198.48   11.20
  -5   1  -3  197.98   11.00
  -7  -1  -3  375.46   20.70
  -7  -1  -3  416.26   21.60
  -7  -1  -3  419.46   21.30
  -7  -1  -3  426.06   22.00
   7  -1   3  410.66   20.80
  -7   1  -3  419.76   20.80
   7   1   3  393.36   22.20
  -7   1  -3  432.16   20.60
  -7   1  -3  420.36   20.20
   7   1   3  398.16   21.20
  -7   1  -3  439.66   21.40
   7   1   3  413.96   21.30
  -9  -1  -3  762.12   42.20
  -9  -1  -3  890.31   43.20
   9  -1   3  853.21   43.00
  -9  -1  -3  928.21   43.30
  -9  -1  -3  918.41   43.30
   9  -1   3  878.71   42.30
  -9   1  -3  880.61   43.10
  -9   1  -3  895.61   42.20
  -9   1  -3  877.61   42.50
   9   1   3  858.01   42.90
   9   1   3  880.41   42.80
   9   1   3  910.91   43.60
 -11  -1  -3  612.54   31.30
 -11  -1  -3  602.24   31.00
 -11  -1  -3  589.44   31.50
  11  -1   3  629.64   30.60
 -11   1  -3  613.24   31.60
 -11   1  -3  625.44   30.80
 -11   1  -3  564.14   30.90
  11   1   3  600.14   30.80
 -13  -1  -3 1402.86   68.39
 -13  -1  -3 1351.96   69.29
 -13  -1  -3 1435.16   69.09
  13  -1   3 1482.95   68.49
  13   1   3 1425.86   68.79
 -13   1  -3 1404.46   68.69
 -13   1  -3 1375.66   69.49
 -13   1  -3 1500.75   67.59
 -15  -1  -3 2002.90   97.39
  15  -1   3 2030.60   96.39
 -15  -1  -3 2181.38   97.19
 -15   1  -3 1909.71   96.39
 -15   1  -3 1974.50   97.39
 -15   1  -3 2024.70   95.09
  15   1   3 2036.20   96.79
  17  -1   3  505.85   29.70
 -17  -1  -3  557.44   30.20
 -17  -1  -3  521.35   30.50
 -17   1  -3  548.45   31.20
  17   1   3  544.25   30.40
 -17   1  -3  514.65   29.90
 -17   1  -3  567.84   27.80
  19  -1   3  685.23   37.00
 -19  -1  -3  704.23   36.70
 -19  -1  -3  642.64   37.70
 -19   1  -3  666.73   34.20
 -19   1  -3  662.73   37.00
  19   1   3  672.43   37.30
 -19   1  -3  716.43   38.40
  21  -1   3 1278.87   62.69
 -21  -1  -3 1314.47   62.69
 -21  -1  -3 1196.98   63.09
  21   1   3 1299.27   63.29
 -21   1  -3 1107.09   60.99
 -21   1  -3 1228.18   63.79
 -23  -1  -3   15.00    9.90
  23  -1   3  -15.90    8.90
 -23  -1  -3    7.70    9.30
 -23   1  -3   -5.10    8.30
 -23   1  -3   -6.30    9.10
  23   1   3  -10.40    9.80
 -25  -1  -3   26.40   11.00
 -25  -1  -3   19.80   10.60
  25  -1   3   16.70   11.10
 -25   1  -3   25.80   10.40
 -25   1  -3   30.80   11.60
  25   1   3   15.10   10.50
 -27  -1  -3   42.70   12.20
 -27  -1  -3   51.99   12.50
  27  -1   3   62.89   13.80
 -27   1  -3   41.30   13.30
  27   1   3   63.79   14.00
 -27   1  -3   91.39   13.80
  29  -1   3   80.89   14.90
 -29  -1  -3   62.69   13.30
 -29  -1  -3   42.10   13.00
 -29   1  -3   51.79   12.70
 -29   1  -3   34.70   12.80
 -31  -1  -3   30.00   11.90
 -31  -1  -3   22.20   13.50
 -31   1  -3   36.40   13.10
 -31   1  -3   47.10   15.20
 -33  -1  -3   17.10   12.10
 -33  -1  -3   37.40   15.20
 -33   1  -3   37.30   14.10
 -33   1  -3   34.10   13.90
 -35  -1  -3   34.50   13.90
 -35  -1  -3   46.50   17.10
 -35   1  -3   44.30   14.70
 -35   1  -3   40.10   16.30
 -37  -1  -3   59.59   20.20
 -37  -1  -3   66.49   16.20
 -37   1  -3   69.69   18.70
 -37   1  -3   47.30   14.90
  38  -2  -3   -7.70   15.40
 -38   2   3   24.20   13.20
  36  -2  -3   26.10   15.70
 -36  -2   3   18.70   15.40
 -36  -2   3   28.80   15.30
 -36   2   3   20.40   12.40
  36   2  -3  -12.00   14.10
 -34  -2   3    9.10   14.20
 -34  -2   3   -5.40   13.30
  34  -2  -3   16.00   14.50
  34   2  -3   -8.60   13.20
 -34   2   3   -7.50   11.40
 -34   2   3   -2.30   13.60
  32  -2  -3   -7.00   13.10
 -32  -2   3    4.40   13.00
 -32  -2   3    8.10   13.00
  32   2  -3  -22.70   12.00
 -32   2   3    9.60   13.60
 -32   2   3   -2.70   10.40
  30  -2  -3   74.19   15.60
 -30  -2   3   74.09   14.40
 -30  -2   3   65.59   15.40
 -30   2   3   60.79   15.70
 -30   2   3   78.79   13.30
  30   2  -3   75.09   15.10
 -28  -2   3   92.59   15.70
 -28  -2   3  120.99   16.50
  28  -2  -3  174.18   18.90
 -28   2   3  178.78   16.90
  28   2  -3  119.69   17.30
 -28   2   3  147.29   18.00
 -26  -2   3   31.00   11.70
 -26  -2   3    7.40    9.80
  26  -2  -3    3.50   11.00
 -26   2   3   -4.50    9.30
  26   2  -3    7.30   11.00
 -26   2   3   16.30    9.60
 -24  -2   3    5.10    8.80
  24  -2  -3    9.60   10.00
 -24  -2   3   19.70   10.60
 -24   2   3   12.60    8.80
  24   2  -3   11.00   10.70
  24   2  -3   15.20    7.90
 -24   2   3   -0.60    9.90
 -22  -2   3    5.70    8.90
  22  -2  -3    9.90    9.50
 -22  -2   3    2.70    8.50
  22   2  -3    5.30    7.00
 -22   2   3   20.20    9.60
 -22   2   3    4.50    7.90
  22   2  -3    0.00    9.40
 -20  -2   3   -1.90    7.30
 -20  -2   3    0.80    6.70
  20  -2  -3    0.50    8.40
 -20   2   3   -1.30    2.70
  20   2  -3   -1.30    8.70
 -20   2   3    0.90    7.70
  20   2  -3    5.40    6.40
 -20   2   3   -7.10    6.50
  18  -2  -3  891.81   45.70
 -18  -2   3  868.21   46.10
 -18  -2   3  887.51   45.70
 -18   2   3  834.12   41.90
  18   2  -3  915.51   44.30
 -18   2   3  912.41   46.20
 -18   2   3  868.01   45.00
  18   2  -3  923.61   46.20
  16  -2  -3  579.94   30.40
 -16  -2   3  539.45   30.50
 -16  -2   3  563.34   30.20
 -16  -2   3  545.15   29.90
  16   2  -3  596.54   29.30
 -16   2   3  546.95   26.80
 -16   2   3  571.94   30.60
 -16   2   3  521.45   29.50
  16   2  -3  574.94   31.30
 -14  -2   3   -0.30    4.10
  14  -2  -3    3.20    5.20
 -14  -2   3    3.60    4.50
 -14  -2   3    3.50    5.00
  14   2  -3    5.10    5.90
  14   2  -3   -2.10    4.20
 -14   2   3    1.50    4.30
 -14   2   3    6.30    4.50
 -14   2   3    1.70    1.90
 -12  -2   3 1268.77   60.99
 -12  -2   3 1192.98   60.59
  12  -2  -3 1210.38   58.79
  12  -2  -3 1331.87   60.89
 -12  -2   3 1286.67   60.79
 -12   2   3 1279.27   58.69
 -12   2   3 1309.67   60.29
  12   2  -3 1217.98   61.59
  12   2  -3 1187.58   60.99
  12   2  -3 1260.37   60.39
 -12   2   3 1359.96   61.19
 -10  -2   3   91.79    7.50
  10  -2  -3  105.29    8.50
 -10  -2   3   85.49    8.30
 -10  -2   3  102.39    8.20
  10  -2  -3  113.99    5.90
  10   2  -3   91.99    8.50
  10   2  -3  109.49    9.30
  10   2  -3   92.09    7.70
 -10   2   3  100.39    5.70
  10   2  -3   85.79    8.10
 -10   2   3  106.59    7.20
 -10   2   3  106.49    7.60
  -8  -2   3   95.89    7.90
   8  -2  -3   73.59    6.10
   8  -2  -3   83.19    5.00
  -8  -2   3   78.69    6.60
   8  -2  -3   73.89    6.60
  -8  -2   3   91.09    7.30
   8  -2  -3   76.99    6.50
  -8  -2   3   83.69    6.70
   8  -2  -3   73.79    4.80
  -8  -2   3   71.09    6.80
  -8   2   3   85.39    4.80
   8   2  -3   77.49    6.40
   8   2  -3   89.49    6.50
   8   2  -3   82.99    7.50
  -8   2   3   68.29    5.90
  -8   2   3   75.29    5.40
   8   2  -3   86.19    7.00
   8   2  -3   86.39    7.80
   6  -2  -3  488.45   25.20
   6  -2  -3  522.65   24.80
  -6  -2   3  531.75   25.30
  -6  -2   3  555.54   25.50
   6  -2  -3  492.25   24.30
  -6  -2   3  536.45   25.20
   6  -2  -3  483.85   24.60
  -6  -2   3  528.75   25.80
   6  -2  -3  510.95   25.10
  -6  -2   3  541.95   25.90
   6   2  -3  509.55   25.70
  -6   2   3  463.65   24.80
   6   2  -3  494.95   25.50
  -6   2   3  510.05   25.00
   6   2  -3  558.94   25.20
   6   2  -3  534.45   25.30
   6   2  -3  490.85   25.70
  -6   2   3  500.05   24.10
  -4  -2   3  878.91   40.30
   4  -2  -3  862.41   40.60
  -4  -2   3  859.51   40.50
  -4  -2   3  836.52   40.10
  -4  -2   3  854.91   40.40
  -4  -2   3  857.21   40.80
   4  -2  -3  844.72   39.50
   4  -2  -3  815.32   40.10
   4  -2  -3  834.32   39.80
  -4   2   3  857.31   40.90
   4   2  -3  855.01   40.40
   4   2  -3  844.52   40.80
   4   2  -3  870.91   41.00
   4   2  -3  845.12   40.40
  -2  -2   3   10.20    2.90
  -2  -2   3   16.20    2.80
  -2  -2   3   12.30    2.70
   2  -2  -3   11.40    3.30
  -2  -2   3    7.40    1.90
   2   2  -3    6.90    2.10
   2   2  -3   10.10    2.70
  -2   2   3   12.40    4.30
   2   2  -3    6.80    2.30
   2   2  -3   10.70    3.20
   2   2  -3   21.30    3.80
   0  -2   3 3931.91  174.48
   0  -2  -3 3770.82  175.58
   0  -2   3 3850.81  174.48
   0   2  -3 3863.01  173.88
   0   2  -3 3738.43  174.38
   0   2   3 3510.95  175.68
   0   2  -3 3814.02  174.48
  -2  -2  -3  308.57   13.80
   2  -2   3  296.17   15.00
   2  -2   3  275.37   14.90
  -2  -2  -3  298.07   16.70
  -2  -2  -3  298.47   15.00
   2  -2   3  293.87   14.70
   2   2   3  298.27   17.30
  -2   2  -3  295.17   14.90
  -2   2  -3  283.77   14.90
   4  -2   3  476.75   22.90
  -4  -2  -3  460.85   23.00
   4  -2   3  476.35   22.90
  -4  -2  -3  452.25   22.10
   4  -2   3  482.65   22.80
   4  -2   3  469.15   22.30
  -4   2  -3  458.65   22.30
   4   2   3  454.15   22.90
   4   2   3  448.86   21.70
  -4   2  -3  467.05   22.80
   4   2   3  453.05   25.00
  -6  -2  -3  320.37   17.00
   6  -2   3  351.46   17.70
   6  -2   3  361.86   17.40
  -6  -2  -3  322.27   17.60
   6  -2   3  333.57   16.50
  -6  -2  -3  372.46   19.40
  -6  -2  -3  322.47   17.30
  -6   2  -3  346.07   16.60
   6   2   3  306.57   17.40
  -6   2  -3  368.86   17.50
  -6   2  -3  348.07   16.70
   6   2   3  326.57   16.50
   6   2   3  305.57   19.40
  -8  -2  -3  142.69    8.90
  -8  -2  -3  131.49    8.90
   8  -2   3  121.09    9.20
  -8  -2  -3  136.09    9.50
  -8  -2  -3  115.89   10.10
   8   2   3  145.49   11.40
   8   2   3  130.19   10.00
  -8   2  -3  131.79    8.50
  -8   2  -3  138.19    9.00
  -8   2  -3  120.29    8.10
   8   2   3  129.89    8.20
  -8   2  -3  133.89    7.50
 -10  -2  -3  353.96   20.20
 -10  -2  -3  387.06   20.60
 -10   2  -3  384.66   18.40
 -10   2  -3  382.96   20.60
 -10   2  -3  372.56   19.70
  10   2   3  366.96   21.60
  10   2   3  357.76   19.50
 -10   2  -3  372.96   19.50
 -12  -2  -3 1860.61   89.79
 -12  -2  -3 1772.62   89.59
  12  -2   3 1962.40   88.99
 -12   2  -3 1902.41   87.49
  12   2   3 1958.50   90.49
 -12   2  -3 1881.71   89.09
 -12   2  -3 1847.72   89.79
 -14  -2  -3  343.37   19.50
  14  -2   3  285.77   18.30
 -14  -2  -3  295.37   19.50
 -14   2  -3  286.07   18.00
 -14   2  -3  307.57   19.60
 -14   2  -3  341.77   16.30
  14   2   3  319.97   19.30
 -16  -2  -3   27.30    7.00
  16  -2   3   15.30    6.80
 -16  -2  -3   12.10    6.80
 -16   2  -3   10.20    6.40
 -16   2  -3   21.10    4.00
 -16   2  -3   10.50    6.30
  16   2   3   22.80    7.10
  16   2   3   17.20    7.60
 -18  -2  -3    0.30    7.30
  18  -2   3    5.10    7.00
 -18  -2  -3    3.70    6.50
  18   2   3   -3.00    7.70
  18   2   3   -3.60    6.30
 -18   2  -3   -6.70    6.30
 -18   2  -3    5.90    4.00
 -18   2  -3    4.70    3.70
 -18   2  -3   -0.30    7.20
 -20  -2  -3   73.39   11.00
 -20  -2  -3   54.89   10.50
  20  -2   3   66.79   10.70
 -20   2  -3   75.59    7.60
  20   2   3   65.49   12.00
 -20   2  -3   46.10    9.60
 -20   2  -3   53.39   10.50
  22  -2   3  117.59   14.00
 -22  -2  -3  103.49   13.30
 -22  -2  -3   87.49   13.30
  22   2   3  113.29   15.30
 -22   2  -3   81.39   12.20
 -22   2  -3  118.89   14.50
 -24  -2  -3  203.68   19.10
 -24  -2  -3  236.58   21.70
  24  -2   3  250.17   20.00
  24   2   3  224.18   20.00
 -24   2  -3  214.68   20.20
 -24   2  -3  211.98   20.70
 -26  -2  -3   28.80   12.40
  26  -2   3   66.69   13.30
 -26  -2  -3   51.09   12.30
 -26   2  -3   53.69   14.20
 -26   2  -3   26.90   11.50
 -26   2  -3   48.70    7.30
 -28  -2  -3   25.10   11.80
  28  -2   3    0.00   11.30
 -28  -2  -3   20.00   12.70
 -28   2  -3    3.60   11.50
 -28   2  -3   23.30   13.20
 -30  -2  -3   15.10   12.50
 -30  -2  -3   16.30   13.50
 -30   2  -3    8.30   12.20
 -30   2  -3   -3.60   12.80
 -32  -2  -3   13.40   14.70
 -32  -2  -3   23.50   13.70
 -32   2  -3  -12.10   13.00
 -32   2  -3    9.50   12.90
 -34  -2  -3   49.10   15.40
 -34  -2  -3   46.30   15.70
 -34   2  -3   87.79   16.30
 -34   2  -3   30.80   15.20
 -36  -2  -3   50.39   17.30
 -36  -2  -3   18.30   14.10
 -36   2  -3   49.90   14.60
 -36   2  -3   29.70   16.00
  37  -3  -3   -7.20   14.80
 -37  -3   3   15.90   15.70
 -37   3   3    4.70   12.20
 -35  -3   3   33.70   16.60
 -35  -3   3   71.89   17.00
  35  -3  -3   45.80   16.60
 -35   3   3   45.70   13.00
  35   3  -3   61.39   18.30
  33  -3  -3   11.00   13.60
 -33  -3   3   -3.10   13.80
 -33  -3   3   -8.10   12.80
  33   3  -3   11.30   14.70
 -33   3   3   -2.00   11.00
  31  -3  -3   33.40   13.80
 -31  -3   3   13.80   12.60
 -31  -3   3   30.90   14.00
  31   3  -3   44.70   15.20
 -31   3   3   31.40   11.70
  29  -3  -3  103.19   16.60
 -29  -3   3  113.49   16.90
 -29  -3   3  108.39   17.00
  29   3  -3  138.39   18.30
 -29   3   3  100.89   14.60
  27  -3  -3   79.79   14.10
 -27  -3   3   93.29   15.90
 -27  -3   3   90.09   15.50
  27   3  -3   85.59   16.10
 -27   3   3   75.89   12.60
 -25  -3   3  604.64   38.50
  25  -3  -3  670.33   37.70
 -25  -3   3  568.54   38.00
  25   3  -3  734.53   39.20
 -25   3   3  659.13   36.20
  25   3  -3  601.44   35.90
 -23  -3   3   41.30   11.30
  23  -3  -3   44.70   11.20
 -23  -3   3   34.90   10.90
  23   3  -3   43.90   12.70
  23   3  -3   34.00   10.20
 -23   3   3   43.40    9.80
 -21  -3   3  670.43   39.60
 -21  -3   3  689.73   40.10
  21  -3  -3  747.03   39.50
  21   3  -3  718.83   38.60
  21   3  -3  757.02   40.60
 -21   3   3  734.73   38.30
 -19  -3   3 1026.90   57.09
  19  -3  -3 1148.69   57.09
 -19  -3   3 1097.79   57.29
  19   3  -3 1167.98   56.69
  19   3  -3 1165.08   58.19
 -19   3   3 1181.58   56.19
 -17  -3   3   34.30    7.70
 -17  -3   3   28.30    7.50
  17  -3  -3   18.70    7.50
  17   3  -3   34.30    7.40
  17   3  -3   21.90    8.50
 -17   3   3   16.80    5.70
  15  -3  -3  408.66   22.00
 -15  -3   3  362.46   21.50
 -15  -3   3  348.37   21.80
  15   3  -3  361.36   21.60
  15   3  -3  364.76   23.00
 -15   3   3  396.66   20.40
  13  -3  -3  341.57   18.60
 -13  -3   3  316.07   18.20
 -13  -3   3  310.07   18.70
  13   3  -3  295.37   18.40
  13   3  -3  322.77   20.10
 -13   3   3  331.87   17.20
 -11  -3   3    2.50    3.80
  11  -3  -3    3.20    1.30
 -11  -3   3   -2.10    3.80
  11  -3  -3   -3.80    3.50
  11   3  -3   -3.30    5.30
 -11   3   3    4.30    2.50
  11   3  -3   -6.40    4.30
  11   3  -3   -9.90    5.30
 -11   3   3    2.40    2.70
  -9  -3   3   93.29    8.10
  -9  -3   3   99.19    8.30
   9  -3  -3  104.09    6.80
   9  -3  -3  106.29    7.20
   9  -3  -3  134.89    8.30
   9  -3  -3  113.39    5.90
  -9   3   3  121.49    7.90
  -9   3   3  108.29    6.50
  -9   3   3  106.19    7.40
   9   3  -3  101.49    9.80
   9   3  -3   94.29    9.20
   9   3  -3  107.59    9.80
  -7  -3   3   48.80    5.20
   7  -3  -3   58.69    5.10
  -7  -3   3   53.39    5.40
   7  -3  -3   47.60    4.70
  -7  -3   3   63.69    5.80
   7  -3  -3   46.70    4.30
   7  -3  -3   49.80    3.90
   7   3  -3   63.89    5.50
   7   3  -3   51.29    6.40
   7   3  -3   42.70    6.50
  -7   3   3   46.40    3.20
  -7   3   3   50.59    6.00
   7   3  -3   57.19    6.60
  -7   3   3   58.19    4.80
  -5  -3   3  103.29    7.30
  -5  -3   3  110.89    7.40
   5  -3  -3  101.99    5.80
   5  -3  -3  102.09    7.30
   5  -3  -3   93.99    6.50
  -5  -3   3   95.69    6.70
  -5  -3   3  104.39    8.50
   5   3  -3   99.69    8.70
   5   3  -3   97.49    8.40
   5   3  -3  110.39    7.20
   5   3  -3   96.69    8.00
  -5   3   3   97.39    8.70
  -3  -3   3  768.02   36.30
  -3  -3   3  777.22   36.30
  -3  -3   3  798.22   37.30
   3  -3  -3  713.63   34.90
  -3  -3   3  746.23   36.70
  -3  -3   3  778.62   35.60
   3  -3  -3  734.03   36.70
   3  -3  -3  712.63   35.70
   3   3  -3  752.32   36.00
   3   3  -3  797.52   36.20
  -3   3   3  679.73   37.50
   3   3  -3  770.72   37.40
   3   3  -3  775.42   36.90
  -1  -3   3 2066.59   94.49
  -1  -3   3 2041.20   95.29
   1  -3  -3 2055.89   96.39
  -1  -3   3 2071.89   95.59
  -1  -3   3 2108.29   95.39
   1   3  -3 2088.49   94.69
   1   3  -3 2000.40   95.29
  -1   3   3 2020.70   97.19
   1   3  -3 2053.59   95.79
   1   3  -3 1959.90   95.19
   1   3  -3 2067.29   96.29
   1  -3   3    5.60    2.80
   1  -3   3    4.00    2.50
  -1  -3  -3    1.10    3.80
   1  -3   3    2.30    2.40
  -1   3  -3    3.00    1.00
  -1   3  -3    7.60    3.60
  -1   3  -3    3.50    2.70
  -1   3  -3    0.60    3.00
  -1   3  -3    1.80    2.40
   1   3   3    4.90    5.30
  -3  -3  -3 5070.99  239.78
  -3  -3  -3 5111.79  241.08
   3  -3   3 5302.27  240.88
   3  -3   3 5317.47  240.88
   3  -3   3 5319.57  240.48
  -3   3  -3 5281.47  240.68
   3   3   3 5184.98  243.08
  -3   3  -3 5179.98  240.68
  -3   3  -3 5250.17  241.58
  -5  -3  -3 1330.67   63.89
  -5  -3  -3 1429.56   62.79
   5  -3   3 1311.17   63.59
   5  -3   3 1319.47   62.79
  -5   3  -3 1310.77   62.49
   5   3   3 1435.76   66.29
  -5   3  -3 1314.37   63.39
  -5   3  -3 1342.47   62.99
   5   3   3 1351.06   62.19
  -7  -3  -3  273.07   14.70
  -7  -3  -3  269.47   16.00
   7  -3   3  298.47   14.20
  -7   3  -3  294.97   14.40
  -7   3  -3  293.27   15.40
   7   3   3  283.57   14.20
  -7   3  -3  273.67   14.60
   7   3   3  275.67   18.50
  -9  -3  -3 2062.99   96.79
  -9  -3  -3 2077.69   97.79
  -9   3  -3 2015.90   96.89
  -9   3  -3 1928.71   96.49
   9   3   3 2137.19   99.59
  -9   3  -3 2125.39   95.89
   9   3   3 2143.89   96.29
 -11  -3  -3   -0.90    4.60
 -11  -3  -3    2.30    3.80
  11   3   3    6.40    3.20
  11   3   3    0.40    6.00
 -11   3  -3    9.80    3.70
 -11   3  -3    7.30    2.30
 -11   3  -3    5.20    3.90
 -13  -3  -3   64.99    8.20
 -13  -3  -3   73.69    8.00
  13  -3   3   72.69    7.50
 -13   3  -3   82.49    5.40
  13   3   3   62.99    9.70
  13   3   3   86.89    7.60
 -13   3  -3   68.99    7.60
 -15  -3  -3    3.80    5.50
  15  -3   3    2.40    5.00
 -15  -3  -3    0.50    5.70
 -15   3  -3    4.50    5.30
 -15   3  -3    3.70    2.40
  15   3   3    2.10    6.80
 -15   3  -3   11.00    5.30
 -17  -3  -3  137.29   13.50
 -17  -3  -3  105.49   12.40
  17  -3   3  141.29   12.60
 -17   3  -3  143.69   12.50
 -17   3  -3  134.29    8.10
  17   3   3  136.29   14.10
 -17   3  -3  147.89   13.90
  19  -3   3   -6.00    6.70
 -19  -3  -3   14.70    7.80
 -19  -3  -3    0.90    7.20
 -19   3  -3    1.10    2.80
 -19   3  -3   -4.90    6.20
 -19   3  -3   -1.70    7.20
  19   3   3    3.30    7.40
  21  -3   3    1.50    7.90
 -21  -3  -3    6.50    9.40
 -21  -3  -3    6.70    8.00
 -21   3  -3   -3.40    7.40
  21   3   3    7.60    8.40
 -21   3  -3   -3.00    8.70
 -21   3  -3    1.90    3.20
 -23  -3  -3   11.00   10.80
 -23  -3  -3   18.20   10.10
  23  -3   3  -15.90    7.90
 -23   3  -3    0.40    3.40
 -23   3  -3   -7.20    8.60
 -23   3  -3   -7.30   10.00
  23   3   3    6.80    9.20
 -25  -3  -3  255.87   22.10
  25  -3   3  323.07   22.20
 -25  -3  -3  239.08   23.70
 -25   3  -3  224.78   21.90
 -25   3  -3  293.77   25.10
  27  -3   3  424.96   26.90
 -27  -3  -3  373.96   27.30
 -27  -3  -3  322.77   29.30
 -27   3  -3  321.67   27.80
 -27   3  -3  382.06   27.60
 -29  -3  -3   37.80   15.40
 -29  -3  -3   53.89   14.50
 -29   3  -3   30.40   13.00
 -29   3  -3   26.50   14.00
 -31  -3  -3  376.06   29.30
 -31  -3  -3  327.47   30.80
 -31   3  -3  374.66   31.50
 -33  -3  -3   99.39   19.90
 -33  -3  -3  116.79   18.30
 -33   3  -3  107.39   17.30
 -35  -3  -3   20.30   15.30
 -35  -3  -3   -0.20   15.30
 -35   3  -3    8.40   13.30
 -36  -4   3    0.00   15.00
  36  -4  -3    7.40   14.70
 -36   4   3    0.60   11.50
 -34  -4   3    8.90   15.00
 -34  -4   3  -12.70   14.40
  34  -4  -3   19.50   14.10
 -34   4   3   32.60   12.40
  34   4  -3    0.70   15.00
 -32  -4   3   -4.20   14.10
  32  -4  -3   17.30   13.40
 -32  -4   3   11.80   14.50
 -32   4   3    5.30   10.50
  32   4  -3   -7.10   15.10
 -30  -4   3   19.40   14.60
  30  -4  -3   12.60   12.50
 -30  -4   3   10.80   13.70
 -30   4   3    9.30   10.40
  30   4  -3   14.30   14.90
  28  -4  -3   54.89   13.10
 -28  -4   3   67.59   16.10
 -28  -4   3   21.20   13.40
  28   4  -3   32.30   14.40
 -28   4   3   36.30   11.00
  26  -4  -3  106.39   15.20
 -26  -4   3   84.39   15.30
 -26  -4   3   81.59   15.00
 -26   4   3   68.89   11.90
  26   4  -3  117.09   17.00
  26   4  -3  106.59   15.30
  24  -4  -3   31.50   11.00
 -24  -4   3   22.80   11.50
 -24  -4   3   16.10   11.60
  24   4  -3   32.80   12.90
  24   4  -3   29.00   11.40
 -24   4   3   17.70    8.50
  22  -4  -3    5.10    9.10
 -22  -4   3   20.00   10.10
 -22  -4   3   17.30   10.10
  22   4  -3    7.40   10.10
  22   4  -3   14.70    9.90
 -22   4   3   22.00    7.50
 -20  -4   3  267.27   21.00
 -20  -4   3  315.67   21.30
  20  -4  -3  297.97   20.30
  20   4  -3  299.47   22.30
  20   4  -3  264.07   20.70
 -20   4   3  270.17   17.90
 -18  -4   3   78.89   11.00
 -18  -4   3   72.69    9.90
  18  -4  -3   52.79    9.40
 -18   4   3   67.19    7.80
  18   4  -3   72.29   11.10
  18   4  -3   54.29   10.80
 -16  -4   3  301.47   19.90
  16  -4  -3  321.07   19.30
 -16  -4   3  292.97   19.20
  16   4  -3  313.87   20.70
  16   4  -3  310.47   21.20
 -16   4   3  320.47   17.40
 -14  -4   3    2.00    5.30
 -14  -4   3   13.60    5.50
  14  -4  -3   17.10    5.70
 -14   4   3   13.70    3.80
 -14   4   3   18.60    3.60
  14   4  -3   11.50    6.70
  14   4  -3    6.00    6.90
 -12  -4   3  190.88   13.10
 -12  -4   3  207.58   14.10
  12  -4  -3  225.78   13.30
 -12   4   3  213.18   11.50
  12   4  -3  184.88   14.70
  12   4  -3  198.88   15.20
 -12   4   3  227.68   12.60
 -10  -4   3    6.10    3.70
  10  -4  -3   12.70    3.60
  10  -4  -3   11.10    3.70
 -10  -4   3    1.20    4.20
  10  -4  -3   11.30    1.70
  10   4  -3    2.60    5.70
 -10   4   3   12.70    2.40
 -10   4   3   10.40    3.10
  10   4  -3    1.20    6.00
  10   4  -3   -2.70    5.40
 -10   4   3   20.20    4.90
   8  -4  -3   90.69    7.00
  -8  -4   3   96.29    7.50
   8  -4  -3   91.39    5.70
  -8  -4   3   89.89    8.90
  -8  -4   3   97.69    8.30
   8  -4  -3   93.29    7.10
   8  -4  -3   83.29    6.40
   8   4  -3   77.59    9.10
  -8   4   3  103.49    9.10
   8   4  -3   95.49    9.90
   8   4  -3  119.39    9.60
  -6  -4   3    5.90    3.50
  -6  -4   3    2.40    3.00
   6  -4  -3    2.40    2.60
   6  -4  -3   11.60    2.40
  -6  -4   3    6.30    3.20
   6  -4  -3    9.40    3.70
   6   4  -3    7.30    5.20
   6   4  -3    2.90    5.70
   6   4  -3    8.70    3.30
  -6   4   3   12.10    5.30
   6   4  -3    0.30    4.00
   4  -4  -3   41.30    3.50
   4  -4  -3   33.80    5.30
   4  -4  -3   37.30    4.00
  -4  -4   3   43.10    4.90
  -4  -4   3   44.70    4.10
   4   4  -3   37.80    6.90
   4   4  -3   43.20    4.80
   4   4  -3   47.10    7.20
  -4   4   3   36.50    7.00
   4   4  -3   37.60    5.00
   2  -4  -3   29.10    2.50
  -2  -4   3   26.00    4.20
   2  -4  -3   23.10    5.20
  -2  -4   3   36.50    3.10
  -2   4   3   34.10    7.30
   2   4  -3   33.60    4.10
   2   4  -3   35.70    6.10
   2   4  -3   32.60    3.80
   2   4  -3   45.00    6.80
   0  -4   3  361.16   18.70
   0  -4  -3  362.66   17.10
   0  -4   3  359.46   18.60
   0   4  -3  334.17   19.40
   0   4   3  361.96   21.50
   0   4  -3  357.86   20.30
   0   4  -3  352.06   18.30
   0   4  -3  368.66   17.10
   2  -4   3  440.16   22.60
   2  -4   3  456.35   22.40
  -2  -4  -3  427.16   21.30
  -2   4  -3  439.96   23.00
  -2   4  -3  480.85   24.20
  -2   4  -3  461.45   22.50
   2   4   3  422.46   25.50
   4  -4   3  265.27   13.60
  -4  -4  -3  237.98   12.70
   4  -4   3  248.78   14.10
  -4  -4  -3  243.18   14.60
  -4   4  -3  290.27   15.90
  -4   4  -3  242.38   13.80
   4   4   3  268.77   17.30
  -4   4  -3  241.18   14.00
   6  -4   3    7.20    2.70
   6  -4   3   10.80    3.70
  -6  -4  -3    8.50    2.60
  -6  -4  -3    6.80    3.80
   6   4   3    8.50    1.50
  -6   4  -3    7.90    1.80
   6   4   3    8.30    6.40
  -6   4  -3    9.90    3.40
  -6   4  -3   12.40    5.10
  -6   4  -3    9.70    3.60
   8  -4   3  618.04   28.90
  -8  -4  -3  607.74   31.10
  -8  -4  -3  611.14   29.60
  -8   4  -3  623.04   31.10
   8   4   3  603.04   28.70
  -8   4  -3  564.64   28.80
  -8   4  -3  600.14   29.20
   8   4   3  577.34   33.10
  -8   4  -3  615.54   30.00
  10  -4   3   34.90    3.40
 -10  -4  -3   16.20    5.30
 -10  -4  -3   32.90    4.90
 -10   4  -3   29.40    4.10
 -10   4  -3   31.30    6.00
 -10   4  -3   46.70    5.90
  10   4   3   29.70    8.60
  10   4   3   29.30    3.60
 -10   4  -3   39.70    3.80
 -12  -4  -3  185.78   12.40
 -12  -4  -3  168.08   13.10
 -12   4  -3  173.88   11.20
  12   4   3  169.68   16.00
 -12   4  -3  197.68    9.90
  12   4   3  176.88   11.00
 -12   4  -3  195.48   12.30
 -12   4  -3  191.78   12.80
 -14  -4  -3   16.50    5.60
 -14  -4  -3   17.80    6.10
  14   4   3   11.10    8.60
 -14   4  -3    7.80    5.00
 -14   4  -3   13.00    5.40
 -14   4  -3    8.40    2.20
  14   4   3   14.10    4.60
 -16  -4  -3   46.80    8.70
  16  -4   3   59.09    7.80
 -16  -4  -3   35.30    8.10
 -16   4  -3   54.09    7.90
 -16   4  -3   41.90    3.30
  16   4   3   46.40   10.50
 -16   4  -3   58.69    7.60
 -18  -4  -3   14.80    7.90
  18  -4   3    5.30    6.80
 -18  -4  -3   14.50    8.10
  18   4   3    5.80    8.70
 -18   4  -3   11.10    5.80
 -18   4  -3    8.30    6.90
  20  -4   3   30.20    9.00
 -20  -4  -3   20.00    8.90
 -20  -4  -3   21.30    9.60
 -20   4  -3   19.50    8.20
  20   4   3   24.10   10.00
 -20   4  -3   15.90    6.20
 -22  -4  -3   54.79   12.20
  22  -4   3   66.59   11.40
 -22  -4  -3   37.20   11.40
 -22   4  -3   57.79   10.80
  22   4   3   50.89   11.80
 -22   4  -3   71.09    7.90
 -24  -4  -3   -0.80   10.00
 -24  -4  -3   -5.60   11.20
 -24   4  -3    1.10    9.50
  24   4   3   -2.10   10.10
 -26  -4  -3   -7.60   12.80
 -26  -4  -3   24.50   12.50
  26   4   3   18.90   12.40
 -26   4  -3    5.20   11.00
 -28  -4  -3  130.69   19.80
 -28  -4  -3  116.19   16.80
 -28   4  -3  104.99   16.00
 -30  -4  -3   -4.50   14.40
 -30  -4  -3   17.90   13.40
 -30   4  -3   18.50   13.00
 -32  -4  -3   42.70   17.70
 -32  -4  -3   60.09   17.00
 -32   4  -3   52.19   15.10
 -34  -4  -3   10.60   16.70
 -34  -4  -3    9.10   14.80
 -34   4  -3   20.60   14.50
 -36   4  -3   18.70   14.60
 -35  -5   3   13.60   16.10
  35  -5  -3   10.50   21.40
 -35   5   3   26.00   14.40
  35   5  -3   51.89   29.40
 -33  -5   3  -24.20   13.80
  33  -5  -3    6.60   13.70
 -33  -5   3   18.10   16.30
 -33   5   3   16.40   11.00
  33   5  -3   21.20   16.20
 -31  -5   3   23.70   16.10
 -31  -5   3   26.80   15.30
  31  -5  -3   59.69   15.10
 -31   5   3   47.30   12.00
  31   5  -3   76.79   17.30
  29  -5  -3   10.10   11.90
 -29  -5   3  -12.00   13.40
 -29  -5   3  -10.40   12.50
  29   5  -3    1.10   15.00
 -29   5   3    0.10    9.30
 -27  -5   3  114.79   18.80
  27  -5  -3  109.29   15.20
 -27  -5   3  123.99   18.70
  27   5  -3  122.59   17.90
 -27   5   3   94.79   12.70
  27   5  -3   97.79   16.70
  25  -5  -3  156.58   16.70
 -25  -5   3  105.99   16.80
 -25  -5   3  192.08   20.30
  25   5  -3  163.38   19.20
  25   5  -3  159.58   19.00
 -25   5   3  153.78   14.20
  23  -5  -3    5.20    9.10
 -23  -5   3    8.50   10.50
 -23  -5   3   -0.70    9.60
  23   5  -3   -5.20   10.60
  23   5  -3   -1.50   11.40
 -23   5   3   10.20    6.90
 -21  -5   3  169.18   17.60
 -21  -5   3  215.88   18.90
  21  -5  -3  216.68   17.90
  21   5  -3  202.98   19.20
 -21   5   3  213.98   14.60
  21   5  -3  180.68   18.80
 -19  -5   3  648.44   36.70
  19  -5  -3  642.44   35.40
 -19  -5   3  645.44   35.90
 -19   5   3  631.14   32.80
  19   5  -3  649.04   37.00
  19   5  -3  677.73   37.50
  17  -5  -3  354.46   22.20
 -17  -5   3  378.96   22.80
 -17  -5   3  382.06   23.50
  17   5  -3  351.26   23.90
 -17   5   3  354.76   19.50
  17   5  -3  369.46   24.40
 -17   5   3  363.26   18.50
 -15  -5   3   87.29   10.20
 -15  -5   3   82.69    9.40
  15  -5  -3  105.49   10.10
 -15   5   3   87.09    8.40
  15   5  -3   85.89   11.20
 -15   5   3  104.39    7.60
  15   5  -3  103.89   12.60
  13  -5  -3  520.65   26.90
 -13  -5   3  493.95   27.40
 -13  -5   3  492.65   28.10
  13   5  -3  482.35   29.20
 -13   5   3  533.15   24.90
 -13   5   3  537.95   26.90
  13   5  -3  489.75   28.40
  11  -5  -3  179.28    8.90
 -11  -5   3  164.88   12.40
  11  -5  -3  193.08   11.60
  11  -5  -3  166.68   11.40
  11  -5  -3  175.98    8.90
 -11  -5   3  182.78   13.40
  11   5  -3  167.88   13.90
 -11   5   3  213.08   13.30
 -11   5   3  183.98    9.30
  11   5  -3  174.08   14.80
   9  -5  -3  216.78   13.80
   9  -5  -3  205.98   11.90
   9  -5  -3  199.28   10.90
  -9  -5   3  206.48   13.80
  -9  -5   3  222.28   13.30
   9   5  -3  180.48   13.60
   9   5  -3  174.68   15.40
  -9   5   3  211.58   14.50
  -7  -5   3   20.00    4.80
   7  -5  -3    5.10    3.10
  -7  -5   3    9.70    4.30
  -7  -5   3    4.60    3.50
   7   5  -3    6.10    6.40
  -7   5   3    5.30    5.70
   7   5  -3   15.10    4.80
   7   5  -3    8.60    5.90
  -5  -5   3   86.09    6.60
   5  -5  -3   84.89    6.20
  -5  -5   3   89.19    8.10
  -5  -5   3   97.89    8.00
   5  -5  -3   73.69    6.30
   5   5  -3  120.29   10.60
   5   5  -3   87.69    9.90
   5   5  -3  104.79    7.50
  -5   5   3   74.29   10.00
   5   5  -3  114.19   11.10
   3  -5  -3  655.83   30.20
   3  -5  -3  669.03   30.60
  -3  -5   3  629.64   30.20
  -3  -5   3  662.53   31.70
   3   5  -3  599.14   33.00
   3   5  -3  652.93   30.50
   3   5  -3  613.54   33.50
   3   5  -3  602.64   31.10
  -3   5   3  594.44   34.00
  -1  -5   3   11.40    3.90
  -1  -5   3   10.50    1.70
   1  -5  -3    4.00    2.20
   1  -5  -3    4.20    2.10
  -1   5   3    0.50    5.90
   1   5  -3    5.20    5.90
   1   5  -3    9.80    5.60
   1   5  -3   12.70    3.40
  -1  -5  -3  704.13   33.50
   1  -5   3  708.83   34.80
  -1   5  -3  689.53   36.70
  -1   5  -3  734.63   36.10
   3  -5   3 1106.89   51.59
   3  -5   3 1076.09   50.99
  -3  -5  -3 1092.29   49.90
  -3   5  -3 1020.10   50.59
   3   5   3 1035.60   54.19
  -3   5  -3 1083.29   51.59
  -3   5  -3  999.60   52.49
   5  -5   3  629.54   30.60
  -5  -5  -3  668.33   30.30
   5  -5   3  624.64   31.40
  -5  -5  -3  627.84   32.20
  -5   5  -3  623.44   31.50
  -5   5  -3  610.44   30.90
  -5   5  -3  594.14   32.90
   5   5   3  612.94   34.90
   7  -5   3   27.80    3.90
   7  -5   3   24.60    5.00
  -7  -5  -3   25.20    3.80
  -7  -5  -3   20.10    5.20
  -7   5  -3   31.40    4.90
  -7   5  -3   27.10    4.70
   7   5   3   23.70    2.00
  -7   5  -3   13.90    6.30
   7   5   3   21.10    8.60
   9  -5   3  658.13   31.50
  -9  -5  -3  636.24   34.30
  -9  -5  -3  644.04   32.50
  -9   5  -3  666.73   30.90
   9   5   3  657.13   31.30
  -9   5  -3  680.53   32.20
  -9   5  -3  647.64   32.80
   9   5   3  686.63   37.50
  -9   5  -3  638.14   34.40
  11  -5   3  705.03   35.40
 -11  -5  -3  779.72   37.30
 -11  -5  -3  718.43   38.80
 -11   5  -3  781.72   38.70
  11   5   3  748.03   35.90
 -11   5  -3  786.12   36.00
 -11   5  -3  728.63   35.70
  11   5   3  738.53   41.50
 -11   5  -3  760.12   37.30
 -13  -5  -3   15.10    6.00
 -13  -5  -3   17.60    5.30
 -13   5  -3    6.40    5.00
  13   5   3   16.30    3.80
 -13   5  -3    8.90    3.50
  13   5   3   -0.50    8.20
 -13   5  -3   15.50    6.30
 -15  -5  -3  245.68   17.90
 -15  -5  -3  248.18   17.10
  15   5   3  212.08   20.60
 -15   5  -3  289.67   17.00
 -15   5  -3  243.18   16.30
  15   5   3  250.57   15.60
 -17  -5  -3   11.50    7.40
 -17  -5  -3    1.20    7.60
  17   5   3   -5.00    9.80
 -17   5  -3    6.70    6.00
 -17   5  -3    3.60    5.80
 -19  -5  -3  212.68   18.70
 -19  -5  -3  213.98   19.90
 -19   5  -3  268.37   16.10
 -19   5  -3  222.78   16.90
  19   5   3  250.87   22.30
 -21  -5  -3  100.09   15.20
 -21  -5  -3  136.89   16.00
 -21   5  -3  116.19   13.00
 -21   5  -3  137.89   11.50
  21   5   3  108.59   15.80
 -23  -5  -3   15.20   10.40
 -23  -5  -3   45.40   13.30
 -23   5  -3   20.90    9.50
  23   5   3   16.20   11.90
 -25  -5  -3  418.86   29.40
 -25  -5  -3  328.77   29.30
  25   5   3  421.96   29.70
 -25   5  -3  430.06   27.30
 -27  -5  -3   67.99   17.70
 -27  -5  -3  113.19   17.00
 -27   5  -3   97.09   15.00
  27   5   3  113.49   17.80
 -29  -5  -3    7.10   13.40
 -29  -5  -3    0.80   14.90
 -29   5  -3   14.90   12.40
 -31  -5  -3   77.49   20.20
 -31  -5  -3  101.79   17.30
 -31   5  -3   91.99   16.70
 -33  -5  -3   48.60   19.40
 -33  -5  -3   94.79   18.20
 -33   5  -3   82.19   16.80
 -35  -5  -3   -0.20   19.50
 -35   5  -3   13.20   14.00
 -34  -6   3   -4.30   16.50
  34   6  -3   10.30   27.40
 -32  -6   3   22.90   17.20
 -32  -6   3   32.20   16.90
  32   6  -3    5.50   14.80
 -30  -6   3   54.19   17.30
 -30  -6   3   48.40   16.30
  30   6  -3   68.59   17.60
 -28  -6   3   45.80   16.40
  28  -6  -3   61.09   13.40
 -28  -6   3   22.50   15.00
  28   6  -3   59.29   16.60
 -28   6   3   38.50    9.30
  28   6  -3   58.49   16.70
 -26  -6   3    7.60   13.30
 -26  -6   3   -2.50   11.50
  26  -6  -3   23.40   11.10
  26   6  -3   11.20   13.40
  26   6  -3   -3.50   12.00
 -26   6   3    5.60    7.20
 -24  -6   3   57.89   13.70
 -24  -6   3   61.59   14.60
  24  -6  -3   82.99   13.00
  24   6  -3   49.30   14.10
  24   6  -3   70.39   15.80
 -24   6   3   57.59    8.60
  22  -6  -3   28.10   10.00
 -22  -6   3   15.80   10.90
 -22  -6   3   11.60   10.30
  22   6  -3    6.20   10.90
 -22   6   3   14.80    5.80
  22   6  -3    6.00   11.80
 -20  -6   3   -2.70    8.50
  20  -6  -3    4.40    8.10
 -20  -6   3    0.80    8.60
  20   6  -3    7.60   11.30
  20   6  -3   -0.20   10.20
 -20   6   3    5.80    4.70
  18  -6  -3    0.70    7.40
 -18  -6   3    5.00    7.70
 -18  -6   3    1.30    7.90
  18   6  -3    6.90   10.30
  18   6  -3    7.80    9.70
 -18   6   3   -1.50    4.60
 -18   6   3    3.50    3.90
 -16  -6   3  117.69   12.00
 -16  -6   3   77.29   11.00
  16  -6  -3   96.59   10.40
 -16   6   3  107.09    9.70
 -16   6   3   90.59    7.00
  16   6  -3   92.79   14.60
  16   6  -3   68.99   11.70
  14  -6  -3  194.98   13.90
 -14  -6   3  210.88   16.20
 -14  -6   3  214.28   14.90
  14   6  -3  154.38   16.80
 -14   6   3  187.98   10.10
 -14   6   3  212.28   14.50
  14   6  -3  181.88   16.20
 -12  -6   3   53.39    8.10
  12  -6  -3   39.10    6.20
 -12  -6   3   47.40    7.40
 -12   6   3   60.09    8.70
  12   6  -3   48.70   11.00
  12   6  -3   42.80    8.30
 -10  -6   3  156.28   11.80
 -10  -6   3  157.88   12.40
  10  -6  -3  134.19    8.70
  10  -6  -3  142.69   10.20
 -10   6   3  158.38   13.80
  10   6  -3  171.98   12.50
  10   6  -3  179.18   16.80
  -8  -6   3  565.54   27.90
   8  -6  -3  520.65   25.90
   8  -6  -3  473.65   25.80
  -8  -6   3  515.65   28.50
   8   6  -3  529.95   30.60
  -8   6   3  534.25   30.00
   8   6  -3  527.95   27.10
   6  -6  -3  322.17   17.90
  -6  -6   3  306.47   19.20
  -6  -6   3  367.56   19.20
   6  -6  -3  336.37   17.00
  -6  -6   3  308.27   17.20
   6   6  -3  327.57   21.80
  -6   6   3  307.37   21.50
   6   6  -3  334.87   17.60
  -4  -6   3   21.20    5.20
  -4  -6   3   25.30    3.60
   4  -6  -3   35.60    4.00
  -4   6   3   21.70    8.50
   4   6  -3   15.00    7.00
   2  -6  -3  122.29    7.60
  -2  -6   3  118.29    9.40
  -2  -6   3  115.59    6.70
   2   6  -3  128.39    8.70
  -2   6   3  109.19   13.10
   2   6  -3  126.09   13.20
   0  -6   3  506.05   26.20
   0  -6  -3  511.15   24.80
   0   6  -3  525.45   28.40
   0   6   3  508.35   30.40
   0   6  -3  490.75   28.90
   2  -6   3   29.10    5.30
  -2  -6  -3   44.60    4.40
  -2  -6  -3   35.60    4.40
  -2   6  -3   23.90    8.00
  -2   6  -3   39.40    7.40
   2   6   3   18.90    8.80
  -4  -6  -3    9.20    3.20
  -4  -6  -3    7.00    5.20
   4  -6   3    3.90    4.20
   4   6   3   -3.30    6.80
  -4   6  -3    9.50    4.00
  -4   6  -3    5.60    5.60
  -4   6  -3    9.40    7.00
  -6  -6  -3   76.49    6.60
   6  -6   3   81.09    8.10
  -6  -6  -3   52.39    7.80
  -6   6  -3   62.09   10.20
  -6   6  -3   87.99    8.40
  -6   6  -3   85.89    7.50
   6   6   3   66.59   12.60
  -8  -6  -3   70.49    6.80
   8  -6   3   74.59    6.30
  -8  -6  -3   70.39    8.70
   8  -6   3   52.69    7.30
   8   6   3   78.69   13.10
  -8   6  -3   88.39   10.90
  -8   6  -3   75.19    7.30
 -10  -6  -3    8.80    4.10
  10  -6   3    0.80    3.10
  10  -6   3    3.50    5.30
 -10  -6  -3   11.70    6.10
  10   6   3  -15.60    8.30
  10   6   3    3.70    2.30
 -10   6  -3    2.90    6.50
 -10   6  -3    7.50    4.50
 -12  -6  -3  272.87   16.60
  12  -6   3  263.77   13.80
 -12  -6  -3  265.07   18.20
 -12   6  -3  242.28   18.40
 -12   6  -3  268.47   13.50
 -12   6  -3  272.57   16.40
  12   6   3  304.87   23.10
  12   6   3  268.87   14.30
 -14  -6  -3  345.37   22.60
 -14  -6  -3  386.96   21.60
 -14   6  -3  402.66   21.00
  14   6   3  351.76   26.80
 -14   6  -3  325.27   18.70
  14   6   3  323.27   19.00
 -14   6  -3  419.06   23.00
 -16  -6  -3   66.49   11.10
 -16  -6  -3   92.49   10.80
 -16   6  -3   99.49   11.20
  16   6   3   70.89   14.00
 -16   6  -3   86.39    9.70
 -18  -6  -3    4.50    7.90
 -18  -6  -3   13.10    7.80
 -18   6  -3   18.40    7.70
 -18   6  -3   17.00    7.00
  18   6   3   36.50   13.80
 -20  -6  -3   71.19   12.30
 -20  -6  -3   49.99   12.50
  20   6   3   50.09   14.50
 -20   6  -3   56.69    9.80
 -20   6  -3   91.89   10.40
 -22  -6  -3  103.69   16.20
 -22  -6  -3  114.69   15.40
  22   6   3  101.29   16.90
 -22   6  -3  132.39   13.50
 -24  -6  -3  133.69   17.90
 -24  -6  -3   78.29   16.00
 -24   6  -3  102.29   13.40
  24   6   3  119.39   18.30
 -26  -6  -3    6.30   12.90
 -26  -6  -3  -16.40   13.30
 -26   6  -3    6.10   10.00
  26   6   3   13.70   14.10
 -28  -6  -3   14.10   13.60
 -28  -6  -3    9.30   14.50
  28   6   3   25.20   15.30
 -28   6  -3   11.90   11.20
 -30  -6  -3    7.40   13.70
 -30  -6  -3  -15.90   14.00
 -30   6  -3  -17.40   11.20
  30   6   3   -3.50   16.30
 -32  -6  -3   46.90   16.50
 -32  -6  -3    5.30   16.50
 -32   6  -3    5.20   12.80
 -34  -6  -3   -2.00   17.40
 -34   6  -3   -8.60   12.80
 -31  -7   3   77.59   18.70
 -31  -7   3  104.49   20.60
 -29  -7   3   11.90   15.90
 -29  -7   3   -3.00   14.10
  29   7  -3   -5.80   15.30
  29   7  -3   15.70   26.20
 -27  -7   3   -5.80   12.70
 -27  -7   3    9.60   14.40
  27   7  -3    1.80   14.40
  27   7  -3    7.80   15.10
 -25  -7   3   14.30   12.60
 -25  -7   3   -2.60   12.50
  25   7  -3   -2.60   13.50
  25   7  -3    1.20   14.20
 -23  -7   3    5.00   11.00
 -23  -7   3   -0.10   11.70
  23   7  -3    4.40   13.30
  23   7  -3    7.80   12.10
  21  -7  -3   23.70   11.30
 -21  -7   3   13.80   10.00
 -21  -7   3   23.20   11.00
  21   7  -3   -1.20   12.80
  21   7  -3   10.80   11.60
 -19  -7   3    7.60    8.50
 -19  -7   3    9.10    8.90
  19  -7  -3   20.20    8.20
  19   7  -3   -1.40   10.20
  19   7  -3   -7.20   11.40
 -17  -7   3   25.50    8.40
 -17  -7   3   38.00   10.60
  17  -7  -3   45.50    8.50
  17   7  -3   26.50   10.50
 -17   7   3   51.19    8.20
  17   7  -3   31.70   13.10
 -15  -7   3  143.69   14.70
 -15  -7   3  122.09   12.50
  15  -7  -3  138.99   11.70
  15   7  -3  124.59   17.20
  15   7  -3  121.89   13.50
 -15   7   3  126.69   12.80
 -13  -7   3  454.65   27.30
 -13  -7   3  462.45   25.90
  13  -7  -3  414.16   23.90
  13   7  -3  443.26   26.00
  13   7  -3  446.16   29.80
 -13   7   3  458.45   26.90
 -11  -7   3   23.40    7.60
  11  -7  -3   20.60    5.10
 -11  -7   3   18.30    6.70
  11   7  -3   20.50    6.80
 -11   7   3   39.00    9.50
  11   7  -3   15.80    9.70
  -9  -7   3 1373.96   68.19
   9  -7  -3 1340.87   64.99
  -9  -7   3 1442.66   67.39
  -9   7   3 1402.66   69.49
   9   7  -3 1326.87   69.99
  -7  -7   3  762.42   39.30
  -7  -7   3  766.32   40.50
   7  -7  -3  808.52   37.20
  -7   7   3  785.82   42.50
   7   7  -3  708.33   42.20
  -5  -7   3   22.60    7.00
   5  -7  -3   12.30    4.10
  -5  -7   3   23.00    3.80
   5  -7  -3   12.80    3.70
  -5  -7   3   37.70    6.60
  -5   7   3    8.40    8.80
   5   7  -3   19.00    9.70
   3  -7  -3  743.13   34.40
   3  -7  -3  757.42   34.80
  -3  -7   3  689.33   33.60
  -3  -7   3  699.73   36.20
  -3   7   3  682.83   40.20
   3   7  -3  665.73   39.50
  -1  -7   3   71.39    7.90
   1  -7  -3   73.59    6.40
  -1   7   3   60.69   12.40
   1   7  -3   70.39   12.30
   1  -7   3   51.69    6.80
  -1  -7  -3   45.60    5.30
  -1  -7  -3   52.19    5.20
   1   7   3   54.99   12.50
  -1   7  -3   43.00   10.00
   3  -7   3    6.60    5.10
  -3  -7  -3   15.50    4.00
  -3   7  -3    7.40    8.40
   3   7   3   16.60   10.70
  -5  -7  -3   12.90    4.20
  -5  -7  -3    7.10    6.60
   5  -7   3    9.00    5.30
   5   7   3    9.20   10.10
  -5   7  -3    8.20    8.00
  -7  -7  -3   16.20    4.50
   7  -7   3   18.80    6.10
  -7  -7  -3    8.10    6.20
  -7   7  -3   17.30    5.00
   7   7   3    2.80    9.20
  -7   7  -3   29.60    9.40
   9  -7   3    1.60    5.50
  -9  -7  -3    5.50    6.60
  -9  -7  -3   -2.00    4.00
  -9   7  -3    5.70    8.10
  -9   7  -3    5.40    4.60
   9   7   3  -12.60    9.30
 -11  -7  -3   21.60    8.10
  11  -7   3   14.70    6.50
 -11  -7  -3   29.80    6.10
 -11   7  -3   23.30    8.90
 -11   7  -3   21.40    5.70
  11   7   3    6.60   11.30
  13  -7   3  118.19   11.90
 -13  -7  -3  102.19   12.80
 -13  -7  -3  104.39   10.70
 -13   7  -3  114.69   13.50
 -13   7  -3  106.59    9.90
  13   7   3  131.49   18.70
 -15  -7  -3  407.86   27.90
 -15  -7  -3  470.25   26.60
  15   7   3  488.15   33.40
 -15   7  -3  472.45   28.40
 -15   7  -3  482.55   25.70
 -17  -7  -3   86.79   11.30
 -17  -7  -3   74.39   12.70
 -17   7  -3   65.79   10.80
  17   7   3   50.09   14.60
 -17   7  -3   71.69    9.40
 -19  -7  -3  237.88   20.50
 -19  -7  -3  256.07   22.20
 -19   7  -3  215.88   17.10
 -19   7  -3  264.57   18.80
  19   7   3  242.38   26.30
 -21  -7  -3  407.16   29.50
 -21  -7  -3  406.96   28.20
 -21   7  -3  374.06   24.00
  21   7   3  375.86   32.30
 -23  -7  -3   -1.70   12.30
 -23  -7  -3   18.90   12.00
  23   7   3    0.80   14.60
 -23   7  -3    3.50    8.20
 -25  -7  -3   68.89   16.20
 -25  -7  -3   86.59   16.60
  25   7   3   71.09   18.60
 -25   7  -3   47.50   11.10
 -27  -7  -3   27.70   16.70
 -27  -7  -3   25.60   14.20
  27   7   3   46.50   17.40
 -27   7  -3   -2.40    9.90
 -29  -7  -3  -25.20   14.50
 -29  -7  -3   22.20   15.40
  29   7   3   19.70   16.30
 -29   7  -3    2.40   10.40
 -31  -7  -3   13.60   15.50
 -31  -7  -3   -8.00   15.80
 -31   7  -3    6.80   11.90
 -33   7  -3  -12.20   11.40
 -30  -8   3   36.10   16.80
 -30  -8   3   11.60   16.00
 -28  -8   3   26.20   16.30
 -28  -8   3   24.90   16.40
  28   8  -3   51.49   19.10
 -26  -8   3  -11.50   12.70
 -26  -8   3   11.40   13.70
  26   8  -3   13.50   16.70
 -24  -8   3   -3.50   11.50
 -24  -8   3    1.80   12.60
  24   8  -3   -8.10   14.70
 -22  -8   3    0.90   11.30
 -22  -8   3   -0.90   10.40
  22   8  -3    5.40   15.20
 -20  -8   3   26.60   11.00
 -20  -8   3   18.00   10.60
  20   8  -3   27.50   15.90
 -18  -8   3   99.79   13.20
 -18  -8   3   82.79   13.50
  18   8  -3  126.79   20.30
 -16  -8   3   42.80   10.90
 -16  -8   3   28.80    9.30
  16   8  -3   33.20   14.60
 -16   8   3   49.10   10.00
 -14  -8   3  164.88   14.80
 -14  -8   3  153.08   16.10
 -14   8   3  141.89   15.20
  14   8  -3  104.29   17.40
 -12  -8   3  196.18   17.90
 -12  -8   3  181.98   15.90
  12   8  -3  217.08   22.80
 -12   8   3  207.48   19.00
 -10  -8   3   63.59   10.90
 -10  -8   3   68.09    9.60
 -10   8   3   41.90   11.70
  10   8  -3   67.49   13.70
   8  -8  -3  695.23   36.50
  -8  -8   3  759.02   40.00
  -8  -8   3  752.22   38.50
   8  -8  -3  721.13   36.80
   8   8  -3  724.53   42.40
  -8   8   3  745.03   42.20
  -6  -8   3    0.90    6.00
  -6  -8   3    6.10    7.20
   6  -8  -3    9.50    3.60
   6  -8  -3   10.40    4.90
  -6   8   3   20.40   11.00
   6   8  -3   10.60   10.20
   4  -8  -3  247.58   13.80
   4  -8  -3  265.17   15.10
  -4  -8   3  259.97   16.70
  -4   8   3  245.68   22.70
   4   8  -3  233.08   21.50
  -2  -8   3  139.19   12.10
   2  -8  -3  127.59   10.10
   2  -8  -3  129.89    9.10
  -2   8   3  195.38   19.90
   2   8  -3  152.18   17.30
   0  -8   3  118.29   10.90
   0  -8  -3  130.99    9.60
   0   8   3  113.89   16.30
   0   8  -3   95.79   15.40
  -2  -8  -3    9.20    4.60
   2  -8   3    4.50    5.70
   2   8   3  -10.60   10.50
  -2   8  -3   -2.50    9.80
   4  -8   3    7.70    5.90
  -4  -8  -3   10.60    7.90
  -4  -8  -3   14.40    4.70
   4   8   3    6.30   11.40
  -4   8  -3    8.80   10.40
  -6  -8  -3   11.10    7.80
   6  -8   3    6.50    6.00
  -6  -8  -3   10.30    5.00
  -6   8  -3    1.10    9.90
   6   8   3   -0.90   11.00
  -8  -8  -3   69.29   10.70
   8  -8   3   73.99    9.50
  -8  -8  -3   84.19    8.40
   8   8   3   73.89   15.50
  -8   8  -3   51.69   12.60
  10  -8   3  143.39   12.90
 -10  -8  -3  121.59   13.80
 -10  -8  -3  119.79   11.30
  10   8   3  118.69   18.60
 -10   8  -3  146.79   11.00
 -10   8  -3  136.39   16.50
 -12  -8  -3   86.59   10.20
 -12  -8  -3  103.89   13.80
  12  -8   3   79.59   10.50
 -12   8  -3  105.49   14.60
  12   8   3  100.29   18.90
 -12   8  -3   98.59    9.30
  14  -8   3  110.39   12.70
 -14  -8  -3  106.49   11.90
 -14  -8  -3   99.79   13.50
 -14   8  -3  190.38   17.70
  14   8   3  134.29   20.40
 -14   8  -3  128.39   11.60
 -16  -8  -3  202.58   17.10
 -16  -8  -3  201.58   19.40
  16  -8   3  174.08   16.70
 -16   8  -3  214.58   19.10
 -16   8  -3  165.38   14.20
  16   8   3  233.18   26.20
  18  -8   3   10.80    9.20
 -18  -8  -3   17.40    9.20
 -18  -8  -3   14.50   11.00
 -18   8  -3   19.40    9.70
 -18   8  -3   -0.60    6.40
  18   8   3   40.20   17.00
 -20  -8  -3  364.46   25.40
 -20  -8  -3  342.37   26.70
 -20   8  -3  297.37   20.50
  20   8   3  259.37   28.40
 -22  -8  -3   24.50   12.50
 -22  -8  -3   -6.60   12.50
 -22   8  -3    1.70    7.70
  22   8   3    4.50   16.30
 -24  -8  -3   23.40   13.30
 -24  -8  -3   35.40   14.00
  24   8   3   17.00   16.50
 -24   8  -3   19.70    9.10
 -26  -8  -3   44.00   16.40
 -26  -8  -3   29.00   16.50
 -26   8  -3   34.20   10.30
  26   8   3   49.70   19.40
 -28  -8  -3  -10.90   14.80
 -28  -8  -3    8.40   15.60
  28   8   3   23.20   18.10
 -28   8  -3    1.30    9.70
 -30  -8  -3   36.80   16.60
  30   8   3   35.80   18.90
 -27  -9   3  -17.30   13.90
 -27  -9   3   -8.90   14.80
  27   9  -3    1.40   17.70
 -25  -9   3  122.89   20.30
 -25  -9   3  124.29   19.40
  25   9  -3  138.79   23.20
 -23  -9   3   43.20   15.40
 -23  -9   3   50.99   14.20
  23   9  -3   79.29   19.90
 -21  -9   3   43.40   13.00
 -21  -9   3   33.00   13.70
  21   9  -3   41.20   17.20
 -19  -9   3   69.59   13.50
 -19  -9   3   73.19   15.00
  19   9  -3   69.29   18.60
 -17  -9   3  114.09   14.40
 -17  -9   3   84.09   14.80
  17   9  -3  143.79   22.20
 -15  -9   3  119.19   15.00
 -15  -9   3  129.39   14.30
 -15   9   3  161.48   17.00
  15   9  -3  156.08   21.20
 -13  -9   3    1.20    9.70
 -13  -9   3    0.20    7.60
 -13   9   3   32.60   11.40
  13   9  -3    2.60   14.40
 -11  -9   3   88.39   13.50
 -11  -9   3  127.79   13.80
  11   9  -3  144.79   20.80
 -11   9   3  143.29   17.30
  -9  -9   3   34.50   10.20
  -9  -9   3   39.50    9.10
  -9   9   3   28.00   12.40
   9   9  -3   25.00   14.50
  -7  -9   3  144.69   15.90
  -7  -9   3  160.48   14.40
   7   9  -3  148.69   19.80
  -7   9   3  127.09   18.30
   5  -9  -3   72.89   11.00
  -5  -9   3   86.39   12.20
  -5  -9   3   79.29   10.40
  -5   9   3   79.59   16.30
   5   9  -3   82.19   15.30
   3  -9  -3   24.80    6.50
  -3  -9   3   41.40    8.10
  -3   9   3   25.50   13.10
   3   9  -3   38.50   13.60
  -1  -9   3  415.76   24.50
   1  -9  -3  430.36   23.00
   1   9  -3  408.36   30.50
  -1   9   3  409.26   32.20
   1  -9   3  136.69   12.90
  -1  -9  -3  152.68   11.80
  -1   9  -3  143.19   18.30
   1   9   3  179.88   22.40
   3  -9   3  205.88   15.50
  -3  -9  -3  172.88   17.50
  -3  -9  -3  201.28   13.80
   3   9   3  208.18   23.40
  -3   9  -3  206.08   21.30
   5  -9   3   20.90    7.90
  -5  -9  -3   41.00    7.00
  -5  -9  -3   37.20   10.40
  -5   9  -3   16.50   11.80
   5   9   3   22.70   13.60
   7  -9   3  131.59   13.10
  -7  -9  -3  134.39   11.90
  -7  -9  -3  128.69   15.00
   7   9   3  155.28   21.60
  -7   9  -3  132.89   18.40
   9  -9   3  287.67   20.20
  -9  -9  -3  307.37   23.60
  -9  -9  -3  296.77   19.00
  -9   9  -3  281.07   24.50
   9   9   3  354.66   31.40
 -11  -9  -3   89.49   13.80
 -11  -9  -3  115.89   11.60
  11  -9   3  119.09   12.80
  11   9   3  104.99   19.60
 -11   9  -3  117.89   17.10
 -13  -9  -3  203.38   16.70
 -13  -9  -3  175.08   18.60
  13  -9   3  197.78   17.40
 -13   9  -3  219.18   21.10
  13   9   3  204.08   25.00
 -15  -9  -3   86.69   11.90
 -15  -9  -3   96.39   15.10
  15  -9   3   63.39   11.60
 -15   9  -3   83.49   14.60
 -15   9  -3   86.39    9.20
  15   9   3   84.99   20.10
 -17  -9  -3    0.80   10.90
 -17  -9  -3    4.20    8.90
  17  -9   3   -3.20    9.50
 -17   9  -3    6.10    6.10
 -17   9  -3   21.00   10.90
  17   9   3    9.60   16.40
 -19  -9  -3    0.20    9.90
  19  -9   3   -6.10    9.80
 -19  -9  -3   10.90   12.20
 -19   9  -3   -8.30    6.20
  19   9   3   10.00   16.70
  21  -9   3   22.10   12.30
 -21  -9  -3   22.90   12.80
 -21  -9  -3    8.70   12.10
  21   9   3   28.60   18.00
 -21   9  -3    4.20    9.80
 -23  -9  -3   71.49   16.10
 -23  -9  -3   48.70   16.10
  23  -9   3   14.50   13.90
  23   9   3   77.39   21.10
 -25  -9  -3    7.70   15.90
  25  -9   3  -21.10   13.30
 -25  -9  -3   27.70   15.50
  25   9   3    6.40   18.40
  27  -9   3   11.80   15.60
 -27  -9  -3    6.10   25.90
 -27  -9  -3   11.40   15.90
  27   9   3   18.50   19.20
  29  -9   3    2.60   16.90
 -29  -9  -3   34.30   17.80
 -26 -10   3   56.69   17.10
  26  10  -3  129.59   24.50
 -24 -10   3   34.10   16.80
 -24 -10   3   54.49   16.20
  24  10  -3   32.20   19.80
 -22 -10   3   28.90   15.20
 -22 -10   3   30.40   14.30
  22  10  -3   42.30   20.80
 -20 -10   3  232.58   24.70
 -20 -10   3  314.07   26.80
  20  10  -3  278.47   29.60
 -18 -10   3   16.00   11.60
 -18 -10   3   37.00   13.20
  18  10  -3   47.40   20.30
 -16 -10   3   41.40   12.90
 -16 -10   3   24.20   11.70
  16  10  -3   33.60   17.40
 -14 -10   3   46.50   13.40
 -14 -10   3   46.30   11.80
 -14  10   3   69.59   14.50
  14  10  -3   41.50   17.10
 -12 -10   3    8.90   10.60
 -12 -10   3    2.20    8.80
  12  10  -3   -1.90   14.40
 -12  10   3   16.50   12.80
 -10 -10   3    6.30    8.20
 -10 -10   3   -7.60    8.50
  10  10  -3  -15.80   13.10
 -10  10   3   -8.90   12.40
  -8 -10   3   35.40    9.70
  -8 -10   3   29.30   11.20
  -8  10   3   35.80   14.40
   8  10  -3   14.60   14.90
  -6 -10   3    3.70    9.50
  -6 -10   3    2.60    7.70
   6  10  -3    3.70   13.90
  -6  10   3    4.70   12.90
  -4 -10   3   42.70    9.20
  -4 -10   3   15.30    9.30
  -4  10   3   53.89   16.50
   4  10  -3   42.60   15.00
  -2 -10   3   64.49   10.40
  -2  10   3   81.89   18.50
   2  10  -3   92.59   17.10
   0 -10   3   26.10    8.50
   0  10  -3   37.70   14.30
   0  10   3   28.30   15.80
  -2 -10  -3  313.27   25.90
   2 -10   3  372.56   23.00
  -2  10  -3  389.76   30.50
   2  10   3  325.07   32.20
   4 -10   3  431.66   26.40
  -4 -10  -3  404.56   29.30
   4  10   3  391.16   35.50
  -4  10  -3  461.45   32.70
  -6 -10  -3   51.49   12.40
   6 -10   3   37.20    9.50
   6  10   3   39.70   16.50
  -6  10  -3   27.40   13.40
  -8 -10  -3  265.27   22.50
   8 -10   3  266.77   20.70
   8  10   3  214.18   26.60
  -8  10  -3  300.97   26.70
 -10 -10  -3  128.09   16.40
  10 -10   3  119.79   14.40
 -10  10  -3  175.08   20.20
  10  10   3  159.58   24.10
  12 -10   3   17.00    9.10
 -12 -10  -3    4.80   10.40
  12  10   3   10.10   16.30
 -12  10  -3   18.00   12.60
 -14 -10  -3   26.00   11.50
  14 -10   3   14.30    9.70
 -14  10  -3   34.40   13.00
  14  10   3   13.40   18.00
  16 -10   3   -0.80    9.60
 -16 -10  -3   -6.90   11.30
  16  10   3  -15.40   15.80
 -16  10  -3   14.80   11.80
  18 -10   3   -1.70   10.50
 -18 -10  -3   11.30   13.40
  18  10   3   20.70   17.70
 -20 -10  -3   14.00   14.00
  20 -10   3  -18.10   10.50
  20  10   3  -18.20   17.60
 -22 -10  -3   11.80   13.80
  22 -10   3   -3.60   12.50
  22  10   3   10.20   19.30
 -24 -10  -3   32.00   25.10
  24 -10   3    2.40   14.50
  24  10   3   55.49   22.80
  26 -10   3   19.60   16.90
 -23 -11   3   18.60   15.40
 -21 -11   3   44.80   15.90
 -21 -11   3   37.90   15.00
  21  11  -3   27.20   21.20
 -19 -11   3   53.89   16.50
 -19 -11   3   50.89   15.00
  19  11  -3   96.69   23.60
 -17 -11   3   15.50   13.00
 -17 -11   3   19.80   12.20
  17  11  -3   29.90   19.30
 -15 -11   3  -10.10   10.30
 -15 -11   3    5.70   12.40
  15  11  -3   -2.40   17.30
 -13 -11   3   14.40   12.20
 -13 -11   3   25.50   11.40
  13  11  -3   20.80   17.50
 -13  11   3   30.80   18.10
 -11 -11   3    0.60   11.00
 -11 -11   3    0.40    9.90
 -11  11   3   11.80   14.70
  11  11  -3    8.30   17.40
  -9 -11   3    6.50    9.40
  -9 -11   3   24.10   12.20
  -9  11   3   12.40   15.70
   9  11  -3   -5.60   16.40
  -7 -11   3   -3.30    8.90
  -7 -11   3    4.90   11.00
  -7  11   3   -4.50   15.00
   7  11  -3   -7.80   15.80
  -5 -11   3   21.90   11.50
  -5 -11   3   15.50    9.20
  -5  11   3   27.10   17.00
   5  11  -3    6.20   15.10
  -3 -11   3   57.09   10.80
  -3 -11   3   56.39   12.30
   3  11  -3   23.90   17.60
  -3  11   3   78.29   20.50
  -1 -11   3    4.80    8.30
   1  11  -3   13.20   15.40
  -1  11   3   -5.10   15.90
   1 -11   3   74.09   11.50
  -1 -11  -3   65.89   14.00
   1  11   3   66.59   20.30
  -1  11  -3   54.19   16.70
  -3 -11  -3  146.69   19.30
   3 -11   3  125.19   14.80
   3  11   3  200.28   27.60
  -3  11  -3  159.48   23.40
   5 -11   3   60.19   11.70
  -5 -11  -3   43.50   12.80
  -5  11  -3   55.19   17.00
   5  11   3   62.29   19.80
  -7 -11  -3   31.80   12.40
   7 -11   3   27.90   10.40
  -7  11  -3   36.10   16.10
   7  11   3   31.40   18.70
  -9 -11  -3  106.39   17.50
   9 -11   3   76.69   13.00
   9  11   3   71.29   20.70
  -9  11  -3  123.69   20.00
  11 -11   3   47.40   12.30
 -11 -11  -3   59.59   15.70
 -11  11  -3   81.09   17.80
  11  11   3   33.80   20.10
 -13 -11  -3    5.90   12.50
  13 -11   3    1.10   10.10
 -13  11  -3    8.50   14.20
  13  11   3   16.30   18.60
  15 -11   3   27.10   11.30
 -15 -11  -3   12.60   12.70
 -15  11  -3   40.40   15.70
  15  11   3   47.50   21.00
  17 -11   3   35.00   13.10
 -17 -11  -3   16.30   14.80
  17  11   3   -0.70   18.60
 -19 -11  -3    8.90   14.70
  19  11   3   13.90   20.60
 -16 -12   3    9.90   13.20
 -14 -12   3   55.59   15.60
  14  12  -3   62.09   23.20
 -12 -12   3   15.40   13.50
  12  12  -3   25.40   20.40
 -10 -12   3    0.00   11.90
 -10  12   3   25.10   16.80
  10  12  -3   37.90   18.70
  -8 -12   3   21.30   13.10
   8  12  -3   17.80   18.70
  -8  12   3   35.90   18.10
  -6 -12   3   30.50   14.00
   6  12  -3   53.29   21.00
  -6  12   3   34.90   18.80
  -4 -12   3    4.90   11.50
   4  12  -3   11.30   17.80
  -4  12   3   11.10   18.90
  -2 -12   3  110.99   17.60
   2  12  -3  137.19   25.00
  -2  12   3   95.89   24.50
   0 -12  -3   50.19   15.80
   0  12   3   64.19   22.80
   0  12  -3   58.29   19.90
  -2 -12  -3   61.19   16.30
   2  12   3   48.10   21.40
  -2  12  -3   59.59   19.60
   4  12   3  277.37   34.80
  -4  12  -3  222.38   28.90
  -6 -12  -3   20.70   14.10
   6  12   3   21.70   20.20
  -6  12  -3  -16.40   15.80
  -8 -12  -3  112.79   17.70
  -8  12  -3  111.99   23.00
   8  12   3   93.89   24.30
 -10 -12  -3   32.20   15.60
  10  12   3   76.19   23.10
 -10  12  -3   48.10   18.80
 -12 -12  -3   15.70   14.00
 -12  12  -3   29.30   16.90
  12  12   3  -16.30   19.70
 -14 -12  -3  -11.60   13.70
  14  12   3   11.00   21.00
  -9  13   3   73.29   23.00
  -7 -13   3   18.90   17.30
  -7  13   3   27.00   19.80
  -5 -13   3   38.30   15.50
   5  13  -3   24.80   21.60
  -5  13   3   55.59   22.00
  -3 -13   3   70.19   17.20
  -3  13   3  110.39   25.60
   3  13  -3   93.49   21.90
   1 -13  -3    3.20   14.70
  -1 -13   3    1.50   13.30
   1  13  -3    5.50   18.50
  -1  13   3   14.60   21.50
  -1 -13  -3   39.70   16.40
   1 -13   3   32.60   15.00
   1  13   3   25.80   21.50
  -1  13  -3   65.89   21.60
  -3 -13  -3   10.40   16.60
  -3  13  -3   19.00   18.50
   3  13   3   11.30   21.50
   5  13   3    5.80   21.50
  -5  13  -3   33.80   19.40
  -7  13  -3   33.30   18.60
  -9  13  -3   40.50   18.40
 -38   0   4   28.60   16.00
 -36   0   4  106.79   18.80
 -36   0   4   97.89   16.30
  36   0  -4   99.99   20.60
  34   0  -4  163.98   22.50
 -34   0   4  160.48   21.40
 -34   0   4  144.89   17.80
 -32   0   4  120.59   17.80
 -32   0   4  115.09   16.90
  32   0  -4  135.99   19.40
 -30   0   4   11.10   11.20
 -30   0   4    8.70   11.80
  30   0  -4   17.40   14.40
 -28   0   4  110.99   14.30
 -28   0   4  115.69   16.60
  28   0  -4  100.19   16.50
  26   0  -4   57.99   14.50
 -26   0   4   74.09   13.10
 -26   0   4   64.09   12.40
 -24   0   4    7.30    8.40
  24   0  -4   17.40   11.20
 -24   0   4    9.80    9.90
 -22   0   4   85.99   12.30
  22   0  -4  117.99   14.50
 -22   0   4   88.39   11.60
 -20   0   4    6.10    7.00
 -20   0   4   -7.10    7.50
  20   0  -4    3.50    8.80
 -18   0   4  852.91   44.00
  18   0  -4  836.42   39.70
 -18   0   4  875.51   43.60
  18   0  -4  792.22   43.90
  16   0  -4   51.49    6.80
  16   0  -4   53.79    5.20
 -16   0   4   59.59    8.20
 -16   0   4   79.69    9.10
  16   0  -4   52.49    8.70
  14   0  -4 2733.73  124.59
 -14   0   4 2643.24  127.19
  14   0  -4 2669.73  125.79
 -14   0   4 2706.93  127.29
 -14   0   4 2620.24  125.69
  14   0  -4 2811.12  127.29
  12   0  -4 6647.83  302.07
 -12   0   4 6224.78  302.07
 -12   0   4 6408.06  302.17
  12   0  -4 6714.23  300.17
  12   0  -4 6793.82  303.67
 -12   0   4 6335.77  300.97
  12   0  -4 6601.94  301.07
  10   0  -4   15.10    2.80
 -10   0   4    8.70    4.00
  10   0  -4    9.60    3.60
  10   0  -4   10.60    4.20
 -10   0   4   13.50    4.50
  10   0  -4   23.80    4.80
 -10   0   4   18.10    3.50
  -8   0   4 1773.42   84.19
  -8   0   4 1855.31   84.69
   8   0  -4 1840.92   84.29
  -8   0   4 1784.82   84.69
  -8   0   4 1867.41   84.79
   8   0  -4 1741.13   84.69
   8   0  -4 1768.92   84.79
   8   0  -4 1830.72   84.69
   6   0  -4 5914.01  275.77
   6   0  -4 5799.32  276.07
  -6   0   4 6168.98  276.07
   6   0  -4 5782.92  275.87
   6   0  -4 5949.90  275.87
  -6   0   4 6351.76  275.87
  -6   0   4 5771.02  275.77
  -6   0   4 6222.98  275.97
  -4   0   4 1789.02   82.89
  -4   0   4 1837.02   82.59
   4   0  -4 1737.03   82.79
  -4   0   4 1894.31   82.39
   4   0  -4 1680.73   82.49
   4   0  -4 1787.62   82.69
  -4   0   4 1866.31   82.99
   4   0  -4 1705.33   82.99
  -4   0   4 1757.72   82.69
   2   0  -4 1260.87   59.29
   2   0  -4 1276.77   58.99
  -2   0   4 1241.28   59.19
  -2   0   4 1303.47   58.89
  -2   0   4 1273.47   58.89
   2   0  -4 1269.97   58.89
   2   0  -4 1256.67   59.29
   0   0   4   15.50    1.30
   0   0   4   14.70    2.50
   0   0  -4   13.20    2.10
   0   0   4   16.60    2.00
   0   0  -4   14.00    1.70
   0   0   4   15.60    2.10
   0   0  -4   11.70    2.00
   0   0  -4   17.00    2.90
   2   0   4   13.10    2.60
  -2   0  -4   25.70    3.10
   2   0   4   15.30    2.20
  -2   0  -4   14.10    2.20
   2   0   4   21.60    2.60
  -2   0  -4   18.00    3.00
  -2   0  -4   13.90    2.40
   2   0   4   21.90    2.50
  -4   0  -4 2469.45  121.69
   4   0   4 2678.33  121.09
  -4   0  -4 2647.04  121.19
  -4   0  -4 2611.24  121.29
   4   0   4 2703.63  121.59
   4   0   4 2614.54  121.19
  -6   0  -4  516.25   25.10
   6   0   4  498.45   25.70
  -6   0  -4  504.35   26.10
   6   0   4  519.55   25.10
   8   0   4    6.20    4.00
   8   0   4    5.60    3.40
  -8   0  -4   11.40    3.90
  -8   0  -4    9.90    3.00
  -8   0  -4   11.80    4.60
 -10   0  -4 2498.15  117.29
 -10   0  -4 2501.35  116.09
 -10   0  -4 2585.34  116.49
  10   0   4 2337.17  115.99
 -12   0  -4  266.27   15.70
 -12   0  -4  261.57   16.70
 -12   0  -4  285.87   17.70
 -14   0  -4  323.07   20.40
 -14   0  -4  352.46   20.90
 -14   0  -4  384.46   21.90
 -16   0  -4 3967.30  191.08
 -16   0  -4 4184.38  191.98
 -18   0  -4  185.78   16.20
 -18   0  -4  222.68   17.00
 -20   0  -4  125.09   13.90
 -20   0  -4  116.69   14.20
 -22   0  -4  595.94   35.20
 -22   0  -4  565.64   33.90
 -24   0  -4  122.79   14.50
 -24   0  -4   82.49   13.50
 -26   0  -4   -6.50    8.90
 -26   0  -4    0.20    9.80
 -28   0  -4    4.00   11.80
 -28   0  -4   -0.70   10.70
 -30   0  -4   10.90   11.60
 -30   0  -4   13.40   13.10
 -32   0  -4   49.99   14.20
 -32   0  -4   47.40   14.80
 -34   0  -4   81.49   15.00
 -34   0  -4   41.10   15.10
 -36   0  -4   20.90   14.50
 -36   0  -4    5.30   14.50
  37  -1  -4    4.50   16.50
 -37  -1   4   -9.00   14.30
 -37  -1   4   -9.20   13.50
  37   1  -4    8.60   16.30
 -37   1   4   20.80   12.30
 -37   1   4    7.80   14.70
 -35  -1   4    3.30   14.30
 -35  -1   4    6.30   13.10
  35  -1  -4   19.20   15.40
 -35   1   4   17.50   14.60
  35   1  -4   21.80   16.90
 -35   1   4   12.40   12.00
 -33  -1   4   35.40   14.20
  33  -1  -4   63.59   17.20
 -33  -1   4   31.80   14.70
 -33   1   4   24.40   13.90
 -33   1   4   44.50   13.10
  33   1  -4   45.10   16.20
 -31  -1   4   -2.60   10.90
 -31  -1   4    6.80   12.70
  31  -1  -4   -2.40   13.50
 -31   1   4    1.60   10.30
  31   1  -4   16.90   13.80
 -31   1   4  -20.20   11.60
  29  -1  -4   49.20   14.50
 -29  -1   4   29.20   12.80
 -29  -1   4   47.00   13.00
  29   1  -4   54.59   15.50
 -29   1   4   55.49   12.30
 -29   1   4   45.60   13.50
 -27  -1   4   14.10   10.40
  27  -1  -4   -1.80   11.90
 -27  -1   4   16.40   11.20
  27   1  -4    8.50   11.50
 -27   1   4   12.10   10.40
 -27   1   4   12.20    9.30
  25  -1  -4    3.10   11.00
 -25  -1   4   -6.50    8.50
 -25  -1   4    5.30    9.90
  25   1  -4  -10.40   10.40
 -25   1   4   -3.40    8.10
 -25   1   4   -5.60    9.20
  23  -1  -4   14.30   10.60
 -23  -1   4   -1.10    8.80
 -23  -1   4   10.30    7.90
 -23   1   4    1.90    8.90
  23   1  -4    1.30    5.10
 -23   1   4    5.40    7.90
  23   1  -4   12.90    9.20
 -21  -1   4  393.96   26.30
  21  -1  -4  399.96   27.30
 -21  -1   4  474.65   27.40
  21   1  -4  444.66   23.20
 -21   1   4  433.26   26.30
 -21   1   4  458.95   27.60
  21   1  -4  398.46   27.50
 -19  -1   4   23.80    8.00
  19  -1  -4   14.30    8.40
 -19  -1   4   25.90    8.10
 -19   1   4   26.40    7.80
 -19   1   4    6.90    7.20
 -19   1   4   19.90    4.80
  19   1  -4    1.10    8.80
  19   1  -4   24.00    5.50
 -17  -1   4  303.67   19.40
  17  -1  -4  298.77   19.30
 -17  -1   4  236.68   18.10
 -17   1   4  300.97   18.40
  17   1  -4  297.67   16.00
 -17   1   4  274.27   18.70
  17   1  -4  268.17   19.60
 -17   1   4  276.37   15.40
 -15  -1   4  395.56   23.70
 -15  -1   4  433.46   24.60
  15  -1  -4  418.46   21.90
  15  -1  -4  438.76   24.00
 -15   1   4  420.36   21.60
  15   1  -4  367.96   24.00
  15   1  -4  444.26   22.10
  15   1  -4  421.36   23.30
 -15   1   4  460.95   24.50
 -15   1   4  480.55   24.30
  13  -1  -4  119.29   10.90
 -13  -1   4  157.48   10.70
  13  -1  -4  130.59    8.50
 -13  -1   4  124.79   11.10
  13   1  -4  131.69    8.80
  13   1  -4  144.09   10.20
 -13   1   4  106.39    7.80
 -13   1   4  119.19   10.40
  13   1  -4  142.79   11.10
 -13   1   4  124.89   10.30
 -11  -1   4   11.00    4.00
 -11  -1   4    7.20    4.70
  11  -1  -4    8.80    3.20
 -11  -1   4   12.20    4.60
  11  -1  -4    9.00    4.30
  11  -1  -4    6.50    4.60
  11   1  -4    8.60    4.10
 -11   1   4    0.60    3.60
 -11   1   4    5.40    2.60
  11   1  -4    3.70    3.20
  11   1  -4    8.90    5.20
 -11   1   4    1.90    4.10
  11   1  -4    1.90    3.90
   9  -1  -4  308.07   15.20
  -9  -1   4  279.97   16.00
  -9  -1   4  312.97   16.60
   9  -1  -4  282.97   16.30
   9  -1  -4  266.97   16.40
   9  -1  -4  304.77   16.20
  -9  -1   4  293.17   16.00
  -9   1   4  287.87   16.00
   9   1  -4  303.37   16.70
   9   1  -4  319.47   16.10
  -9   1   4  287.87   15.00
   9   1  -4  305.67   15.70
  -9   1   4  295.87   16.40
   9   1  -4  295.47   16.30
  -9   1   4  303.17   16.00
  -7  -1   4   91.49    6.60
  -7  -1   4   88.09    6.80
  -7  -1   4   82.59    6.60
  -7  -1   4   84.39    6.60
   7  -1  -4   85.99    7.00
   7  -1  -4   92.89    6.50
   7  -1  -4   93.79    5.90
   7  -1  -4   88.29    7.00
  -7   1   4   86.79    5.60
  -7   1   4   94.19    6.60
   7   1  -4   94.79    6.40
  -7   1   4   80.69    6.70
   7   1  -4   70.39    6.50
   7   1  -4   74.59    6.50
   7   1  -4   97.39    7.30
   7   1  -4   86.59    6.20
   5  -1  -4 1130.49   51.19
  -5  -1   4 1105.39   51.19
  -5  -1   4 1131.69   50.89
   5  -1  -4 1070.79   50.79
   5  -1  -4 1133.39   50.89
  -5  -1   4 1070.69   51.29
   5  -1  -4 1077.69   51.29
  -5  -1   4 1079.79   51.19
   5   1  -4 1069.89   51.19
   5   1  -4 1090.79   50.69
   5   1  -4 1066.89   51.29
  -5   1   4 1133.29   51.29
  -5   1   4 1081.79   50.89
   5   1  -4 1032.60   51.29
  -5   1   4 1026.30   50.79
  -5   1   4 1092.39   50.49
  -3  -1   4 2202.68  100.99
  -3  -1   4 2257.37  100.49
  -3  -1   4 2174.38  101.09
   3  -1  -4 2094.69  100.89
   3  -1  -4 2111.19  101.09
  -3  -1   4 2090.69  101.09
   3  -1  -4 2165.38  100.39
   3  -1  -4 2301.27  100.59
  -3  -1   4 2223.18  100.99
  -3   1   4 2156.98  100.89
   3   1  -4 2181.78  101.09
   3   1  -4 2186.98  100.99
   3   1  -4 2140.49  101.19
  -3   1   4 2223.78  100.29
  -3   1   4 2173.38  100.09
   3   1  -4 2199.08  100.99
  -1  -1   4  388.36   18.30
   1  -1  -4  373.56   17.50
  -1  -1   4  366.66   18.20
   1  -1  -4  348.17   19.10
  -1  -1   4  358.16   18.30
   1  -1  -4  378.36   17.50
   1  -1  -4  363.06   18.40
   1   1  -4  373.16   18.20
   1   1  -4  384.06   18.60
   1   1  -4  385.96   18.30
   1   1  -4  369.66   18.20
  -1  -1  -4   84.49    4.70
   1  -1   4   86.69    5.70
   1  -1   4   92.89    5.20
   1  -1   4   90.69    5.90
   1  -1   4   86.29    5.50
  -1  -1  -4   92.19    5.00
  -1  -1  -4   81.39    7.10
  -1  -1  -4   91.39    5.30
  -1   1  -4   88.09    5.60
  -1   1  -4   90.79    5.80
   3  -1   4  448.46   21.60
   3  -1   4  431.06   21.60
   3  -1   4  452.15   21.50
  -3  -1  -4  464.85   21.60
  -3  -1  -4  459.35   21.50
  -3  -1  -4  445.16   22.90
   3  -1   4  449.66   21.60
  -3   1  -4  445.86   21.40
  -3   1  -4  446.46   21.70
   3   1   4  442.76   21.40
   3   1   4  430.76   20.80
   3   1   4  427.66   21.30
  -3   1  -4  434.26   21.60
  -3   1  -4  413.46   21.50
  -5  -1  -4    1.20    2.70
   5  -1   4    3.80    2.90
  -5  -1  -4   -0.10    2.90
  -5  -1  -4    3.70    3.90
   5  -1   4   -3.00    2.20
   5  -1   4    7.50    3.00
  -5   1  -4    8.60    2.80
  -5   1  -4    7.00    2.80
   5   1   4    0.30    2.80
  -5   1  -4    8.50    2.50
   5   1   4    5.20    2.70
  -7  -1  -4 3269.47  151.08
  -7  -1  -4 3355.96  150.58
   7  -1   4 3024.10  150.38
  -7  -1  -4 3132.29  150.38
   7  -1   4 3245.38  149.99
   7   1   4 3153.48  150.18
  -7   1  -4 3402.16  149.79
  -7   1  -4 3281.27  150.08
  -7   1  -4 3192.28  150.38
  -7   1  -4 3362.66  149.69
   7   1   4 3187.68  150.18
  -9  -1  -4  324.97   18.80
   9  -1   4  352.96   18.90
   9  -1   4  313.27   18.60
  -9  -1  -4  341.47   19.00
  -9  -1  -4  318.87   18.50
  -9   1  -4  338.57   17.90
  -9   1  -4  302.37   17.30
  -9   1  -4  355.86   17.20
  -9   1  -4  333.77   18.60
   9   1   4  341.47   19.70
   9   1   4  335.27   18.30
 -11  -1  -4  285.37   17.10
 -11  -1  -4  277.57   17.60
 -11  -1  -4  272.87   18.00
  11   1   4  279.47   16.40
 -11   1  -4  287.17   16.40
 -11   1  -4  281.47   17.20
 -13  -1  -4  517.15   28.50
 -13  -1  -4  561.64   28.20
 -13   1  -4  461.45   28.20
 -13   1  -4  516.35   27.50
 -15  -1  -4   68.59    9.70
 -15  -1  -4   53.29    8.10
 -15   1  -4   65.99    7.00
 -15   1  -4   53.89    8.30
 -15   1  -4   57.69    9.10
 -17  -1  -4   51.39    9.10
 -17  -1  -4   57.39    9.90
 -17   1  -4   31.40    9.20
 -17   1  -4   34.50    7.80
 -19  -1  -4  432.56   24.60
 -19  -1  -4  362.76   24.50
 -19   1  -4  358.56   23.40
 -19   1  -4  377.76   25.50
 -21  -1  -4  169.38   16.10
 -21  -1  -4  148.19   16.20
 -21   1  -4  145.49   15.30
 -21   1  -4  133.59   15.70
 -23  -1  -4   -1.10    8.20
 -23  -1  -4    2.80    9.40
 -23   1  -4    3.90    8.90
 -23   1  -4  -10.00    9.40
 -25  -1  -4  245.08   21.40
 -25  -1  -4  220.58   20.60
 -25   1  -4  266.07   21.70
 -25   1  -4  256.17   23.20
 -27  -1  -4   -2.90   10.20
 -27  -1  -4   10.30   10.80
 -27   1  -4   -4.90   11.00
 -27   1  -4    9.00   10.70
 -29  -1  -4   57.59   14.30
 -29  -1  -4   63.69   13.00
 -29   1  -4   57.79   14.40
 -29   1  -4   48.50   13.60
 -31  -1  -4   23.50   14.00
 -31  -1  -4   59.89   14.10
 -31   1  -4   43.00   14.10
 -31   1  -4   60.09   15.70
 -33  -1  -4   41.80   15.10
 -33  -1  -4   29.30   15.50
 -33   1  -4   30.70   14.10
 -33   1  -4   35.10   13.30
 -35  -1  -4   49.30   17.20
 -35  -1  -4   53.19   15.40
 -35   1  -4   54.09   16.80
 -35   1  -4   32.70   14.50
 -37   1  -4   32.30   16.60
 -38  -2   4    9.00   22.00
  38  -2  -4   25.90   27.80
 -38   2   4   15.60   12.20
 -36  -2   4   45.60   16.20
 -36  -2   4   61.09   17.30
  36  -2  -4   67.69   17.80
 -36   2   4   61.99   14.20
  36   2  -4   79.19   18.40
 -34  -2   4   72.19   16.50
  34  -2  -4  119.39   19.90
 -34  -2   4   98.29   18.00
 -34   2   4   96.49   18.40
  34   2  -4  112.39   19.30
 -34   2   4   58.39   14.00
 -32  -2   4   -9.10   12.50
  32  -2  -4    4.60   13.90
 -32  -2   4    4.50   12.60
  32   2  -4    8.50   14.60
 -32   2   4   21.40   11.20
 -32   2   4    3.50   13.70
  30  -2  -4  311.47   26.40
 -30  -2   4  322.17   27.10
 -30  -2   4  282.97   26.00
  30   2  -4  309.37   27.50
 -30   2   4  294.77   27.50
 -30   2   4  312.07   23.70
  28  -2  -4  110.49   17.00
 -28  -2   4   67.89   14.30
 -28  -2   4   86.69   15.30
  28   2  -4  103.39   17.40
 -28   2   4   68.19   14.70
 -28   2   4   86.79   12.80
 -26  -2   4   29.60   11.90
 -26  -2   4   40.10   12.00
  26  -2  -4   55.69   13.70
  26   2  -4   28.50   11.90
 -26   2   4   61.89   11.20
 -26   2   4   29.10   11.80
 -24  -2   4  726.63   39.80
 -24  -2   4  632.54   38.90
  24  -2  -4  701.23   39.30
  24   2  -4  651.53   35.80
  24   2  -4  666.33   39.50
 -24   2   4  712.43   37.80
 -24   2   4  660.03   39.30
  22  -2  -4   10.30   10.00
 -22  -2   4   10.60    8.70
 -22  -2   4   -0.90    8.30
 -22   2   4    9.30    9.00
  22   2  -4   20.10   10.80
  22   2  -4    8.90    7.00
 -22   2   4   19.50    8.20
 -20  -2   4  180.88   15.90
  20  -2  -4  149.99   15.20
 -20  -2   4  136.09   14.40
  20   2  -4  176.28   13.10
 -20   2   4  147.99    9.50
  20   2  -4  159.48   15.60
 -20   2   4  168.78   14.00
 -20   2   4  145.29   14.60
 -18  -2   4  302.77   20.90
 -18  -2   4  305.97   20.50
  18  -2  -4  323.37   20.90
 -18   2   4  312.77   16.20
  18   2  -4  302.97   21.60
 -18   2   4  334.37   20.90
 -18   2   4  316.47   19.70
  18   2  -4  305.87   18.50
  16  -2  -4    1.50    6.30
 -16  -2   4    6.80    5.50
 -16  -2   4    4.00    5.20
  16   2  -4   -0.40    4.70
 -16   2   4    7.70    5.80
 -16   2   4   -3.00    4.80
  16   2  -4    4.00    7.50
 -16   2   4    2.10    2.40
  14  -2  -4  153.08   12.20
 -14  -2   4  172.18   11.70
 -14  -2   4  172.28   12.40
  14  -2  -4  148.99    9.10
 -14   2   4  172.88   12.10
  14   2  -4  163.58   11.10
  14   2  -4  154.58   13.70
  14   2  -4  156.38   11.90
 -14   2   4  136.89   11.00
 -14   2   4  151.98    8.70
 -12  -2   4   46.40    6.30
 -12  -2   4   58.09    6.80
  12  -2  -4   45.50    6.30
  12  -2  -4   57.69    4.90
  12   2  -4   54.79    7.50
 -12   2   4   81.99    6.80
 -12   2   4   52.39    4.30
  12   2  -4   59.39    6.70
  12   2  -4   42.60    7.40
  10  -2  -4  131.09    7.50
 -10  -2   4  149.19    9.50
 -10  -2   4  128.19    9.40
  10  -2  -4  148.59   10.40
  10  -2  -4  126.79    9.40
  10  -2  -4  129.19    6.90
  10   2  -4  124.99    9.30
  10   2  -4  105.39    9.60
  10   2  -4  139.19   10.70
 -10   2   4  128.59    7.30
 -10   2   4  125.29    8.20
  10   2  -4  118.89    8.70
   8  -2  -4  172.98   10.70
   8  -2  -4  175.48    9.70
  -8  -2   4  195.38   10.90
   8  -2  -4  181.18    9.50
   8  -2  -4  185.48   10.70
  -8  -2   4  167.88   10.80
   8  -2  -4  173.78   10.80
  -8  -2   4  187.98   11.00
   8   2  -4  181.18   11.40
  -8   2   4  172.98    9.40
   8   2  -4  190.68   11.70
  -8   2   4  180.08    9.60
   8   2  -4  173.78   11.70
  -8   2   4  167.48   10.40
   8   2  -4  186.38   10.60
  -6  -2   4 1061.89   51.59
   6  -2  -4 1084.29   50.69
   6  -2  -4 1086.29   51.09
   6  -2  -4 1079.69   50.49
  -6  -2   4 1154.18   51.09
  -6  -2   4 1095.69   51.29
   6  -2  -4 1007.20   50.99
  -6  -2   4 1095.29   51.09
   6   2  -4 1067.09   51.19
   6   2  -4 1054.29   51.59
  -6   2   4 1033.00   50.99
   6   2  -4 1134.09   50.99
  -6   2   4 1034.20   49.80
   6   2  -4 1072.09   51.29
   6   2  -4 1177.88   51.89
  -6   2   4 1056.49   49.80
  -4  -2   4  122.29    7.20
   4  -2  -4   94.59    7.10
   4  -2  -4  114.29    8.30
  -4  -2   4  112.49    7.50
   4  -2  -4  115.39    6.00
  -4  -2   4  116.09    7.40
  -4  -2   4  124.79    7.80
   4  -2  -4  102.79    6.70
  -4  -2   4  117.69    6.90
   4   2  -4  100.29    7.70
  -4   2   4  119.89    8.00
   4   2  -4  119.89    7.40
   4   2  -4  122.89    7.40
   4   2  -4  132.49    8.50
   2  -2  -4 1156.18   55.99
  -2  -2   4 1169.98   54.89
  -2  -2   4 1174.98   54.89
  -2  -2   4 1200.78   54.39
  -2  -2   4 1143.59   54.99
  -2   2   4 1178.08   55.89
   2   2  -4 1170.18   54.49
   2   2  -4 1169.68   54.89
   2   2  -4 1178.48   54.89
   2   2  -4 1120.49   55.09
   0  -2   4 1109.79   51.39
   0  -2   4 1095.49   51.49
   0  -2  -4 1088.19   52.99
   0  -2   4 1080.89   51.39
   0   2  -4 1104.49   51.39
   0   2   4 1079.49   52.89
   0   2  -4 1072.49   51.29
   0   2  -4 1100.79   51.49
   0   2  -4 1091.89   50.79
  -2  -2  -4  197.58   13.60
   2  -2   4  225.18   11.70
   2  -2   4  216.48   11.30
   2  -2   4  236.68   11.70
  -2  -2  -4  213.98   10.20
  -2  -2  -4  205.18   11.40
  -2  -2  -4  196.98   10.10
  -2   2  -4  224.68   11.60
  -2   2  -4  215.78   11.40
  -2   2  -4  220.08   11.60
   2   2   4  198.88   13.80
  -4  -2  -4 3502.35  157.38
   4  -2   4 3505.25  158.08
  -4  -2  -4 3311.07  159.68
  -4  -2  -4 3529.25  158.18
   4  -2   4 3476.35  157.58
   4  -2   4 3443.56  157.98
   4  -2   4 3564.94  157.98
   4   2   4 3263.77  156.68
  -4   2  -4 3386.06  157.98
   4   2   4 3261.77  159.78
   4   2   4 3391.96  156.68
  -4   2  -4 3432.36  157.68
   4   2   4 3329.77  157.98
   6  -2   4  358.36   19.10
   6  -2   4  368.36   19.00
  -6  -2  -4  372.56   21.10
   6  -2   4  357.86   18.30
   6  -2   4  363.66   18.90
  -6  -2  -4  377.26   19.30
  -6  -2  -4  389.16   19.00
  -6   2  -4  368.56   18.30
   6   2   4  367.36   21.40
   6   2   4  375.76   18.00
   6   2   4  375.86   19.00
  -6   2  -4  372.46   19.00
  -6   2  -4  365.96   18.40
  -8  -2  -4  461.45   23.20
  -8  -2  -4  452.75   23.10
   8  -2   4  447.26   23.10
  -8   2  -4  428.56   21.90
   8   2   4  427.86   21.90
  -8   2  -4  451.65   22.70
  -8   2  -4  447.06   23.00
   8   2   4  419.16   24.70
  -8   2  -4  440.86   21.70
 -10  -2  -4 1176.88   55.89
 -10  -2  -4 1187.78   55.79
 -10   2  -4 1100.69   54.49
 -10   2  -4 1182.98   54.09
 -10   2  -4 1117.09   55.49
 -10   2  -4 1124.19   55.09
  10   2   4 1168.28   54.79
  10   2   4 1122.69   56.69
 -12  -2  -4  132.79   11.10
 -12  -2  -4  149.59   11.70
 -12   2  -4  121.99   10.60
  12   2   4  134.69   12.40
 -12   2  -4  136.69   10.40
  12   2   4  119.89   10.00
 -12   2  -4  138.09    8.40
 -14  -2  -4  105.19   10.60
 -14  -2  -4   99.39   10.50
 -14   2  -4  119.19   11.70
 -14   2  -4  116.19    7.90
 -14   2  -4   88.49    9.40
  14   2   4  119.59   11.80
 -16  -2  -4  189.98   14.50
 -16  -2  -4  168.98   15.10
 -16   2  -4  173.38   10.90
  16   2   4  171.58   14.30
 -16   2  -4  165.58   14.40
 -16   2  -4  166.58   13.70
 -18  -2  -4  233.08   16.90
 -18  -2  -4  201.98   17.00
 -18   2  -4  231.58   13.30
 -18   2  -4  187.48   17.90
 -18   2  -4  187.18   16.20
 -20  -2  -4    5.80    8.20
 -20  -2  -4   20.60    7.50
 -20   2  -4   19.00    9.20
 -20   2  -4    9.40    7.90
 -20   2  -4   30.70    5.70
 -22  -2  -4  233.08   20.90
 -22  -2  -4  295.77   20.80
 -22   2  -4  277.87   16.40
 -22   2  -4  302.87   22.20
 -22   2  -4  215.18   20.40
 -24  -2  -4   64.99   13.00
 -24  -2  -4   60.79   12.10
 -24   2  -4   74.79   14.30
 -24   2  -4   78.69    8.50
 -24   2  -4   37.20   11.40
 -26  -2  -4  103.99   17.20
 -26  -2  -4   95.79   15.10
 -26   2  -4  154.28   17.70
 -26   2  -4  127.69   10.90
 -26   2  -4  118.69   17.80
 -28  -2  -4  158.48   19.70
 -28  -2  -4  190.78   20.00
 -28   2  -4  246.88   23.50
 -28   2  -4  180.48   19.00
 -30  -2  -4   15.80   12.70
 -30  -2  -4  -12.90   12.50
 -30   2  -4   -0.20   12.00
 -30   2  -4    1.10   13.50
 -32  -2  -4  134.79   20.70
 -32  -2  -4  219.68   22.00
 -32   2  -4  158.08   21.90
 -32   2  -4  192.78   21.20
 -34  -2  -4   61.49   16.80
 -34  -2  -4   83.29   17.20
 -34   2  -4   47.10   16.20
 -34   2  -4   73.79   15.70
 -36  -2  -4    8.40   14.50
 -36  -2  -4   23.20   17.10
 -36   2  -4    8.40   14.80
 -36   2  -4   37.70   14.40
 -37  -3   4   -2.10   15.50
  37  -3  -4   26.80   17.30
 -37   3   4   12.00   12.00
 -35  -3   4   18.20   14.70
 -35  -3   4   -9.70   14.10
  35  -3  -4    7.40   14.30
 -35   3   4    7.80   11.50
  35   3  -4    8.70   16.40
 -33  -3   4   13.50   14.00
 -33  -3   4   25.40   15.30
  33  -3  -4   18.00   14.00
  33   3  -4   23.00   16.30
 -33   3   4   16.70   11.40
  31  -3  -4   19.10   14.30
 -31  -3   4   37.80   14.40
 -31  -3   4   21.80   13.80
 -31   3   4   27.20   11.40
  31   3  -4   33.40   15.40
  29  -3  -4   -6.20   12.00
 -29  -3   4   17.00   12.90
 -29  -3   4   -9.80   10.80
 -29   3   4    3.60    9.80
  29   3  -4   13.30   13.10
 -27  -3   4   87.79   16.40
  27  -3  -4   96.69   15.00
 -27  -3   4   73.79   14.40
 -27   3   4   85.59   12.90
  27   3  -4   90.29   16.30
 -25  -3   4   68.89   13.60
 -25  -3   4  103.99   15.00
  25  -3  -4  102.49   14.70
  25   3  -4  112.49   13.70
  25   3  -4   95.59   15.80
 -25   3   4   82.49   12.10
  23  -3  -4   62.99   12.70
 -23  -3   4   79.29   13.50
 -23  -3   4   57.69   11.40
 -23   3   4   70.99   10.90
  23   3  -4   70.89   14.10
  23   3  -4   66.69   11.40
  21  -3  -4   -3.00    8.70
 -21  -3   4   10.40    8.90
 -21  -3   4   17.40    9.10
 -21   3   4   -1.00    6.50
  21   3  -4    2.10    7.50
  21   3  -4    7.90   10.10
 -19  -3   4  101.49   12.30
 -19  -3   4  107.89   12.80
  19  -3  -4  109.19   12.80
 -19   3   4   94.49   10.20
  19   3  -4  104.49   13.00
  19   3  -4  128.89   12.30
 -17  -3   4  124.69   12.60
  17  -3  -4  120.29   11.90
 -17  -3   4  132.19   11.90
  17   3  -4  124.29   12.00
  17   3  -4  136.59   13.60
 -17   3   4  129.59   10.80
 -15  -3   4  141.09   11.60
 -15  -3   4  156.68   12.60
  15  -3  -4  161.98   13.00
 -15   3   4  149.19   10.60
  15   3  -4  188.68   15.30
  15   3  -4  140.49   12.20
 -13  -3   4   34.20    6.20
  13  -3  -4   30.40    2.90
 -13  -3   4   27.20    5.60
  13  -3  -4   21.60    5.50
  13   3  -4   29.50    7.50
  13   3  -4   23.00    6.70
 -13   3   4   30.10    4.40
  13   3  -4   19.70    6.10
  11  -3  -4    8.80    2.50
  11  -3  -4    6.80    4.20
  11  -3  -4    6.50    2.00
 -11  -3   4   11.30    4.30
 -11  -3   4   12.20    4.40
  11   3  -4    6.70    5.00
 -11   3   4    7.10    2.70
  11   3  -4    3.00    5.40
  11   3  -4    1.00    5.30
  -9  -3   4    3.30    3.50
   9  -3  -4    3.20    2.70
   9  -3  -4   -0.50    3.10
   9  -3  -4    1.60    2.50
   9  -3  -4   -0.40    1.80
  -9  -3   4    1.30    3.40
   9   3  -4    0.90    4.90
   9   3  -4   -2.70    4.10
   9   3  -4    3.20    4.90
  -9   3   4    1.50    1.70
  -9   3   4    5.00    2.90
  -9   3   4    1.30    3.00
  -7  -3   4   16.30    3.60
   7  -3  -4   12.80    3.30
  -7  -3   4   17.50    3.90
   7  -3  -4   16.40    2.60
   7  -3  -4   15.70    3.60
   7  -3  -4   14.00    2.60
  -7  -3   4   12.60    3.40
  -7   3   4   18.60    4.50
   7   3  -4   11.90    5.10
   7   3  -4   19.60    5.40
   7   3  -4   13.80    4.60
  -5  -3   4   66.19    6.00
  -5  -3   4   69.99    6.00
   5  -3  -4   73.69    5.80
   5  -3  -4   72.19    4.40
   5  -3  -4   68.09    6.60
   5  -3  -4   75.19    5.40
  -5  -3   4   70.29    5.70
   5   3  -4   78.29    6.50
   5   3  -4   71.49    7.30
   5   3  -4   76.49    7.90
  -5   3   4   79.69    7.90
   5   3  -4   80.69    6.40
  -3  -3   4 1073.29   51.69
   3  -3  -4 1061.89   51.29
  -3  -3   4 1105.49   50.99
   3  -3  -4 1077.69   52.39
  -3  -3   4 1096.89   52.09
   3   3  -4 1117.19   51.29
   3   3  -4 1108.99   52.29
   3   3  -4 1092.59   51.59
   3   3  -4 1080.09   52.69
  -3   3   4 1069.59   53.29
  -1  -3   4  311.57   16.40
  -1  -3   4  320.07   16.40
  -1  -3   4  296.07   16.10
   1  -3  -4  307.17   17.70
  -1   3   4  287.07   18.70
   1   3  -4  307.27   15.40
   1   3  -4  349.37   17.70
   1   3  -4  304.37   16.40
   1   3  -4  315.67   16.20
   1   3  -4  325.87   16.90
  -1  -3  -4   38.30    6.30
   1  -3   4    8.70    3.00
   1  -3   4   13.30    3.10
   1  -3   4   14.40    3.00
  -1   3  -4   13.70    3.40
  -1   3  -4   11.40    3.00
  -1   3  -4   12.90    4.40
  -1   3  -4   13.00    2.00
  -1   3  -4   15.10    3.90
   1   3   4   11.70    6.40
  -3  -3  -4  212.88   13.50
   3  -3   4  284.87   14.10
   3  -3   4  280.37   13.60
  -3  -3  -4  239.88   12.20
   3   3   4  232.28   16.90
  -3   3  -4  257.67   13.70
  -3   3  -4  258.37   13.70
   5  -3   4  704.73   33.40
   5  -3   4  714.33   34.20
  -5  -3  -4  708.83   33.00
   5  -3   4  726.33   34.30
  -5  -3  -4  661.33   34.20
  -5   3  -4  669.53   33.50
  -5   3  -4  688.63   34.00
  -5   3  -4  705.03   32.80
   5   3   4  692.93   37.10
  -7  -3  -4  153.28    8.90
   7  -3   4  136.29    8.30
  -7  -3  -4  155.38   10.40
   7  -3   4  153.48    9.90
   7   3   4  151.88    7.80
  -7   3  -4  139.69    8.30
  -7   3  -4  132.99    9.60
  -7   3  -4  146.49    8.70
   7   3   4  129.99   13.10
  -9  -3  -4    8.30    3.70
  -9  -3  -4   14.30    4.80
   9  -3   4    7.20    2.60
  -9   3  -4   10.40    3.60
  -9   3  -4    5.50    2.80
   9   3   4    9.10    2.70
  -9   3  -4    9.80    3.00
   9   3   4    6.00    7.00
 -11  -3  -4    4.20    4.60
 -11  -3  -4    4.70    4.10
 -11   3  -4    5.40    2.70
 -11   3  -4    4.10    3.20
 -11   3  -4    6.00    4.00
  11   3   4   -3.90    6.40
  11   3   4   -2.50    2.90
 -13  -3  -4    6.30    5.10
 -13  -3  -4    6.60    5.40
  13   3   4    7.30    7.10
 -13   3  -4   12.40    3.00
 -13   3  -4   21.90    5.60
  13   3   4    8.60    4.00
 -15  -3  -4   -7.20    5.50
 -15  -3  -4   -3.90    5.30
 -15   3  -4    4.20    2.90
  15   3   4   -4.70    6.60
 -15   3  -4    1.60    5.70
 -15   3  -4    4.00    5.30
 -17  -3  -4   80.49   11.50
 -17  -3  -4   88.79   10.60
 -17   3  -4   91.89    7.00
  17   3   4   90.09   11.80
 -17   3  -4   91.89   11.60
 -17   3  -4   71.59    9.90
 -19  -3  -4  166.48   16.40
 -19  -3  -4  206.98   16.30
 -19   3  -4  148.29   15.90
  19   3   4  192.18   17.30
 -19   3  -4  170.08   15.40
 -19   3  -4  173.78   10.80
 -21  -3  -4  139.29   15.10
 -21  -3  -4  121.19   15.70
 -21   3  -4  129.39   15.90
 -21   3  -4  110.69    9.00
 -21   3  -4  132.39   14.80
  21   3   4  154.18   15.80
 -23  -3  -4    2.70    8.70
 -23  -3  -4    4.20    9.80
 -23   3  -4   -7.00   10.20
 -23   3  -4    7.40    4.40
 -23   3  -4    3.40    9.50
 -25  -3  -4  103.69   14.60
 -25  -3  -4   65.09   14.10
 -25   3  -4   61.39   12.60
 -25   3  -4   57.59   14.70
 -27  -3  -4   63.29   13.30
 -27  -3  -4   39.20   14.50
 -27   3  -4   16.00   12.10
 -27   3  -4   45.70   13.00
 -29  -3  -4   32.10   15.50
 -29  -3  -4   62.59   13.90
 -29   3  -4   58.79   15.90
 -29   3  -4   89.19   16.30
 -31  -3  -4    8.40   13.60
 -31  -3  -4    2.60   14.20
 -31   3  -4   10.20   13.50
 -31   3  -4    1.90   14.40
 -33  -3  -4   -3.90   14.30
 -33  -3  -4   -2.60   13.70
 -33   3  -4    6.20   13.50
 -35  -3  -4    7.10   14.10
 -35  -3  -4    6.00   16.70
 -35   3  -4    4.80   13.40
 -36  -4   4   30.40   16.70
  36  -4  -4   21.00   15.20
 -36   4   4   26.10   12.10
 -34  -4   4  -18.40   14.30
  34  -4  -4   20.20   14.70
 -34  -4   4    6.50   15.40
 -34   4   4   31.90   12.10
  34   4  -4   -0.80   15.50
  32  -4  -4   15.30   13.90
 -32  -4   4    1.00   13.50
 -32  -4   4   11.00   14.60
  32   4  -4   23.50   14.80
 -32   4   4    8.70   10.20
  30  -4  -4  146.79   19.50
 -30  -4   4  142.29   19.60
 -30  -4   4  193.68   23.00
  30   4  -4  208.48   22.60
 -30   4   4  170.38   17.30
 -28  -4   4    6.20   13.40
  28  -4  -4    3.40   11.70
 -28  -4   4   13.30   12.30
 -28   4   4   11.40    9.50
  28   4  -4   20.40   14.20
  26  -4  -4  162.18   17.70
 -26  -4   4  142.49   18.40
 -26  -4   4  164.38   19.70
  26   4  -4  218.28   21.60
 -26   4   4  136.99   14.80
  26   4  -4  164.78   17.90
 -24  -4   4  734.93   45.40
 -24  -4   4  786.32   45.00
  24  -4  -4  843.82   44.60
  24   4  -4  793.02   44.40
  24   4  -4  841.52   46.00
 -24   4   4  835.02   42.50
 -22  -4   4   55.39   12.10
 -22  -4   4   55.69   11.80
  22  -4  -4   76.49   12.40
  22   4  -4   60.79   11.60
 -22   4   4   68.59    9.40
  22   4  -4   74.09   13.30
 -20  -4   4  248.28   20.30
 -20  -4   4  258.57   19.80
  20  -4  -4  270.57   20.20
  20   4  -4  248.38   19.60
 -20   4   4  256.37   16.80
  20   4  -4  295.17   21.40
 -18  -4   4  409.16   25.40
  18  -4  -4  413.46   25.00
 -18  -4   4  421.26   24.90
  18   4  -4  374.56   26.00
  18   4  -4  385.86   25.20
 -18   4   4  441.86   22.50
 -16  -4   4  142.99   13.10
  16  -4  -4  135.49   12.30
 -16  -4   4  147.99   12.90
  16   4  -4  117.89   12.70
  16   4  -4  145.19   14.60
 -16   4   4  137.79    9.80
 -14  -4   4    5.90    5.00
 -14  -4   4    7.20    5.20
  14  -4  -4    7.40    5.20
  14   4  -4    3.60    6.50
  14   4  -4   -0.20    7.10
 -14   4   4    7.10    3.20
 -12  -4   4    8.40    4.80
  12  -4  -4   13.00    4.70
  12  -4  -4    5.90    3.30
 -12  -4   4   -1.40    4.30
  12  -4  -4    5.00    1.80
  12   4  -4   -4.80    6.40
 -12   4   4    3.00    2.40
 -12   4   4    2.20    3.40
  12   4  -4    5.90    6.70
  12   4  -4   -7.50    5.80
 -10  -4   4   36.50    5.80
  10  -4  -4   56.19    5.30
  10  -4  -4   42.30    3.50
 -10  -4   4   38.50    5.80
  10  -4  -4   37.10    5.20
  10   4  -4   38.00    7.90
 -10   4   4   50.19    6.10
  10   4  -4   28.70    7.10
  10   4  -4   29.60    7.00
  -8  -4   4  190.48   11.70
   8  -4  -4  177.98    9.80
   8  -4  -4  173.58   11.00
   8  -4  -4  168.08   10.00
   8  -4  -4  178.08   11.00
  -8  -4   4  186.28   11.80
   8   4  -4  187.88   13.20
   8   4  -4  186.18   12.60
   8   4  -4  190.48   13.40
  -8   4   4  183.68   12.60
   6  -4  -4   13.60    3.40
  -6  -4   4   23.40    3.80
   6  -4  -4   18.50    4.50
  -6  -4   4   26.10    4.70
  -6  -4   4   16.80    4.00
   6  -4  -4   20.00    2.70
   6   4  -4   22.70    5.10
   6   4  -4   26.40    6.60
  -6   4   4   20.40    5.90
   6   4  -4   20.40    6.00
   4  -4  -4   10.00    3.90
  -4  -4   4    7.40    3.70
   4  -4  -4   11.70    1.80
   4  -4  -4    7.60    3.00
  -4  -4   4    7.50    2.60
   4   4  -4   14.70    5.20
   4   4  -4    8.70    5.30
  -4   4   4   14.00    6.30
   4   4  -4    8.60    3.80
  -2  -4   4 3628.84  164.58
  -2  -4   4 3695.03  165.78
   2   4  -4 3636.14  164.98
   2   4  -4 3516.55  165.48
   2   4  -4 3518.25  166.98
  -2   4   4 3354.36  167.78
   2   4  -4 3651.13  166.48
   0  -4   4 1663.33   79.59
   0   4  -4 1702.33   80.09
   0   4  -4 1741.03   79.49
   0   4   4 1673.53   82.39
   0   4  -4 1768.92   78.39
   0   4  -4 1640.84   79.49
   0   4  -4 1648.94   80.79
  -2  -4  -4   44.00    3.40
   2  -4   4   61.19    6.00
   2  -4   4   55.19    5.40
  -2   4  -4   59.09    6.20
   2   4   4   61.29    9.80
  -2   4  -4   45.60    5.30
  -2   4  -4   73.09    8.20
   4  -4   4 3785.92  172.88
  -4  -4  -4 3758.92  172.08
   4  -4   4 3774.72  173.38
  -4  -4  -4 3713.43  173.78
   4   4   4 3735.73  176.48
  -4   4  -4 3725.43  174.38
  -4   4  -4 3711.33  173.18
  -4   4  -4 3780.72  173.18
  -4   4  -4 3651.73  171.58
   6  -4   4 1434.16   67.09
  -6  -4  -4 1438.16   67.49
   6  -4   4 1436.36   66.09
  -6  -4  -4 1492.45   65.89
  -6   4  -4 1375.56   66.69
  -6   4  -4 1362.26   67.79
  -6   4  -4 1321.67   65.29
   6   4   4 1372.86   70.19
  -6   4  -4 1429.56   66.39
   8  -4   4   23.80    5.10
   8  -4   4   21.70    3.40
  -8  -4  -4   22.10    5.30
  -8  -4  -4   26.80    4.00
  -8   4  -4   26.50    4.00
   8   4   4   20.20    8.60
  -8   4  -4   22.90    4.80
   8   4   4   22.70    2.50
  -8   4  -4   22.50    3.40
  -8   4  -4   24.50    6.00
  10  -4   4   41.80    4.20
 -10  -4  -4   50.89    6.90
 -10  -4  -4   50.89    5.70
 -10   4  -4   36.90    4.60
 -10   4  -4   37.40    5.80
  10   4   4   52.39    4.60
 -10   4  -4   45.30    4.90
  10   4   4   45.80   10.20
 -10   4  -4   48.80    7.30
 -12  -4  -4   65.89    8.20
 -12  -4  -4   66.79    7.40
  12   4   4   69.79    5.90
 -12   4  -4   65.29    6.40
 -12   4  -4   62.69    5.70
 -12   4  -4   54.69    7.20
  12   4   4   79.49   12.20
 -14  -4  -4   26.00    6.90
 -14  -4  -4   42.70    7.20
 -14   4  -4   41.80    4.30
  14   4   4   29.30    9.80
  14   4   4   36.30    5.30
 -14   4  -4   54.69    7.50
 -16  -4  -4   36.00    8.70
 -16  -4  -4   34.00    7.80
 -16   4  -4   28.70    7.20
 -16   4  -4   37.50    3.90
  16   4   4   37.70   10.60
 -18  -4  -4    9.30    7.80
 -18  -4  -4   13.20    8.00
 -18   4  -4   11.90    7.40
 -18   4  -4   20.30    3.20
  18   4   4    9.30    9.10
 -20  -4  -4  271.37   20.30
 -20  -4  -4  242.78   21.60
  20   4   4  288.17   21.30
 -20   4  -4  252.67   13.20
 -20   4  -4  264.87   19.60
 -22  -4  -4  222.48   19.70
 -22  -4  -4  195.78   20.50
 -22   4  -4  224.58   19.70
 -22   4  -4  226.48   15.50
  22   4   4  238.38   20.30
 -24  -4  -4   48.60   14.30
 -24  -4  -4   62.59   12.80
 -24   4  -4   41.10   11.80
  24   4   4   57.29   13.60
 -26  -4  -4  266.47   25.90
 -26  -4  -4  337.97   25.70
 -26   4  -4  295.97   24.40
 -28  -4  -4  371.36   30.60
 -28   4  -4  408.26   29.40
 -30  -4  -4   25.00   14.80
 -30  -4  -4   16.50   13.50
 -30   4  -4   14.90   13.50
 -32  -4  -4   91.69   17.00
 -32  -4  -4   80.29   19.40
 -32   4  -4  104.99   18.40
 -34  -4  -4   48.00   19.00
 -34  -4  -4   70.69   17.40
 -34   4  -4   39.60   15.60
 -36   4  -4    1.20   19.50
  35  -5  -4   31.30   15.70
 -35  -5   4    8.30   16.20
 -33  -5   4    8.50   15.30
  33  -5  -4   29.80   14.40
 -33  -5   4   17.20   16.50
  33   5  -4   54.09   18.20
 -33   5   4   11.30   12.60
 -31  -5   4   10.80   14.90
 -31  -5   4   22.70   16.00
  31  -5  -4   14.20   13.90
  31   5  -4   13.30   15.30
 -31   5   4    9.00    9.40
  29  -5  -4   74.19   15.60
 -29  -5   4   63.89   16.60
 -29  -5   4   70.99   17.80
  29   5  -4   84.19   17.70
 -29   5   4   68.19   11.70
 -27  -5   4   25.30   13.60
 -27  -5   4   14.20   12.50
  27  -5  -4   11.40   11.50
 -27   5   4   14.90    8.40
  27   5  -4   11.50   12.30
  27   5  -4    9.60   13.90
  25  -5  -4   61.09   13.20
 -25  -5   4   51.79   14.10
 -25  -5   4   63.89   15.10
 -25   5   4   48.90    9.10
  25   5  -4   70.39   14.60
  25   5  -4   62.39   14.00
 -23  -5   4    3.40   10.90
 -23  -5   4   22.90   11.00
  23  -5  -4   26.50   10.80
  23   5  -4   23.80   11.50
  23   5  -4   17.30   12.30
 -23   5   4    8.70    6.50
  21  -5  -4  383.36   24.60
 -21  -5   4  333.37   24.90
 -21  -5   4  368.16   24.90
  21   5  -4  331.57   25.10
  21   5  -4  355.26   25.50
 -21   5   4  352.36   20.30
 -19  -5   4   16.00    8.10
  19  -5  -4   28.10    9.20
 -19  -5   4   24.40    9.00
  19   5  -4   19.90   10.70
 -19   5   4   23.80    5.30
  19   5  -4   24.60   10.30
  17  -5  -4   54.49    8.80
 -17  -5   4   53.19    9.40
 -17  -5   4   45.20    8.50
  17   5  -4   56.79   11.10
 -17   5   4   56.99    5.80
  17   5  -4   35.90   10.10
 -15  -5   4  422.96   25.40
  15  -5  -4  459.55   24.60
 -15  -5   4  411.06   24.80
  15   5  -4  408.46   26.30
 -15   5   4  444.16   22.40
 -15   5   4  439.56   21.50
  15   5  -4  431.16   26.50
  13  -5  -4    9.50    4.90
 -13  -5   4    1.00    5.10
 -13  -5   4    1.20    5.00
  13  -5  -4   -4.60    3.70
  13   5  -4    3.60    7.30
  13   5  -4   -4.80    6.30
 -13   5   4    4.30    1.90
 -13   5   4    8.80    4.90
  11  -5  -4   27.70    5.20
 -11  -5   4   38.80    6.70
 -11  -5   4   26.20    6.30
  11  -5  -4   38.50    5.80
  11  -5  -4   33.90    3.30
 -11   5   4   39.80    6.90
  11   5  -4   21.60    7.20
  11   5  -4   27.50    8.00
  -9  -5   4  110.59    9.60
   9  -5  -4  113.19    8.40
  -9  -5   4  119.69   10.10
   9  -5  -4   98.59    7.00
  -9   5   4  120.69   11.30
   9   5  -4  111.89   11.90
   9   5  -4  109.99   10.10
   9   5  -4   96.19   11.40
   7  -5  -4  132.49    9.10
  -7  -5   4  149.59   10.60
  -7  -5   4  148.09   10.70
  -7  -5   4  129.69    9.20
   7  -5  -4  132.59    8.80
   7   5  -4  163.08   13.90
   7   5  -4  134.49   10.80
   7   5  -4  149.69   12.90
  -7   5   4  141.09   13.00
  -5  -5   4 1006.10   49.70
   5  -5  -4 1076.59   48.50
   5  -5  -4 1063.79   47.80
  -5  -5   4 1004.00   49.40
  -5  -5   4  981.70   48.20
   5   5  -4  976.50   50.99
  -5   5   4 1052.19   51.89
   5   5  -4  999.10   48.90
   5   5  -4  997.40   50.89
  -3  -5   4  337.57   18.50
   3  -5  -4  376.96   17.60
   3  -5  -4  368.06   16.40
  -3  -5   4  302.57   16.70
   3   5  -4  306.77   20.00
  -3   5   4  341.27   21.90
   3   5  -4  320.97   19.70
   3   5  -4  327.67   17.30
  -1  -5   4  528.75   27.30
  -1   5   4  488.45   30.50
   1   5  -4  576.94   28.80
   1   5  -4  508.75   28.90
   1   5  -4  560.24   25.60
   1  -5   4   33.60    5.40
  -1  -5  -4   45.90    3.60
   1   5   4   46.70    9.40
  -1   5  -4   38.40    7.60
  -1   5  -4   39.90    6.80
  -1   5  -4   33.20    5.20
  -3  -5  -4  283.37   17.40
   3  -5   4  309.57   16.80
  -3  -5  -4  280.37   14.80
  -3   5  -4  326.17   18.90
  -3   5  -4  312.97   17.20
  -3   5  -4  309.57   16.50
   3   5   4  256.17   20.60
  -5  -5  -4  341.97   16.50
  -5  -5  -4  334.77   18.90
   5  -5   4  317.87   17.40
   5  -5   4  333.57   18.20
  -5   5  -4  302.87   17.90
   5   5   4  316.07   22.00
  -5   5  -4  347.17   20.20
  -5   5  -4  299.47   17.70
  -7  -5  -4 1150.68   56.39
   7  -5   4 1196.68   56.49
  -7  -5  -4 1180.58   58.39
   7  -5   4 1275.07   57.89
   7   5   4 1162.08   61.49
  -7   5  -4 1245.78   57.19
  -7   5  -4 1167.58   57.29
  -7   5  -4 1173.58   58.99
   9  -5   4  535.45   25.90
   9  -5   4  547.05   27.90
  -9  -5  -4  551.84   26.70
  -9  -5  -4  535.95   28.60
  -9   5  -4  535.25   26.50
   9   5   4  496.35   31.70
  -9   5  -4  522.65   27.20
  -9   5  -4  511.65   28.90
  -9   5  -4  494.85   25.10
   9   5   4  533.35   24.80
 -11  -5  -4   19.80    6.30
  11  -5   4   10.90    3.10
 -11  -5  -4   27.20    5.00
  11   5   4   15.30    3.00
 -11   5  -4    6.40    3.50
 -11   5  -4    9.60    5.00
  11   5   4   15.90    9.10
 -11   5  -4    6.00    3.00
 -11   5  -4    4.10    6.10
 -13  -5  -4  348.97   21.80
 -13  -5  -4  396.96   20.20
  13   5   4  347.17   17.90
 -13   5  -4  348.27   21.10
 -13   5  -4  333.47   17.60
 -13   5  -4  301.37   18.00
  13   5   4  379.16   25.50
 -13   5  -4  338.47   19.90
 -15  -5  -4   55.79    8.80
 -15  -5  -4   42.70    9.30
  15   5   4   52.29    5.80
  15   5   4   62.69   13.40
 -15   5  -4   49.40    9.00
 -15   5  -4   55.79    4.80
 -15   5  -4   53.39    7.90
 -17  -5  -4   12.30    7.90
 -17  -5  -4   13.00    7.80
  17   5   4    4.90   10.10
 -17   5  -4   14.40    6.80
 -17   5  -4   14.50    7.10
 -19  -5  -4  146.59   16.90
 -19  -5  -4  186.28   17.20
  19   5   4  198.78   20.40
 -19   5  -4  183.48   15.60
 -19   5  -4  172.48   14.30
 -21  -5  -4   16.20   10.70
 -21  -5  -4   22.20   10.40
  21   5   4    9.10   11.60
 -21   5  -4   15.70    8.70
 -21   5  -4   30.80    7.50
 -23  -5  -4   44.60   12.40
 -23  -5  -4   40.10   12.40
  23   5   4   33.90   12.80
 -23   5  -4   49.40   10.10
 -23   5  -4   37.80   10.30
 -25  -5  -4  108.09   16.20
 -25  -5  -4   79.79   17.10
  25   5   4   56.89   14.60
 -25   5  -4   71.19   13.30
 -27  -5  -4   61.49   15.20
 -27  -5  -4   27.90   15.70
  27   5   4   47.50   15.20
 -27   5  -4   29.50   12.40
 -29  -5  -4   -1.50   14.60
 -29  -5  -4   27.30   14.10
 -29   5  -4    6.10   12.00
 -31  -5  -4   23.20   16.20
 -31  -5  -4   54.29   15.20
 -31   5  -4   46.40   15.00
 -33  -5  -4   22.50   17.50
 -33  -5  -4   60.39   18.00
 -33   5  -4   59.39   16.00
 -35  -5  -4   42.70   27.30
 -35   5  -4   23.00   14.60
 -34  -6   4   -6.00   16.20
 -32  -6   4   25.60   16.60
 -32  -6   4   46.40   18.40
  32   6  -4   57.09   17.60
 -30  -6   4   23.80   15.20
 -30  -6   4   31.50   16.90
  30   6  -4    3.90   15.70
 -28  -6   4   10.20   13.70
  28  -6  -4    8.10   12.10
 -28  -6   4    2.20   14.00
  28   6  -4   32.70   15.00
  28   6  -4    1.70   14.10
 -26  -6   4   33.80   14.80
 -26  -6   4   32.00   13.90
  26  -6  -4   48.50   13.00
  26   6  -4   43.90   15.10
  26   6  -4   44.10   15.20
 -26   6   4   33.20    8.80
  24  -6  -4    6.50   10.00
 -24  -6   4   -3.30   11.40
 -24  -6   4   -1.20   10.60
  24   6  -4   -8.60   11.60
 -24   6   4    2.60    5.60
  24   6  -4    3.80   12.50
  22  -6  -4  141.79   15.30
 -22  -6   4  160.08   17.40
 -22  -6   4  110.29   15.20
 -22   6   4  128.79   10.80
  22   6  -4  169.18   17.70
  22   6  -4  147.09   18.50
 -20  -6   4   30.20    9.40
  20  -6  -4   17.10    9.00
 -20  -6   4    5.80    9.20
 -20   6   4   18.80    4.60
  20   6  -4   25.70   10.90
  20   6  -4   14.80   11.30
 -18  -6   4  347.27   23.20
 -18  -6   4  355.76   22.60
  18  -6  -4  311.37   21.40
  18   6  -4  317.87   24.70
 -18   6   4  310.17   19.10
  18   6  -4  363.86   24.40
 -18   6   4  323.77   16.80
 -16  -6   4  193.38   17.50
 -16  -6   4  228.98   17.20
  16  -6  -4  228.48   16.10
  16   6  -4  204.98   18.60
 -16   6   4  238.08   14.50
  16   6  -4  212.48   20.30
 -14  -6   4  219.38   16.20
  14  -6  -4  222.88   15.50
 -14  -6   4  226.58   16.50
 -14   6   4  238.08   15.80
  14   6  -4  246.88   19.70
  14   6  -4  219.68   17.30
 -12  -6   4 1380.06   67.29
  12  -6  -4 1364.76   63.89
  12  -6  -4 1359.96   63.79
 -12  -6   4 1385.16   67.79
  12  -6  -4 1399.96   65.99
  12   6  -4 1341.17   67.39
  12   6  -4 1288.97   69.19
 -12   6   4 1493.65   67.79
  10  -6  -4   56.09    5.10
  10  -6  -4   52.59    5.20
 -10  -6   4   65.39    8.70
 -10  -6   4   57.19    7.70
  10  -6  -4   46.30    6.10
  10   6  -4   81.69   12.00
  10   6  -4   80.89    9.00
 -10   6   4   49.30    9.40
  -8  -6   4  742.33   38.00
   8  -6  -4  724.93   36.40
  -8  -6   4  752.62   38.50
  -8   6   4  787.12   40.20
   8   6  -4  761.12   37.40
   8   6  -4  707.23   40.20
   6  -6  -4  259.87   13.00
  -6  -6   4  220.78   14.40
  -6  -6   4  215.18   15.00
  -6  -6   4  193.68   12.40
  -6   6   4  228.88   17.90
   6   6  -4  216.98   16.90
   6   6  -4  227.58   13.30
   6   6  -4  201.58   17.10
  -4  -6   4  526.05   25.90
  -4  -6   4  568.34   28.20
   4  -6  -4  534.25   26.50
   4   6  -4  533.65   30.40
  -4   6   4  482.85   30.90
   4   6  -4  557.14   26.30
   4   6  -4  525.85   30.10
  -2  -6   4  201.28   10.60
   2  -6  -4  226.78   11.30
  -2  -6   4  225.08   13.60
   2  -6  -4  202.08   11.10
   2   6  -4  200.28   16.10
   2   6  -4  189.98   15.10
  -2   6   4  209.38   17.80
   0  -6  -4   32.60    3.60
   0  -6   4   27.20    5.50
   0   6  -4   27.50    8.40
   0   6  -4   33.60    7.90
   0   6   4   20.70    9.00
  -2  -6  -4    7.80    2.70
   2  -6   4    4.10    4.30
  -2   6  -4    2.80    6.70
  -2   6  -4   10.20    6.20
   2   6   4   -4.60    7.90
  -4  -6  -4    5.20    2.70
   4  -6   4    3.60    4.60
  -4  -6  -4    0.10    4.70
  -4   6  -4   -2.40    3.90
   4   6   4   -1.90    8.10
  -4   6  -4    8.40    7.20
  -4   6  -4    3.90    5.30
  -6  -6  -4  217.98   15.00
  -6  -6  -4  206.28   12.40
   6  -6   4  250.87   14.80
   6   6   4  199.98   19.20
  -6   6  -4  224.28   17.00
  -6   6  -4  220.18   14.50
  -6   6  -4  231.88   13.90
  -8  -6  -4   60.89    8.70
   8  -6   4   91.99    9.10
   8  -6   4   63.99    8.90
  -8  -6  -4   88.49    7.40
  -8   6  -4   88.89   10.90
  -8   6  -4   86.49    8.30
   8   6   4  114.59   15.40
  -8   6  -4   86.89    8.30
  10  -6   4  393.46   20.40
 -10  -6  -4  388.36   21.50
  10  -6   4  407.16   22.80
 -10  -6  -4  379.66   23.90
  10   6   4  323.97   27.10
 -10   6  -4  415.06   24.60
 -10   6  -4  416.96   22.20
 -10   6  -4  442.36   21.60
  12  -6   4  297.27   18.40
 -12  -6  -4  300.77   19.30
 -12  -6  -4  297.77   17.50
 -12   6  -4  260.67   14.20
 -12   6  -4  285.57   17.60
  12   6   4  297.87   24.00
  12   6   4  289.87   14.50
 -12   6  -4  266.37   19.50
 -12   6  -4  291.97   15.80
 -14  -6  -4   85.99   11.50
 -14  -6  -4  120.89   11.10
 -14   6  -4  103.79   10.30
  14   6   4   92.49   16.10
 -14   6  -4  133.19   13.10
 -16  -6  -4  916.31   50.29
 -16  -6  -4  979.90   48.90
  16   6   4  971.10   53.59
 -16   6  -4  947.71   47.90
 -16   6  -4  950.40   48.90
 -18  -6  -4    8.70    8.20
 -18  -6  -4    1.90    8.70
 -18   6  -4    3.30    6.70
  18   6   4    7.10   11.60
 -18   6  -4   16.10    7.60
 -20  -6  -4  335.17   26.50
 -20  -6  -4  396.96   25.60
 -20   6  -4  381.86   22.70
  20   6   4  339.27   28.50
 -20   6  -4  353.56   22.90
 -22  -6  -4  239.78   22.30
 -22  -6  -4  221.28   20.50
 -22   6  -4  182.88   20.20
 -22   6  -4  130.29   15.10
  22   6   4  194.68   21.10
 -24  -6  -4   28.70   12.90
 -24  -6  -4   19.30   13.40
 -24   6  -4   31.30   10.50
  24   6   4   22.70   14.20
 -26  -6  -4   73.99   17.50
 -26  -6  -4   78.29   15.40
  26   6   4   82.99   17.40
 -26   6  -4   76.79   13.80
 -28  -6  -4    7.50   15.00
 -28  -6  -4   47.70   14.40
 -28   6  -4    3.50   11.80
  28   6   4    8.10   15.50
 -30  -6  -4    8.40   14.50
 -30  -6  -4  -11.30   16.00
 -30   6  -4  -14.70   11.80
 -32  -6  -4    4.90   17.30
 -32  -6  -4   11.30   15.50
 -32   6  -4    3.40   13.30
 -34   6  -4    8.10   14.30
 -31  -7   4   33.70   18.20
 -31  -7   4   26.10   17.20
  31   7  -4   50.39   17.80
 -29  -7   4    9.80   14.40
 -29  -7   4    6.80   14.50
  29   7  -4   15.20   16.00
 -27  -7   4   84.99   17.90
 -27  -7   4   58.19   16.30
  27   7  -4   70.59   17.70
  27   7  -4   48.30   16.30
 -25  -7   4    0.30   12.40
 -25  -7   4   -6.90   12.50
  25   7  -4    0.70   13.10
  25   7  -4    2.00   14.40
 -23  -7   4   -1.30   10.40
 -23  -7   4  -10.50   10.70
  23   7  -4   -6.80   12.20
  23   7  -4   -6.50   13.00
  21  -7  -4   15.10    9.40
 -21  -7   4   18.10   10.20
 -21  -7   4   15.40   10.80
  21   7  -4   17.70   12.00
  21   7  -4   23.60   14.10
 -19  -7   4   -8.70    8.50
 -19  -7   4   13.40    9.70
  19  -7  -4   11.50    8.20
  19   7  -4   -5.00   10.00
  19   7  -4   -3.40   11.40
  17  -7  -4   26.10    8.00
 -17  -7   4   20.20    8.40
 -17  -7   4   19.60    9.00
  17   7  -4   42.20   13.20
 -17   7   4   29.40    7.50
  17   7  -4   10.70   10.00
  15  -7  -4   42.40    7.80
 -15  -7   4   31.40    8.60
 -15  -7   4   64.49    9.80
 -15   7   4   54.49    9.20
  15   7  -4   59.39   13.60
  15   7  -4   45.10   10.20
  13  -7  -4  669.33   37.10
 -13  -7   4  825.32   39.60
 -13  -7   4  731.13   39.90
 -13   7   4  745.23   39.70
  13   7  -4  715.83   42.20
  13   7  -4  760.82   39.20
 -11  -7   4  153.68   14.50
  11  -7  -4  167.58    9.70
  11  -7  -4  152.08   11.40
 -11  -7   4  158.58   13.60
  11   7  -4  160.38   16.90
  11   7  -4  153.28   13.10
 -11   7   4  144.69   15.20
  -9  -7   4  184.78   15.40
  -9  -7   4  187.38   14.50
   9  -7  -4  168.08   11.80
   9   7  -4  209.38   13.50
  -9   7   4  189.78   17.70
   9   7  -4  176.28   17.80
  -7  -7   4  475.05   26.70
  -7  -7   4  500.05   27.70
   7  -7  -4  478.05   24.50
  -7   7   4  493.95   30.20
   7   7  -4  485.25   24.80
   7   7  -4  448.06   29.90
  -5  -7   4   48.50    4.80
  -5  -7   4   42.10    7.90
   5  -7  -4   48.10    5.60
  -5  -7   4   54.49    7.80
  -5   7   4   45.90   11.50
   5   7  -4   36.70   10.30
   3  -7  -4   17.40    4.10
  -3  -7   4   14.30    2.70
   3  -7  -4   20.40    3.80
  -3  -7   4   22.50    6.10
   3   7  -4    1.10    7.70
  -3   7   4   15.70   10.10
   1  -7  -4   61.99    5.50
  -1  -7   4   63.99    7.70
  -1   7   4   46.70   12.30
   1   7  -4   50.99   10.30
   1  -7   4   82.19    8.60
  -1  -7  -4   67.99    6.40
  -1   7  -4   94.39   12.60
   1   7   4   57.09   12.40
  -3  -7  -4    1.50    6.10
  -3  -7  -4    8.30    3.50
   3  -7   4   -2.00    4.90
  -3   7  -4    9.90    8.00
   3   7   4    3.90    9.90
   5  -7   4   54.69    8.00
  -5  -7  -4   78.89    6.90
  -5  -7  -4   72.49   10.00
  -5   7  -4   83.59   12.60
   5   7   4   70.19   13.70
   7  -7   4   65.39    8.40
  -7  -7  -4   80.79    7.30
  -7  -7  -4   73.79    9.70
   7   7   4   66.09   14.10
  -7   7  -4   92.79   13.00
  -7   7  -4   84.19    8.30
  -9  -7  -4  115.39   13.00
   9  -7   4  149.79   12.50
  -9  -7  -4  128.79   10.40
  -9   7  -4  156.18   15.40
  -9   7  -4  144.29   11.20
   9   7   4  138.69   18.50
  11  -7   4  558.64   29.80
 -11  -7  -4  535.65   31.40
 -11  -7  -4  492.15   28.30
  11   7   4  530.55   35.60
 -11   7  -4  559.64   28.60
 -11   7  -4  563.34   31.80
 -13  -7  -4   84.99   11.40
 -13  -7  -4  110.59   10.40
  13  -7   4   71.79   10.40
 -13   7  -4   90.99   12.70
 -13   7  -4   71.49    9.00
  13   7   4   91.89   15.60
 -15  -7  -4  353.66   22.70
  15  -7   4  374.56   23.60
 -15  -7  -4  358.86   25.10
 -15   7  -4  410.96   24.90
 -15   7  -4  350.76   21.80
  17  -7   4  449.16   28.90
 -17  -7  -4  508.15   28.80
 -17  -7  -4  529.35   30.70
 -17   7  -4  458.05   27.10
 -17   7  -4  486.65   29.10
  17   7   4  458.55   34.50
 -19  -7  -4   10.40    9.60
 -19  -7  -4   -4.50    8.60
  19   7   4    9.40   14.60
 -19   7  -4    5.10    7.40
 -19   7  -4   20.60    8.40
 -21  -7  -4   40.40   12.40
 -21  -7  -4   14.30   11.10
 -21   7  -4   42.50   13.60
 -21   7  -4    7.80    8.10
  21   7   4   34.90   15.60
 -23  -7  -4   15.10   12.50
 -23  -7  -4    3.10   12.50
  23   7   4    2.40   15.00
 -23   7  -4    3.10    8.80
 -25  -7  -4   16.70   13.50
 -25  -7  -4    0.60   14.10
  25   7   4   14.10   15.20
 -25   7  -4   10.30    9.70
 -27  -7  -4   34.50   15.10
 -27  -7  -4   14.30   15.70
  27   7   4   -9.20   14.90
 -27   7  -4   11.60   10.80
 -29  -7  -4   21.20   14.70
 -29  -7  -4    9.70   15.90
 -29   7  -4    5.10   11.20
  29   7   4    5.50   16.50
 -31  -7  -4   28.80   16.20
 -31  -7  -4    1.20   19.70
 -31   7  -4   13.60   12.40
 -33   7  -4   -7.70   12.10
 -30  -8   4   55.29   19.10
 -30  -8   4   97.59   19.50
 -28  -8   4   49.10   17.90
 -28  -8   4   57.59   16.70
  28   8  -4  125.99   23.40
 -26  -8   4   11.40   14.80
 -26  -8   4    3.50   13.90
  26   8  -4   23.90   17.50
 -24  -8   4    6.40   13.60
 -24  -8   4   23.80   13.10
  24   8  -4   47.50   17.00
  24   8  -4   24.10   14.70
 -22  -8   4    5.60   11.10
 -22  -8   4   -1.20   11.80
  22   8  -4   13.90   12.80
  22   8  -4    6.60   14.80
 -20  -8   4   70.09   14.10
 -20  -8   4   96.59   14.50
  20   8  -4   65.69   17.10
  20   8  -4   79.59   14.70
 -18  -8   4   20.00    9.70
 -18  -8   4   15.00    9.90
  18   8  -4    7.60   10.30
  18   8  -4   14.10   13.90
 -16  -8   4   23.80    9.20
 -16  -8   4   32.50   10.50
  16   8  -4   50.09   10.60
 -16   8   4   35.10    9.40
  16   8  -4   25.40   13.80
 -14  -8   4  250.17   19.40
 -14  -8   4  220.18   19.70
 -14   8   4  267.07   19.90
  14   8  -4  248.08   24.00
 -12  -8   4  140.29   14.70
 -12  -8   4  149.59   14.30
  12   8  -4  143.69   18.60
 -12   8   4  149.69   16.30
 -10  -8   4   25.50    7.80
  10  -8  -4   24.80    5.30
 -10  -8   4   24.70    8.70
  10   8  -4   39.40   12.20
 -10   8   4   43.70   11.50
  -8  -8   4  209.58   16.90
  -8  -8   4  208.78   15.60
   8  -8  -4  184.98   11.80
   8   8  -4  134.39   17.60
  -8   8   4  179.58   19.00
  -6  -8   4  381.86   24.20
  -6  -8   4  402.56   23.10
   6  -8  -4  398.86   20.20
   6  -8  -4  372.96   20.70
  -6   8   4  380.56   28.00
   6   8  -4  339.77   27.00
   4  -8  -4  194.58   12.40
  -4  -8   4  184.48   14.90
   4  -8  -4  198.18   12.10
   4   8  -4  204.68   20.00
  -4   8   4  208.78   21.20
   2  -8  -4   33.20    5.30
   2  -8  -4   36.60    5.20
  -2  -8   4   26.20    6.90
   2   8  -4   34.40   10.80
  -2   8   4   22.90   12.10
   0  -8  -4   89.09    7.90
   0  -8   4   74.99    9.30
   0   8   4   74.99   14.90
   0   8  -4  121.39   16.10
  -2  -8  -4   20.40    4.90
   2  -8   4   41.00    7.40
  -2   8  -4   19.10   10.00
   2   8   4   20.40   12.80
   4  -8   4  168.58   13.80
  -4  -8  -4  180.28   16.80
  -4  -8  -4  173.38   11.80
  -4   8  -4  162.28   17.60
   4   8   4  197.08   22.90
   6  -8   4    7.00    6.60
  -6  -8  -4   21.30    8.70
  -6  -8  -4   17.10    5.10
  -6   8  -4    9.60    9.70
   6   8   4   -3.40   12.60
   8  -8   4  390.66   23.20
  -8  -8  -4  358.46   24.20
  -8  -8  -4  380.26   21.00
  -8   8  -4  370.16   26.20
   8   8   4  364.26   29.80
 -10  -8  -4  543.95   31.80
  10  -8   4  531.05   30.30
 -10  -8  -4  533.65   28.70
 -10   8  -4  549.45   28.60
  10   8   4  538.15   36.90
 -10   8  -4  517.55   33.10
 -12  -8  -4   51.59    8.40
  12  -8   4   48.30    9.60
 -12  -8  -4   74.79   12.40
 -12   8  -4   67.59   12.80
  12   8   4   76.49   16.70
 -12   8  -4   58.89    8.00
 -14  -8  -4  182.68   15.70
  14  -8   4  176.28   16.20
 -14  -8  -4  172.28   17.90
 -14   8  -4  189.98   14.40
 -14   8  -4  207.98   19.40
  14   8   4  222.38   25.70
 -16  -8  -4  277.77   22.20
 -16  -8  -4  282.57   20.70
  16  -8   4  277.77   21.50
 -16   8  -4  280.07   18.90
 -16   8  -4  297.57   23.00
  16   8   4  306.37   29.10
 -18  -8  -4  191.28   19.30
 -18  -8  -4  211.48   18.50
  18  -8   4  157.08   16.70
 -18   8  -4  189.98   18.20
 -18   8  -4  186.98   15.80
  18   8   4  249.48   27.70
  20  -8   4   17.60   10.90
 -20  -8  -4    3.30   10.70
 -20  -8  -4    1.80   10.40
 -20   8  -4    3.90    7.50
  20   8   4   -2.30   15.50
 -22  -8  -4   18.90   13.00
  22  -8   4   36.00   13.00
 -22  -8  -4   39.90   13.70
  22   8   4   36.50   17.70
 -22   8  -4   22.70    9.20
 -24  -8  -4   36.60   15.10
  24  -8   4   26.00   14.00
 -24  -8  -4   29.20   15.90
  24   8   4   29.90   17.80
 -24   8  -4   14.10    9.40
 -26  -8  -4    3.10   13.80
 -26  -8  -4   24.10   15.30
 -26   8  -4   17.00   10.30
  26   8   4   29.80   17.80
 -28  -8  -4   26.80   15.90
 -28  -8  -4  -14.00   16.40
 -28   8  -4  -18.40    9.70
  28   8   4  -17.60   15.70
 -30  -8  -4   35.10   16.50
 -30   8  -4    2.00   11.50
  30   8   4   20.30   18.90
 -27  -9   4   -0.40   15.10
 -27  -9   4  -17.60   14.50
  27   9  -4   39.80   19.70
 -25  -9   4   44.00   16.30
 -25  -9   4   67.79   17.00
  25   9  -4   61.69   20.60
 -23  -9   4   49.40   14.50
 -23  -9   4   77.99   15.50
  23   9  -4   67.39   19.90
 -21  -9   4   18.00   12.00
 -21  -9   4  -11.50   11.00
  21   9  -4   28.50   17.10
 -19  -9   4   74.59   13.80
 -19  -9   4   83.59   14.70
  19   9  -4   98.79   19.80
 -17  -9   4  130.59   16.70
 -17  -9   4  133.99   15.90
  17   9  -4  121.49   20.30
 -15  -9   4    4.90    9.60
 -15  -9   4   10.70    9.10
 -15   9   4   33.50   11.00
  15   9  -4   -2.40   15.20
 -13  -9   4   90.59   12.40
 -13  -9   4   93.19   13.90
  13   9  -4   65.69   17.30
 -13   9   4  104.09   15.10
 -11  -9   4    9.40    7.80
 -11  -9   4   -0.10    7.90
 -11   9   4   17.60   11.70
  11   9  -4    6.80   12.40
  -9  -9   4   82.59   12.40
  -9  -9   4   74.19   11.20
  -9   9   4   57.69   14.60
   9   9  -4   64.49   15.60
  -7  -9   4  129.69   14.70
  -7  -9   4  118.19   12.90
   7   9  -4  128.69   17.70
  -7   9   4  112.29   18.20
  -5  -9   4   55.69   10.50
  -5  -9   4   48.10    9.20
   5   9  -4   54.69   13.50
  -5   9   4   37.00   14.20
  -3  -9   4  254.87   18.00
   3   9  -4  264.67   24.30
  -3   9   4  274.17   26.90
  -1  -9   4   74.99   10.20
  -1   9   4   93.69   17.80
   1   9  -4   62.99   14.00
   1  -9   4    8.60    6.70
  -1   9  -4    1.00   11.10
   1   9   4   -4.30   12.80
   3  -9   4  134.89   13.10
  -3  -9  -4  165.18   16.40
   3   9   4  174.78   22.60
  -3   9  -4  146.49   18.80
  -5  -9  -4  106.99   14.50
   5  -9   4  100.19   11.40
   5   9   4  108.89   20.30
  -5   9  -4   89.39   15.20
  -7  -9  -4  117.69   14.40
   7  -9   4  116.59   12.90
  -7   9  -4  114.29   17.30
   7   9   4  146.49   22.30
  -9  -9  -4   16.70   10.20
  -9  -9  -4    6.10    9.70
   9  -9   4   21.80    8.30
   9   9   4   -4.40   13.40
  -9   9  -4   15.00   11.70
 -11  -9  -4   46.00    9.90
 -11  -9  -4   78.09   13.60
  11  -9   4   55.29   10.10
  11   9   4   63.09   18.10
 -11   9  -4   84.79   15.10
  13  -9   4    7.20    8.50
 -13  -9  -4    9.50    7.80
 -13  -9  -4    5.60   10.20
 -13   9  -4   13.50    6.30
 -13   9  -4    9.10   11.50
  13   9   4    6.20   14.80
  15  -9   4   14.50    9.30
 -15  -9  -4   18.00    8.80
 -15  -9  -4   24.00   10.50
  15   9   4   26.60   18.20
 -15   9  -4   25.20    7.40
 -15   9  -4   33.30   12.90
 -17  -9  -4    5.60    9.20
  17  -9   4   16.70    9.90
 -17  -9  -4   13.40   10.60
  17   9   4    5.00   17.30
 -17   9  -4    7.80    6.90
 -17   9  -4    9.10   11.10
  19  -9   4   42.40   12.30
 -19  -9  -4   42.50   12.20
 -19  -9  -4   39.60   13.90
  19   9   4   86.89   21.30
 -19   9  -4   58.59    9.40
 -21  -9  -4   33.00   14.80
  21  -9   4   29.90   13.20
 -21  -9  -4   21.40   13.30
  21   9   4   57.49   20.60
 -21   9  -4   32.00    9.10
 -23  -9  -4    1.50   13.40
 -23  -9  -4   -9.80   13.50
  23  -9   4  -10.00   12.50
  23   9   4    6.20   17.90
 -23   9  -4    8.10    8.90
  25  -9   4   22.20   15.40
 -25  -9  -4   39.20   17.40
 -25  -9  -4   48.80   17.60
  25   9   4   22.60   19.10
 -27  -9  -4   43.00   17.40
  27  -9   4    2.40   15.30
  27   9   4   31.30   19.50
 -26 -10   4   24.90   26.60
 -24 -10   4  101.79   19.30
 -24 -10   4   97.89   18.10
  24  10  -4  142.39   25.30
 -22 -10   4    4.00   12.70
 -22 -10   4   11.50   12.70
  22  10  -4    7.30   17.60
 -20 -10   4   34.30   13.50
 -20 -10   4   33.40   13.50
  20  10  -4   56.39   19.80
 -18 -10   4   17.20   11.90
 -18 -10   4   41.90   12.80
  18  10  -4   64.59   20.10
 -16 -10   4    3.80   10.30
 -16 -10   4   13.30   10.80
  16  10  -4    0.60   16.00
 -14 -10   4   59.99   13.30
 -14 -10   4   29.00   11.00
 -14  10   4   42.20   15.00
  14  10  -4    8.70   16.50
 -12 -10   4   -5.60    8.80
 -12 -10   4   -6.00   10.00
  12  10  -4   -2.50   16.10
 -12  10   4   30.90   13.30
 -10 -10   4   57.19   11.30
 -10 -10   4   60.59   12.10
  10  10  -4   74.59   18.90
 -10  10   4   74.59   16.50
  -8 -10   4   28.30   11.10
  -8 -10   4   15.90    9.10
   8  10  -4   24.30   14.70
  -8  10   4   32.60   14.70
  -6 -10   4  127.69   15.70
  -6 -10   4  126.09   14.10
   6  10  -4  156.88   20.40
  -6  10   4  161.98   22.50
  -4 -10   4   92.79   13.70
  -4 -10   4  141.39   14.10
   4  10  -4  150.28   20.90
  -4  10   4  159.78   22.10
  -2 -10   4  167.08   15.30
  -2  10   4  108.69   20.90
   2  10  -4  201.08   23.10
   0 -10   4  199.28   17.20
   0  10  -4  235.18   24.30
   0  10   4  197.58   25.60
  -2 -10  -4   20.90   11.60
   2 -10   4   27.10    9.00
   2  10   4   30.20   17.80
  -2  10  -4   47.50   14.50
  -4 -10  -4  283.47   23.70
   4 -10   4  235.88   20.00
  -4  10  -4  280.47   27.40
   4  10   4  269.37   29.90
  -6 -10  -4   18.50   11.60
   6 -10   4   20.90    9.10
   6  10   4   29.50   16.90
  -6  10  -4    7.00   12.60
   8 -10   4  222.28   18.50
  -8 -10  -4  242.48   22.40
  -8  10  -4  203.28   23.50
   8  10   4  164.28   24.50
  10 -10   4   53.49   10.90
 -10 -10  -4   73.99   14.70
  10  10   4   57.59   19.10
 -10  10  -4   53.39   15.60
  12 -10   4   14.20    9.60
 -12 -10  -4   16.10   12.40
 -12  10  -4   11.70   13.10
  12  10   4  -14.20   16.80
 -14 -10  -4   27.50   13.00
  14 -10   4   45.40   10.90
 -14  10  -4   53.59   14.90
  14  10   4   24.10   18.10
  16 -10   4   -9.40    9.50
 -16 -10  -4   -0.20   12.00
 -16  10  -4   11.30   12.10
  16  10   4   -8.00   17.00
  18 -10   4   10.90   11.30
 -18 -10  -4    8.50   12.90
  18  10   4    7.90   19.20
  20 -10   4   13.50   12.40
 -20 -10  -4   -3.60   13.30
  20  10   4   39.40   21.70
 -22 -10  -4   18.20   16.10
  22 -10   4   -3.40   12.60
  22  10   4   13.20   20.30
  24 -10   4   38.20   15.80
  24  10   4   41.10   20.90
 -21 -11   4   40.60   15.90
 -21 -11   4   40.70   15.90
  21  11  -4   70.19   24.30
 -19 -11   4   69.79   16.60
 -19 -11   4   44.60   15.20
  19  11  -4  109.79   24.40
 -17 -11   4    2.60   12.20
 -17 -11   4   -1.40   11.70
  17  11  -4   23.50   18.70
 -15 -11   4   -1.60   11.60
 -15 -11   4    6.10   11.40
  15  11  -4   18.70   17.20
 -13 -11   4    6.90   11.10
 -13 -11   4   17.30   11.40
  13  11  -4    3.20   16.30
 -11 -11   4   -2.10   10.00
 -11 -11   4    6.50   10.90
  11  11  -4   -8.80   15.90
 -11  11   4    5.70   13.80
  -9 -11   4    7.70   11.00
  -9 -11   4   14.90   10.20
  -9  11   4    6.50   14.90
   9  11  -4   17.40   18.40
  -7 -11   4   -6.70   10.10
  -7 -11   4    5.80    9.60
   7  11  -4    9.40   15.70
  -7  11   4   35.90   16.70
  -5 -11   4   29.60   11.80
  -5 -11   4   24.90   10.20
   5  11  -4   20.60   17.50
  -5  11   4   36.60   17.70
  -3 -11   4   -0.20    9.90
  -3 -11   4    6.60    8.50
  -3  11   4   19.00   17.60
   3  11  -4   15.30   16.10
  -1 -11   4  439.86   28.50
  -1  11   4  412.76   38.20
   1  11  -4  499.75   36.60
   1 -11   4   19.50    9.50
  -1 -11  -4   31.50   13.30
   1  11   4   60.19   19.70
  -1  11  -4   25.20   16.30
   3 -11   4  101.49   13.50
  -3 -11  -4  107.99   17.30
  -3  11  -4  120.49   20.30
   3  11   4  123.29   24.80
   5 -11   4  366.56   26.10
  -5 -11  -4  382.06   28.00
   5  11   4  355.26   35.50
  -5  11  -4  326.67   31.30
   7 -11   4    2.70    9.70
  -7 -11  -4    8.30   12.50
  -7  11  -4   15.90   14.40
   7  11   4   14.70   18.60
   9 -11   4   26.60   10.70
  -9 -11  -4   35.10   14.00
  -9  11  -4   17.80   14.40
   9  11   4   27.20   19.90
  11 -11   4   -8.40    9.90
 -11 -11  -4    3.10   12.20
  11  11   4  -21.90   16.50
 -11  11  -4   20.40   14.20
  13 -11   4    1.00   10.80
 -13 -11  -4   21.10   13.60
 -13  11  -4   16.30   13.70
  13  11   4   14.00   19.40
  15 -11   4   -4.10   10.20
 -15 -11  -4   16.50   13.90
  15  11   4    5.40   19.50
 -15  11  -4   20.40   14.20
  17 -11   4   11.30   11.60
 -17 -11  -4   16.50   13.70
  17  11   4   -0.30   19.90
  19 -11   4   10.20   11.60
 -19 -11  -4   14.60   14.80
  19  11   4    4.20   20.20
  21 -11   4   26.60   14.00
 -18 -12   4   62.79   16.20
 -16 -12   4   38.20   14.70
 -16 -12   4   49.50   15.90
 -14 -12   4   -5.10   12.80
 -14 -12   4  -14.50   11.50
  14  12  -4  -21.40   20.20
 -12 -12   4   49.30   14.50
 -12 -12   4   59.89   15.00
  12  12  -4   70.39   21.60
 -10 -12   4    8.50   11.70
 -10 -12   4   17.00   11.90
 -10  12   4   30.10   16.90
  10  12  -4    1.40   17.30
  -8 -12   4   18.00   12.90
  -8 -12   4   25.20   12.20
   8  12  -4   38.70   20.30
  -8  12   4   46.60   18.50
  -6 -12   4  -14.40   10.10
  -6 -12   4   -0.90   12.40
  -6  12   4   12.80   18.10
   6  12  -4  -24.30   16.30
  -4 -12   4  132.79   18.10
  -4 -12   4  138.59   16.70
  -4  12   4  160.18   26.70
   4  12  -4  153.98   24.90
  -2 -12   4   46.20   12.00
  -2 -12   4   42.50   14.20
  -2  12   4   62.59   22.20
   2  12  -4   31.70   19.10
   0 -12   4   13.60   10.40
   0 -12  -4   -0.60   13.30
   0  12   4   37.60   20.90
   0  12  -4   10.00   17.40
   2 -12   4    3.80   13.10
  -2 -12  -4    6.00   13.50
   2  12   4   38.40   21.20
  -2  12  -4   -3.40   16.60
  -4 -12  -4   12.10   13.40
  -4  12  -4   13.70   16.70
   4  12   4   23.20   20.70
  -6 -12  -4   73.09   16.80
   6  12   4   64.59   22.50
  -6  12  -4   96.39   20.70
  -8 -12  -4   37.30   15.20
   8  12   4   65.79   23.70
  -8  12  -4   68.39   19.20
 -10 -12  -4   22.40   14.60
 -10  12  -4   39.00   18.00
  10  12   4   21.20   21.20
 -12 -12  -4   38.20   16.20
  12  12   4   38.00   21.60
 -12  12  -4   28.70   17.30
 -14 -12  -4    3.50   17.70
  -7 -13   4   56.69   20.20
  -7  13   4   98.59   23.00
  -5 -13   4   20.00   14.30
  -5  13   4   35.70   20.90
  -3 -13   4   19.60   14.70
   3 -13  -4   13.00   18.60
   3  13  -4   14.10   21.00
  -3  13   4   32.70   21.80
  -1 -13   4    6.90   13.40
   1 -13  -4   15.10   17.80
  -1  13   4   34.30   22.70
   1  13  -4   31.30   19.50
  -1 -13  -4   -3.90   16.50
   1 -13   4  -13.10   12.70
  -1  13  -4   -6.80   17.90
   1  13   4    0.20   21.80
  -3  13  -4    4.70   17.80
   3  13   4   17.70   21.60
   5  13   4   53.09   30.50
  -5  13  -4   17.20   18.70
  -7  13  -4   15.40   18.40
  -9  13  -4   30.50   18.10
 -38   0   5   -3.40   14.30
 -36   0   5   18.70   12.70
  36   0  -5   11.10   16.90
 -36   0   5   -6.60   14.00
 -34   0   5    8.70   12.10
  34   0  -5   -7.30   13.80
 -34   0   5  -17.40   12.50
 -32   0   5   -0.70   12.20
  32   0  -5  -24.60   14.70
 -32   0   5    5.20   11.20
 -30   0   5   -7.40   11.80
  30   0  -5   -9.90   12.70
 -30   0   5   11.60   11.10
 -28   0   5   -4.10   10.90
  28   0  -5   -1.00   12.50
 -28   0   5    3.30    9.80
 -26   0   5   -8.40    9.40
  26   0  -5   10.00   12.30
 -26   0   5   -7.40    8.90
 -24   0   5    3.80    8.00
 -24   0   5    6.20    9.20
  24   0  -5   10.90   11.60
 -22   0   5   -6.20    8.00
 -22   0   5    1.60    7.60
  22   0  -5   -5.90    9.80
 -20   0   5   -0.40    6.90
 -20   0   5    9.10    7.00
  20   0  -5   -2.10    8.90
  18   0  -5   -4.80    7.70
  18   0  -5    2.10    3.10
 -18   0   5    0.90    5.90
 -18   0   5    5.30    6.60
  18   0  -5    0.10    5.20
  16   0  -5    2.70    6.60
 -16   0   5    4.40    5.50
  16   0  -5    0.60    4.60
  16   0  -5    0.60    2.90
 -16   0   5    4.60    5.70
  14   0  -5    1.20    2.80
 -14   0   5    0.40    4.80
  14   0  -5    7.60    6.10
  14   0  -5   -3.20    4.00
 -14   0   5    1.40    4.80
  12   0  -5    1.00    4.10
 -12   0   5    3.80    4.50
 -12   0   5    0.80    4.30
  12   0  -5    4.90    4.70
  12   0  -5    0.40    2.70
  12   0  -5    2.40    3.90
 -12   0   5    0.30    3.20
  10   0  -5   -0.60    3.30
 -10   0   5   -2.90    2.50
  10   0  -5    1.30    2.70
 -10   0   5   -0.90    3.70
 -10   0   5   -4.20    3.30
  10   0  -5   -3.00    3.70
  10   0  -5    4.90    3.80
   8   0  -5    0.60    3.00
  -8   0   5   -1.30    2.60
   8   0  -5   -3.00    2.90
   8   0  -5    2.20    3.50
  -8   0   5    3.40    3.10
  -8   0   5    2.00    3.10
   8   0  -5   -3.70    2.40
   6   0  -5    1.60    2.60
   6   0  -5    1.80    2.60
  -6   0   5    3.30    2.40
  -6   0   5    1.20    2.00
  -6   0   5    0.40    2.70
   6   0  -5   -4.10    3.00
   6   0  -5    0.80    2.10
  -6   0   5   -1.70    2.00
  -6   0   5   -0.50    2.40
  -4   0   5   -1.20    1.80
   4   0  -5    3.00    2.80
   4   0  -5   -1.80    1.90
  -4   0   5    2.00    2.30
  -4   0   5   -0.30    1.10
   4   0  -5    3.00    1.80
   4   0  -5   -0.40    2.70
   4   0  -5    0.10    2.10
  -4   0   5    0.80    2.00
  -4   0   5   -1.00    2.20
   2   0  -5    2.60    2.00
   2   0  -5   -0.70    2.20
  -2   0   5    0.60    2.40
   2   0  -5    0.60    1.70
   2   0  -5    1.90    2.60
  -2   0   5   -0.90    1.80
  -2   0   5    2.40    1.80
   0   0   5   -0.80    1.70
   0   0  -5   -0.80    1.80
   0   0  -5    2.20    2.60
   0   0   5   -0.40    2.10
   0   0   5    1.80    0.90
   0   0   5   -0.30    1.70
   0   0  -5    5.50    1.50
   0   0  -5    0.70    1.70
  -2   0  -5   -0.20    1.80
   2   0   5    2.60    1.90
   2   0   5    0.60    2.40
  -2   0  -5    4.10    2.20
  -2   0  -5    0.20    2.80
  -2   0  -5   -1.70    2.30
   2   0   5    1.70    1.90
   2   0   5    2.60    1.90
   4   0   5    0.90    2.70
  -4   0  -5   -2.70    2.30
   4   0   5    0.50    2.10
   4   0   5    1.80    2.20
  -4   0  -5    2.80    3.30
  -4   0  -5   -0.60    2.60
   6   0   5    2.30    2.60
   6   0   5   -3.10    2.50
  -6   0  -5    0.40    2.80
  -6   0  -5    3.10    4.00
   6   0   5   -0.20    3.30
   8   0   5   -2.70    3.80
  -8   0  -5    0.30    4.60
   8   0   5   -3.20    2.70
  -8   0  -5    3.10    3.40
 -10   0  -5   -3.10    3.40
 -10   0  -5   -4.50    4.10
  10   0   5   -0.60    3.60
 -10   0  -5   -0.60    5.20
 -12   0  -5   -7.10    5.70
 -12   0  -5   -3.40    4.50
 -14   0  -5    4.30    6.10
 -14   0  -5   -5.90    5.30
 -16   0  -5   -3.80    6.20
 -16   0  -5   -1.60    6.10
 -18   0  -5    0.80    7.10
 -18   0  -5   -2.30    7.50
 -20   0  -5   -3.80    7.70
 -20   0  -5   -3.30    7.30
 -22   0  -5   -4.00    8.20
 -22   0  -5    5.20    9.60
 -24   0  -5   -8.10    9.40
 -24   0  -5    5.80   10.40
 -26   0  -5    8.10   10.50
 -26   0  -5    2.30   10.30
 -28   0  -5    4.80   11.60
 -28   0  -5    1.10   10.50
 -30   0  -5   22.20   12.80
 -30   0  -5   -2.10   12.40
 -32   0  -5    7.50   13.80
 -32   0  -5   23.90   12.60
 -34   0  -5    4.30   13.80
 -34   0  -5    9.70   13.60
 -36   0  -5    3.30   12.60
 -36   0  -5   -7.70   13.50
 -37  -1   5   -2.70   14.00
 -37  -1   5    8.70   13.30
  37  -1  -5   10.70   15.90
 -37   1   5    4.50   11.90
 -37   1   5   -2.20   14.40
  37   1  -5    6.60   17.20
 -35  -1   5  139.89   20.60
  35  -1  -5  187.88   23.00
 -35  -1   5  149.49   19.40
  35   1  -5  178.78   23.70
 -35   1   5  110.09   19.60
 -35   1   5  110.09   16.10
 -33  -1   5   88.39   17.00
  33  -1  -5   71.09   17.30
 -33  -1   5   70.19   15.40
 -33   1   5   62.19   15.80
 -33   1   5   51.99   13.00
  33   1  -5   78.59   17.20
 -31  -1   5   -4.00   11.90
 -31  -1   5   24.30   13.00
  31  -1  -5   10.30   14.90
 -31   1   5   15.60   10.40
  31   1  -5    1.10   14.40
 -31   1   5   -3.80   12.50
  29  -1  -5   58.59   15.80
 -29  -1   5   51.29   13.50
 -29  -1   5   36.80   13.40
 -29   1   5   53.59   14.50
 -29   1   5   51.09   11.40
  29   1  -5   65.19   14.70
  27  -1  -5    7.20   12.40
 -27  -1   5   17.70   10.80
 -27  -1   5    3.90   10.70
  27   1  -5    9.30   12.70
 -27   1   5    6.30    8.80
 -27   1   5   14.40   10.90
 -25  -1   5    1.60    9.20
  25  -1  -5    9.40   11.60
 -25  -1   5    5.50   10.00
 -25   1   5  -11.00    9.60
 -25   1   5    3.40    8.10
  25   1  -5    1.20   10.50
 -23  -1   5  180.58   17.00
  23  -1  -5  173.58   18.20
 -23  -1   5  159.58   16.10
  23   1  -5  141.99   16.50
 -23   1   5  177.68   16.90
 -23   1   5  133.49   14.30
  23   1  -5  144.29   11.50
 -21  -1   5    6.10    8.20
 -21  -1   5    3.00    7.60
  21  -1  -5    4.30    9.40
  21   1  -5   11.50    9.20
  21   1  -5   -3.20    4.90
 -21   1   5    5.30    7.80
 -21   1   5    9.70    7.50
 -19  -1   5  187.38   15.90
 -19  -1   5  161.68   15.00
  19  -1  -5  175.58   16.30
  19   1  -5  174.18   15.80
 -19   1   5  142.99   14.20
 -19   1   5  179.68   14.90
  19   1  -5  175.18   11.60
 -17  -1   5 1252.57   61.09
 -17  -1   5 1305.47   61.49
  17  -1  -5 1162.68   58.69
  17  -1  -5 1211.18   61.09
 -17   1   5 1208.28   60.99
  17   1  -5 1208.68   61.49
 -17   1   5 1233.48   60.59
  17   1  -5 1296.77   60.29
  17   1  -5 1269.87   58.69
 -17   1   5 1158.48   58.49
 -15  -1   5   46.50    7.30
  15  -1  -5   47.00    7.60
  15  -1  -5   42.00    5.50
 -15  -1   5   55.69    8.40
  15   1  -5   42.90    7.00
 -15   1   5   45.30    7.30
 -15   1   5   46.20    7.50
 -15   1   5   41.30    5.00
  15   1  -5   39.70    8.00
  15   1  -5   50.19    5.70
  13  -1  -5 1679.63   81.99
  13  -1  -5 1718.13   80.59
 -13  -1   5 1762.02   82.39
 -13  -1   5 1749.12   81.99
  13   1  -5 1718.13   80.69
  13   1  -5 1782.22   82.49
 -13   1   5 1662.53   80.49
 -13   1   5 1732.83   81.99
  13   1  -5 1693.93   81.49
 -13   1   5 1702.23   81.79
 -11  -1   5 1272.07   60.29
  11  -1  -5 1259.37   58.89
  11  -1  -5 1252.97   60.09
  11  -1  -5 1080.19   59.59
 -11  -1   5 1214.38   59.79
 -11   1   5 1318.47   60.19
 -11   1   5 1176.08   58.69
 -11   1   5 1302.67   59.79
  11   1  -5 1270.07   59.89
  11   1  -5 1283.87   60.39
  11   1  -5 1298.17   59.19
  11   1  -5 1271.97   59.79
   9  -1  -5  174.78   10.80
   9  -1  -5  171.98   11.10
   9  -1  -5  186.98   10.40
  -9  -1   5  170.88   10.80
  -9  -1   5  180.08   11.00
  -9  -1   5  183.48   11.50
   9  -1  -5  171.88   11.40
   9   1  -5  208.48   11.00
   9   1  -5  165.68   11.20
   9   1  -5  184.18   10.80
  -9   1   5  168.08    9.90
  -9   1   5  166.58   10.50
  -9   1   5  168.28   11.20
   9   1  -5  205.18   12.00
   7  -1  -5  532.95   25.50
  -7  -1   5  544.85   25.80
   7  -1  -5  537.45   25.50
  -7  -1   5  501.55   25.60
   7  -1  -5  534.55   25.80
   7  -1  -5  533.65   26.20
  -7  -1   5  503.45   25.90
  -7  -1   5  522.45   25.90
  -7  -1   5  498.95   25.90
  -7   1   5  526.85   25.00
   7   1  -5  496.95   25.70
  -7   1   5  549.45   26.00
   7   1  -5  495.95   26.00
  -7   1   5  530.25   26.00
  -7   1   5  514.25   25.40
   7   1  -5  518.45   26.20
   7   1  -5  527.65   25.30
   5  -1  -5  272.37   15.20
   5  -1  -5  296.67   15.00
  -5  -1   5  276.37   15.20
   5  -1  -5  298.27   14.60
  -5  -1   5  303.37   15.10
   5  -1  -5  304.17   14.80
  -5  -1   5  297.67   14.50
  -5  -1   5  280.97   15.10
  -5  -1   5  289.87   15.20
   5   1  -5  305.07   14.30
  -5   1   5  296.17   14.20
  -5   1   5  273.17   15.10
  -5   1   5  288.17   14.90
   5   1  -5  298.07   15.40
   5   1  -5  283.47   15.40
   5   1  -5  282.37   15.00
  -5   1   5  294.47   14.90
   3  -1  -5  164.28    8.60
  -3  -1   5  173.38    9.40
  -3  -1   5  176.28    9.40
  -3  -1   5  164.58    9.30
  -3  -1   5  155.48    9.40
  -3  -1   5  176.28    8.30
   3  -1  -5  180.48    9.60
   3  -1  -5  158.58    9.70
   3  -1  -5  164.58    8.50
   3   1  -5  162.28    9.50
  -3   1   5  162.88    8.10
  -3   1   5  164.08    9.30
  -3   1   5  160.08    8.60
   3   1  -5  173.38    9.30
   3   1  -5  147.99    9.60
   3   1  -5  167.08    9.50
   1  -1  -5   36.90    3.00
  -1  -1   5   36.40    3.60
   1  -1  -5   39.70    2.90
  -1  -1   5   29.80    3.90
   1  -1  -5   39.70    4.40
  -1  -1   5   48.30    4.10
   1   1  -5   43.00    4.00
   1   1  -5   41.80    4.40
   1   1  -5   32.60    3.50
   1   1  -5   37.00    4.00
  -1  -1  -5   67.69    4.40
   1  -1   5   65.69    5.10
  -1  -1  -5   67.19    4.60
   1  -1   5   71.49    5.20
   1  -1   5   68.49    5.00
  -1  -1  -5   68.39    5.90
  -1  -1  -5   64.49    4.10
  -1  -1  -5   64.79    6.50
   1  -1   5   71.89    4.50
   1   1   5   63.69    3.70
  -1   1  -5   62.99    5.40
   1   1   5   63.99    4.20
  -1   1  -5   75.39    5.30
  -1   1  -5   74.49    5.10
  -3  -1  -5    6.20    2.30
   3  -1   5    2.60    2.50
   3  -1   5    7.60    2.60
  -3  -1  -5    4.80    2.20
   3  -1   5    2.60    2.20
   3  -1   5    2.40    2.50
  -3  -1  -5    1.70    3.40
  -3  -1  -5    2.60    1.70
   3   1   5    5.90    1.60
   3   1   5    7.00    2.50
  -3   1  -5    4.50    2.10
  -3   1  -5    9.70    3.00
  -3   1  -5    3.00    2.70
   3   1   5    2.50    2.00
  -3   1  -5    4.30    2.40
  -5  -1  -5 1492.25   67.49
   5  -1   5 1482.25   67.59
  -5  -1  -5 1429.16   68.69
   5  -1   5 1412.06   67.29
   5  -1   5 1406.56   67.69
  -5  -1  -5 1456.35   67.69
   5  -1   5 1418.36   67.39
  -5   1  -5 1505.85   67.59
  -5   1  -5 1449.35   67.39
   5   1   5 1411.56   67.39
   5   1   5 1453.65   66.89
   5   1   5 1377.06   67.39
  -5   1  -5 1396.26   67.49
  -7  -1  -5  762.12   37.50
   7  -1   5  755.72   36.80
  -7  -1  -5  795.92   38.30
  -7  -1  -5  779.42   37.30
   7  -1   5  716.53   37.40
   7   1   5  787.12   37.20
  -7   1  -5  767.32   37.40
  -7   1  -5  758.82   36.60
  -7   1  -5  737.43   36.90
   7   1   5  757.52   37.10
  -9  -1  -5  192.58   12.90
  -9  -1  -5  210.88   13.50
  -9   1  -5  204.38   11.60
  -9   1  -5  189.38   12.10
  -9   1  -5  194.38   11.50
  -9   1  -5  198.98   13.20
   9   1   5  191.48   12.40
 -11  -1  -5 2928.31  141.29
 -11  -1  -5 2977.50  140.89
  11   1   5 2992.70  140.49
 -11   1  -5 2981.30  141.29
 -11   1  -5 3125.79  139.69
 -11   1  -5 3012.80  140.49
 -13  -1  -5 1026.60   52.99
 -13  -1  -5 1058.19   52.59
 -13   1  -5 1102.99   52.29
 -13   1  -5 1034.00   52.89
 -15  -1  -5  518.65   29.00
 -15  -1  -5  497.65   28.00
 -15   1  -5  505.55   27.60
 -15   1  -5  456.75   28.50
 -17  -1  -5  598.84   32.10
 -17  -1  -5  556.84   32.30
 -17   1  -5  549.65   31.60
 -17   1  -5  570.74   32.90
 -19  -1  -5   68.69   10.90
 -19  -1  -5   69.79   11.70
 -19   1  -5   50.29   11.20
 -19   1  -5   38.00    9.80
 -21  -1  -5   93.39   14.00
 -21  -1  -5   77.49   11.80
 -21   1  -5   81.69   12.70
 -21   1  -5  110.79   14.60
 -23  -1  -5    7.80    9.30
 -23  -1  -5   17.90    9.70
 -23   1  -5   16.60   11.10
 -23   1  -5   16.40   10.00
 -25  -1  -5   85.09   14.10
 -25  -1  -5   85.49   13.80
 -25   1  -5  101.59   15.30
 -25   1  -5   90.09   15.40
 -27  -1  -5   53.79   13.80
 -27  -1  -5   66.49   13.50
 -27   1  -5   47.10   12.90
 -27   1  -5   42.50   13.00
 -29  -1  -5   23.70   11.80
 -29  -1  -5   23.90   13.80
 -29   1  -5   20.00   13.10
 -29   1  -5   27.10   12.40
 -31  -1  -5    1.40   13.10
 -31  -1  -5   13.70   13.90
 -31   1  -5   -1.30   11.90
 -31   1  -5    6.50   13.40
 -33  -1  -5  176.48   22.20
 -33  -1  -5  139.79   18.90
 -33   1  -5  193.78   21.20
 -33   1  -5  125.89   19.80
 -35  -1  -5  135.99   18.20
 -35  -1  -5  136.39   20.70
 -35   1  -5   99.29   19.60
 -35   1  -5  101.29   17.50
 -38   2   5    4.20   11.90
 -36  -2   5   13.10   14.90
  36  -2  -5    1.20   16.20
 -36  -2   5   33.10   15.80
  36   2  -5   18.00   16.10
 -36   2   5   10.60   11.90
 -34  -2   5   25.20   14.70
 -34  -2   5   28.10   15.70
  34  -2  -5   26.30   15.60
 -34   2   5   32.30   12.30
  34   2  -5   -1.70   15.50
  32  -2  -5   32.60   15.60
 -32  -2   5   19.70   13.70
 -32  -2   5   33.30   14.60
  32   2  -5   20.10   16.00
 -32   2   5   39.30   11.30
 -32   2   5   28.30   14.30
 -30  -2   5    7.50   12.90
 -30  -2   5   16.80   12.80
  30  -2  -5   10.40   14.30
 -30   2   5   14.30   12.70
 -30   2   5   17.90   10.30
  30   2  -5   22.30   13.50
 -28  -2   5   -5.70   10.30
 -28  -2   5   17.00   11.70
  28  -2  -5   11.70   13.30
 -28   2   5   12.20    9.60
  28   2  -5    0.30   12.90
 -28   2   5    8.20   11.80
  26  -2  -5   22.90   12.70
 -26  -2   5   19.70   11.30
 -26  -2   5   19.90   11.30
  26   2  -5   -2.10   12.10
 -26   2   5   16.70   11.20
 -26   2   5   12.60    9.20
 -24  -2   5    7.50    9.60
 -24  -2   5   -4.30    8.70
  24  -2  -5  -13.00   10.80
 -24   2   5    4.80    9.30
  24   2  -5   -2.20    7.00
  24   2  -5   -4.50   10.20
 -24   2   5   13.70    8.50
 -22  -2   5  505.75   31.00
 -22  -2   5  466.65   30.70
  22  -2  -5  482.45   31.10
  22   2  -5  544.95   28.20
  22   2  -5  503.15   31.80
 -22   2   5  512.85   31.00
 -22   2   5  503.65   29.10
  20  -2  -5  475.45   28.70
 -20  -2   5  462.75   28.50
 -20  -2   5  472.35   28.40
  20   2  -5  436.76   29.30
 -20   2   5  439.06   23.70
 -20   2   5  526.15   28.90
 -20   2   5  504.05   27.10
  20   2  -5  485.15   26.00
  18  -2  -5   13.00    7.50
 -18  -2   5   17.40    7.30
 -18  -2   5    4.50    5.90
 -18   2   5    7.00    6.60
  18   2  -5    4.80    8.90
 -18   2   5   12.00    6.30
 -18   2   5   15.30    3.40
  18   2  -5    4.80    5.60
  18   2  -5   11.70    7.30
 -16  -2   5  344.57   21.80
 -16  -2   5  362.76   21.50
  16  -2  -5  373.06   22.00
  16  -2  -5  352.06   18.70
 -16   2   5  353.16   20.60
  16   2  -5  369.76   20.20
  16   2  -5  351.96   22.90
 -16   2   5  344.77   18.40
  16   2  -5  381.56   21.90
 -16   2   5  393.66   21.80
  14  -2  -5   15.80    3.60
 -14  -2   5   24.80    5.70
  14  -2  -5   15.10    6.10
 -14  -2   5   33.90    6.60
  14   2  -5    9.00    5.70
 -14   2   5   18.90    3.20
  14   2  -5   19.50    6.60
  14   2  -5   17.70    5.30
 -14   2   5   15.80    4.80
  12  -2  -5    3.00    1.70
  12  -2  -5    4.40    2.90
 -12  -2   5    6.00    4.20
  12  -2  -5    4.00    4.70
 -12  -2   5    5.80    4.30
  12   2  -5   -0.10    5.10
  12   2  -5    1.60    4.10
  12   2  -5    4.30    5.50
 -12   2   5    4.20    3.50
 -12   2   5    4.70    2.30
  10  -2  -5  580.34   28.20
 -10  -2   5  573.14   29.70
  10  -2  -5  583.04   29.60
  10  -2  -5  594.84   28.40
  10  -2  -5  583.64   29.70
 -10  -2   5  623.24   29.60
  10   2  -5  563.34   29.10
  10   2  -5  636.44   30.50
  10   2  -5  587.44   29.70
 -10   2   5  590.94   28.60
 -10   2   5  573.84   28.30
  10   2  -5  582.84   30.20
   8  -2  -5 1761.82   81.49
  -8  -2   5 1788.92   81.59
   8  -2  -5 1781.72   81.89
   8  -2  -5 1709.53   81.89
  -8  -2   5 1795.02   82.09
   8  -2  -5 1687.23   81.59
   8  -2  -5 1746.23   80.99
   8   2  -5 1641.54   82.19
   8   2  -5 1791.92   82.19
  -8   2   5 1779.22   80.59
  -8   2   5 1724.03   80.49
   8   2  -5 1736.43   82.09
   8   2  -5 1735.13   81.39
  -8   2   5 1692.33   80.99
   6  -2  -5   55.49    5.00
   6  -2  -5   44.90    5.10
  -6  -2   5   59.89    5.00
  -6  -2   5   52.79    5.10
  -6  -2   5   64.29    5.60
   6  -2  -5   62.29    5.50
  -6  -2   5   54.29    5.30
   6  -2  -5   58.19    6.00
   6   2  -5   65.49    6.60
   6   2  -5   43.10    5.40
   6   2  -5   56.49    6.00
  -4  -2   5  404.46   19.00
   4  -2  -5  383.76   18.30
   4  -2  -5  391.66   20.80
   4  -2  -5  388.26   18.80
   4  -2  -5  389.46   19.20
  -4  -2   5  368.76   19.80
   4  -2  -5  382.66   19.70
  -4  -2   5  373.26   19.50
  -4  -2   5  399.76   19.80
  -4  -2   5  378.86   19.30
   4   2  -5  389.06   19.70
   4   2  -5  375.66   20.00
   4   2  -5  403.16   19.50
  -2  -2   5  161.18    9.40
   2  -2  -5  149.19   10.80
  -2  -2   5  169.18    9.60
  -2  -2   5  161.78    9.40
   2  -2  -5  170.98    9.40
   2   2  -5  140.19    9.20
   2   2  -5  159.88   10.00
   2   2  -5  160.98    9.30
   2   2  -5  151.68    8.80
   0  -2   5  182.48   10.10
   0  -2   5  171.88   10.20
   0  -2  -5  176.48   12.40
   0  -2   5  186.78   10.40
   0   2  -5  174.08   10.60
   0   2   5  174.88   12.10
   0   2  -5  173.38   10.10
   0   2  -5  184.18    9.70
   0   2  -5  195.18   10.20
  -2  -2  -5  961.10   46.20
   2  -2   5  987.80   47.30
  -2  -2  -5 1027.40   47.30
   2  -2   5 1012.50   47.50
  -2  -2  -5 1020.00   46.50
   2  -2   5 1023.60   47.50
  -2  -2  -5  953.80   49.30
  -2   2  -5 1029.40   47.50
  -2   2  -5  984.10   47.40
  -2   2  -5 1004.20   47.40
   2   2   5  980.00   49.30
   4  -2   5 1910.81   87.69
   4  -2   5 1853.11   87.89
   4  -2   5 1934.01   88.09
  -4  -2  -5 1896.41   87.69
   4  -2   5 1896.61   87.79
  -4  -2  -5 1926.51   87.99
  -4  -2  -5 1823.42   89.89
   4   2   5 1911.71   87.89
  -4   2  -5 1894.81   87.99
  -4   2  -5 1914.41   87.79
   4   2   5 1718.13   89.69
   6  -2   5  628.24   31.30
   6  -2   5  669.93   32.10
  -6  -2  -5  655.23   32.20
  -6  -2  -5  660.93   32.20
   6  -2   5  642.64   32.00
   6   2   5  649.43   30.80
  -6   2  -5  665.03   31.50
   6   2   5  649.34   30.70
  -6   2  -5  671.53   32.10
   6   2   5  609.94   34.20
   6   2   5  648.64   31.90
  -8  -2  -5 2519.75  115.09
  -8  -2  -5 2514.35  115.09
  -8   2  -5 2450.25  114.69
  -8   2  -5 2402.16  113.99
   8   2   5 2266.47  116.39
  -8   2  -5 2511.15  114.09
  -8   2  -5 2509.85  114.89
   8   2   5 2449.45  113.89
 -10  -2  -5  716.53   34.10
 -10  -2  -5  674.93   33.80
 -10   2  -5  620.44   32.40
  10   2   5  673.23   35.50
  10   2   5  680.63   32.80
 -10   2  -5  648.44   33.20
 -10   2  -5  649.54   33.70
 -10   2  -5  654.43   32.20
 -12  -2  -5  161.18   12.20
 -12  -2  -5  159.08   12.00
  12   2   5  117.89   10.20
  12   2   5  144.99   13.40
 -12   2  -5  133.19   11.20
 -12   2  -5  153.88    9.40
 -12   2  -5  141.29   10.50
 -14  -2  -5  131.49   12.10
 -14  -2  -5  104.19   11.60
 -14   2  -5  142.29    9.20
 -14   2  -5  117.19   11.10
 -14   2  -5  149.39   12.80
 -16  -2  -5  171.48   16.10
 -16  -2  -5  226.88   15.70
 -16   2  -5  193.58   12.20
 -16   2  -5  191.88   15.00
 -16   2  -5  192.98   15.60
 -18  -2  -5   12.00    6.80
 -18  -2  -5    9.90    8.40
 -18   2  -5   21.00    5.20
 -18   2  -5   20.50    8.00
 -18   2  -5   -4.00    7.60
 -20  -2  -5  307.97   20.80
 -20  -2  -5  290.77   22.40
 -20   2  -5  271.87   20.70
 -20   2  -5  282.67   17.20
 -20   2  -5  268.27   22.10
 -22  -2  -5  131.29   17.40
 -22  -2  -5  205.38   17.80
 -22   2  -5  177.18   13.10
 -22   2  -5  154.78   17.40
 -22   2  -5  170.88   17.90
 -24  -2  -5   10.10    9.90
 -24  -2  -5  -16.10    9.20
 -24   2  -5    6.60    6.00
 -24   2  -5  -12.20    9.30
 -24   2  -5   -1.90   10.50
 -26  -2  -5   49.00   12.90
 -26  -2  -5   26.50   12.80
 -26   2  -5   32.90   11.80
 -26   2  -5   53.59   14.70
 -26   2  -5   49.00    8.20
 -28  -2  -5    2.80   12.20
 -28  -2  -5   14.70   11.90
 -28   2  -5   17.70   13.30
 -28   2  -5   -1.20   11.80
 -30  -2  -5   21.90   12.80
 -30  -2  -5   13.80   14.10
 -30   2  -5    3.50   12.30
 -30   2  -5    9.50   14.10
 -32  -2  -5  157.78   19.30
 -32  -2  -5  126.89   19.50
 -32   2  -5  134.69   18.90
 -32   2  -5  191.78   22.70
 -34  -2  -5    8.50   15.60
 -34  -2  -5   -1.10   12.80
 -34   2  -5   11.60   14.70
 -34   2  -5    2.50   13.30
 -36  -2  -5   -7.40   15.40
 -36  -2  -5   29.00   14.90
 -36   2  -5    5.20   16.10
 -36   2  -5    0.10   13.60
 -37  -3   5   -3.00   15.70
  37  -3  -5   19.40   16.20
 -37   3   5   -2.50   11.10
 -35  -3   5   11.10   14.80
 -35  -3   5   47.50   16.40
  35  -3  -5   26.90   16.70
  35   3  -5   42.30   17.70
 -35   3   5   36.70   12.40
 -33  -3   5   95.39   18.40
  33  -3  -5  121.09   19.60
 -33  -3   5  101.29   18.70
  33   3  -5  141.09   21.60
 -33   3   5   94.49   14.60
 -31  -3   5   10.30   13.50
  31  -3  -5   59.39   15.60
 -31  -3   5   30.30   14.30
 -31   3   5   42.10   11.90
  31   3  -5   48.40   16.80
 -29  -3   5  389.86   31.20
 -29  -3   5  340.97   30.20
  29  -3  -5  474.55   30.80
  29   3  -5  482.95   32.20
 -29   3   5  388.76   27.40
 -27  -3   5  183.28   20.60
 -27  -3   5  254.37   24.20
  27  -3  -5  239.58   22.10
  27   3  -5  255.37   23.20
 -27   3   5  261.77   20.20
 -25  -3   5  163.78   19.00
  25  -3  -5  245.68   21.30
 -25  -3   5  185.38   19.20
  25   3  -5  205.08   18.30
  25   3  -5  226.68   20.80
 -25   3   5  223.58   18.10
 -23  -3   5  477.05   31.80
 -23  -3   5  462.55   31.50
  23  -3  -5  542.05   32.60
  23   3  -5  522.05   32.70
  23   3  -5  530.45   29.80
 -23   3   5  528.05   29.60
  21  -3  -5   56.89   11.40
 -21  -3   5   32.20   10.00
 -21  -3   5   47.20   10.60
 -21   3   5   35.40    8.10
  21   3  -5   33.20    8.90
  21   3  -5   33.60   11.30
 -19  -3   5   65.49   10.40
  19  -3  -5   56.99   10.70
 -19  -3   5   52.49    9.70
  19   3  -5   60.69    9.50
 -19   3   5   61.39    5.00
  19   3  -5   65.39   12.00
 -19   3   5   72.29    8.80
 -17  -3   5   36.10    7.90
  17  -3  -5   30.20    7.80
 -17  -3   5   47.70    8.50
  17   3  -5   43.50    7.90
  17   3  -5   33.90    8.90
  17   3  -5   25.60    8.50
 -17   3   5   35.80    6.30
 -15  -3   5    2.50    5.20
  15  -3  -5   12.00    2.90
 -15  -3   5    2.60    5.30
  15  -3  -5    5.30    5.60
 -15   3   5    5.60    3.90
  15   3  -5    0.50    6.30
  15   3  -5    6.80    7.70
  15   3  -5    4.30    5.60
 -13  -3   5   55.99    7.10
  13  -3  -5   67.89    7.70
  13  -3  -5   61.39    5.00
  13  -3  -5   54.39    4.10
 -13  -3   5   46.00    6.60
 -13   3   5   65.19    5.50
  13   3  -5   37.50    8.20
  13   3  -5   47.50    7.60
  13   3  -5   53.09    9.00
  11  -3  -5  265.57   14.30
  11  -3  -5  293.57   16.30
 -11  -3   5  312.77   16.40
 -11  -3   5  302.17   16.70
  11  -3  -5  249.48   14.20
 -11   3   5  274.57   14.10
  11   3  -5  285.57   17.90
  11   3  -5  271.77   17.50
  11   3  -5  303.57   17.00
  -9  -3   5   57.99    5.90
   9  -3  -5   49.80    4.90
   9  -3  -5   46.70    5.10
   9  -3  -5   41.60    5.70
   9  -3  -5   47.10    4.30
  -9  -3   5   47.20    5.90
   9   3  -5   58.79    7.40
   9   3  -5   49.60    6.60
   9   3  -5   51.89    7.40
   7  -3  -5  479.45   24.30
   7  -3  -5  484.85   25.30
  -7  -3   5  510.95   25.60
   7  -3  -5  500.25   25.30
  -7  -3   5  494.05   25.10
   7  -3  -5  484.95   24.40
  -7  -3   5  517.25   25.30
   7   3  -5  504.95   26.50
   7   3  -5  514.85   25.80
  -7   3   5  513.15   25.50
   7   3  -5  539.95   26.50
  -5  -3   5 4091.19  182.18
   5  -3  -5 3902.61  180.98
  -5  -3   5 3778.02  182.48
  -5  -3   5 3823.72  181.88
   5  -3  -5 3980.20  181.78
   5  -3  -5 4005.40  182.28
   5  -3  -5 3871.31  182.78
   5   3  -5 3985.60  183.08
   5   3  -5 4026.40  182.28
  -5   3   5 3956.50  183.08
   5   3  -5 3920.21  183.28
  -3  -3   5   62.49    5.80
  -3  -3   5   67.19    5.00
   3  -3  -5   57.79    7.10
  -3   3   5   65.29    7.80
   3   3  -5   67.79    5.50
   3   3  -5   57.59    7.20
   3   3  -5   68.69    6.70
  -1  -3   5 5319.17  243.48
  -1  -3   5 5509.25  244.48
   1  -3  -5 5039.40  244.78
   1   3  -5 5284.47  243.48
   1   3  -5 5150.38  244.28
   1   3  -5 5370.46  242.68
  -1   3   5 5129.49  245.18
   1   3  -5 5209.48  243.68
   1   3  -5 5461.55  243.58
   1  -3   5 4250.07  194.28
   1  -3   5 4101.29  194.28
  -1   3  -5 4237.88  193.28
  -1   3  -5 4219.08  194.38
   1   3   5 4159.98  196.58
  -1   3  -5 4234.78  194.38
  -1   3  -5 4205.48  194.28
   3  -3   5  356.66   17.90
   3  -3   5  358.66   18.40
  -3  -3  -5  339.37   16.50
  -3  -3  -5  324.17   18.10
  -3   3  -5  374.46   18.20
  -3   3  -5  349.96   18.20
   3   3   5  310.27   21.10
   5  -3   5 2245.48  102.09
  -5  -3  -5 2155.08  102.09
  -5  -3  -5 2198.48  100.89
   5  -3   5 2217.98  101.39
   5  -3   5 2182.28  101.89
   5   3   5 2095.69  104.49
  -5   3  -5 2122.69  101.79
  -5   3  -5 2193.98  101.49
   7  -3   5   37.60    5.40
  -7  -3  -5   18.20    3.80
  -7  -3  -5   22.00    4.50
   7  -3   5   24.30    3.60
   7   3   5   22.60    7.90
  -7   3  -5   31.40    4.30
  -7   3  -5   26.70    3.40
   7   3   5   23.00    2.30
   7   3   5   26.20    2.50
  -7   3  -5   20.80    4.20
   9  -3   5  115.39    7.80
  -9  -3  -5  133.89    9.50
  -9  -3  -5  122.69    9.70
  -9   3  -5  127.59    9.50
   9   3   5  131.19   13.50
   9   3   5  130.39    7.60
  -9   3  -5  122.79    8.10
  -9   3  -5  125.59    8.40
 -11  -3  -5    9.20    5.00
 -11  -3  -5   18.80    5.40
  11   3   5   12.40    3.50
  11   3   5    6.50    7.20
 -11   3  -5   19.10    3.90
 -11   3  -5   16.50    4.90
 -11   3  -5   16.80    3.70
 -13  -3  -5  197.58   14.40
 -13  -3  -5  223.58   15.30
 -13   3  -5  188.48   13.50
 -13   3  -5  207.98   11.80
  13   3   5  197.18   12.50
  13   3   5  205.88   16.40
 -15  -3  -5   18.20    6.80
 -15  -3  -5   18.70    7.10
  15   3   5    1.80    7.60
 -15   3  -5   15.80    6.30
 -15   3  -5   15.10    3.90
 -15   3  -5   15.50    6.70
 -17  -3  -5  163.88   15.20
 -17  -3  -5  171.88   16.60
 -17   3  -5  194.58   15.10
 -17   3  -5  186.88   16.50
  17   3   5  193.68   16.90
 -17   3  -5  195.58   11.70
 -19  -3  -5   36.10   10.00
 -19  -3  -5   58.99   10.10
 -19   3  -5   53.79    6.10
 -19   3  -5   37.60    8.60
 -19   3  -5   25.90    9.60
 -21  -3  -5   35.20   10.10
 -21  -3  -5   24.50   10.90
 -21   3  -5   55.69   12.40
 -21   3  -5   30.70    9.60
 -21   3  -5   51.59    6.40
 -23  -3  -5  996.30   59.29
 -23  -3  -5 1182.88   58.19
 -23   3  -5 1093.19   59.89
 -23   3  -5 1109.19   58.39
 -23   3  -5 1137.09   53.49
 -25  -3  -5  202.38   18.40
 -25  -3  -5  129.49   18.80
 -25   3  -5  173.58   20.40
 -25   3  -5  161.38   18.80
 -27  -3  -5  162.68   20.10
 -27  -3  -5  210.88   19.60
 -27   3  -5  142.89   19.50
 -27   3  -5  205.88   21.70
 -29  -3  -5  324.47   28.70
 -29  -3  -5  366.86   28.60
 -29   3  -5  331.57   28.30
 -29   3  -5  341.47   30.30
 -31  -3  -5    9.10   13.20
 -31  -3  -5    6.10   15.20
 -31   3  -5    5.10   13.40
 -31   3  -5   -6.10   14.50
 -33  -3  -5  109.79   18.50
 -33  -3  -5   78.19   18.10
 -33   3  -5   70.59   16.40
 -35  -3  -5   13.30   16.80
 -35  -3  -5   14.40   15.20
 -35   3  -5   24.70   14.60
  36  -4  -5   34.50   16.90
 -36  -4   5   17.30   16.40
 -34  -4   5   21.40   15.80
 -34  -4   5   15.60   15.90
  34  -4  -5   27.80   15.50
  34   4  -5   11.70   15.90
 -34   4   5   37.30   11.80
 -32  -4   5   15.60   14.70
 -32  -4   5  -17.80   12.80
  32  -4  -5   14.90   14.00
  32   4  -5   27.20   15.50
 -32   4   5    5.60   10.00
 -30  -4   5   24.50   15.90
 -30  -4   5   11.00   13.30
  30  -4  -5   53.49   14.70
  30   4  -5   45.90   15.70
 -30   4   5   31.30   10.70
 -28  -4   5   68.69   16.30
 -28  -4   5   49.90   14.10
  28  -4  -5   53.79   14.10
 -28   4   5   62.29   11.30
  28   4  -5   72.59   15.90
 -26  -4   5   29.70   13.70
  26  -4  -5   32.40   12.60
 -26  -4   5   24.90   12.40
  26   4  -5   48.60   13.90
 -26   4   5   23.10    8.90
  26   4  -5   28.60   11.40
 -24  -4   5  123.59   16.00
 -24  -4   5  141.89   16.90
  24  -4  -5  146.49   16.80
  24   4  -5  151.38   16.30
 -24   4   5  153.78   13.70
  24   4  -5  135.99   17.10
 -22  -4   5    6.00    9.30
  22  -4  -5    4.10    9.60
 -22  -4   5    2.70    8.80
  22   4  -5    2.80    8.70
 -22   4   5   -1.80    5.90
  22   4  -5   -3.40   10.00
  20  -4  -5  113.59   13.60
 -20  -4   5  106.29   13.60
 -20  -4   5  119.99   13.90
  20   4  -5  109.49   14.50
  20   4  -5  125.39   13.80
 -20   4   5  116.49   10.80
 -18  -4   5   39.90    8.40
 -18  -4   5   49.90    9.40
  18  -4  -5   54.19    9.70
  18   4  -5   42.60   11.20
  18   4  -5   59.49   10.20
 -18   4   5   54.79    6.60
 -16  -4   5   29.80    7.20
 -16  -4   5   37.50    8.00
  16  -4  -5   36.30    7.90
  16   4  -5   33.70    9.90
 -16   4   5   39.00    5.00
  16   4  -5   31.10    8.20
  14  -4  -5    2.20    5.20
 -14  -4   5    8.40    5.60
 -14  -4   5   10.90    5.30
  14  -4  -5   11.00    2.30
 -14   4   5    7.30    2.90
  14   4  -5    4.30    6.60
  14   4  -5    1.40    7.40
  14   4  -5    3.40    7.70
 -12  -4   5    4.30    4.40
  12  -4  -5    4.90    3.20
  12  -4  -5    0.20    2.30
 -12  -4   5    3.30    4.90
  12  -4  -5    7.40    4.60
  12   4  -5    7.70    6.60
  12   4  -5   -1.10    6.10
  12   4  -5   -1.60    6.20
 -12   4   5    6.20    1.80
 -10  -4   5   29.00    5.30
  10  -4  -5   28.10    3.40
 -10  -4   5   22.40    5.10
  10  -4  -5   38.80    4.90
  10  -4  -5   25.20    4.90
 -10   4   5   45.80    5.50
  10   4  -5   21.50    6.90
  10   4  -5   24.40    6.60
  10   4  -5   26.40    7.00
  -8  -4   5  286.37   17.20
   8  -4  -5  305.67   16.60
  -8  -4   5  309.17   17.00
   8  -4  -5  304.27   15.50
   8  -4  -5  323.07   15.60
   8  -4  -5  306.87   16.70
   8   4  -5  270.77   18.20
   8   4  -5  294.67   17.90
   8   4  -5  280.07   18.40
  -8   4   5  329.57   17.80
  -6  -4   5  288.27   16.00
  -6  -4   5  254.97   14.70
   6  -4  -5  264.97   15.70
   6  -4  -5  262.47   15.10
  -6  -4   5  298.37   15.70
   6  -4  -5  255.17   13.70
   6  -4  -5  284.97   14.70
   6   4  -5  328.47   17.90
   6   4  -5  273.87   17.20
   6   4  -5  295.07   16.10
  -6   4   5  285.27   17.50
   4  -4  -5  483.25   23.20
   4  -4  -5  508.85   24.90
  -4  -4   5  485.65   24.30
  -4  -4   5  480.25   25.40
  -4   4   5  509.35   27.70
   4   4  -5  507.45   25.00
   4   4  -5  494.75   26.20
   4   4  -5  522.45   27.10
  -2  -4   5  124.19    7.40
  -2  -4   5  133.19    9.00
  -2   4   5  116.89   12.60
   2   4  -5  134.89   11.20
   2   4  -5  128.59    8.00
   2   4  -5  132.19   10.40
   0  -4   5  419.86   23.00
   0   4  -5  433.36   23.10
   0   4  -5  459.05   23.80
   0   4  -5  472.85   21.80
   0   4  -5  499.15   25.00
   0   4   5  416.56   26.40
  -2  -4  -5   24.20    4.40
   2  -4   5   26.50    4.90
  -2  -4  -5   23.80    2.10
  -2   4  -5   19.00    5.60
   2   4   5   12.20    7.90
  -2   4  -5   27.00    4.90
  -2   4  -5   31.60    2.70
  -2   4  -5   22.00    4.50
   4  -4   5  364.56   19.10
   4  -4   5  396.76   20.10
  -4  -4  -5  372.76   20.10
  -4  -4  -5  369.56   17.90
  -4   4  -5  386.66   21.30
  -4   4  -5  340.67   19.60
  -4   4  -5  372.06   17.70
   4   4   5  356.16   23.90
  -4   4  -5  370.26   19.60
   6  -4   5   64.39    5.60
  -6  -4  -5   54.59    5.10
  -6  -4  -5   69.49    7.20
   6  -4   5   55.79    6.80
  -6   4  -5   63.19    4.50
  -6   4  -5   70.89    6.40
   6   4   5   56.49   10.70
  -6   4  -5   54.79    6.40
  -8  -4  -5  293.27   15.40
   8  -4   5  265.07   15.00
   8  -4   5  272.87   16.60
  -8  -4  -5  294.87   17.20
  -8   4  -5  291.67   15.50
   8   4   5  280.57   20.70
  -8   4  -5  290.97   16.50
  -8   4  -5  291.47   14.80
 -10  -4  -5   59.29    7.90
 -10  -4  -5   62.69    6.60
  10  -4   5   51.49    5.00
  10  -4   5   44.60    6.80
 -10   4  -5   53.89    5.60
  10   4   5   49.30   10.50
  10   4   5   53.09    4.50
 -10   4  -5   58.69    5.40
 -10   4  -5   57.09    7.20
 -12  -4  -5  153.78   11.90
 -12  -4  -5  174.08   12.90
 -12   4  -5  139.39   10.20
 -12   4  -5  163.08    9.90
  12   4   5  174.58   16.20
  12   4   5  158.78    9.50
 -12   4  -5  141.09   11.40
 -14  -4  -5    3.80    5.80
 -14  -4  -5    4.20    5.80
  14   4   5    7.30    8.00
 -14   4  -5    6.00    3.50
 -14   4  -5    7.00    5.70
  14   4   5    5.20    3.70
 -16  -4  -5    2.70    6.60
 -16  -4  -5    8.00    7.60
  16   4   5   -4.30    8.40
 -16   4  -5    7.20    3.60
 -16   4  -5    4.20    6.00
 -18  -4  -5   44.30    9.30
 -18  -4  -5   32.60   10.40
  18   4   5   48.60   11.70
 -18   4  -5   49.20    9.00
 -18   4  -5   43.50    5.20
 -20  -4  -5   44.50   11.50
 -20  -4  -5   53.89   10.70
  20   4   5   46.50   11.50
 -20   4  -5   30.90    9.50
 -20   4  -5   48.70    5.40
 -22  -4  -5   49.99   12.50
 -22  -4  -5   61.79   12.20
  22   4   5   63.49   13.20
 -22   4  -5   32.70   10.70
 -24  -4  -5  249.78   21.70
 -24   4  -5  232.88   21.40
 -26  -4  -5   -4.70   12.70
 -26  -4  -5   11.60   10.80
 -26   4  -5   20.10   11.70
 -28  -4  -5   84.49   15.60
 -28  -4  -5   53.79   16.60
 -28   4  -5   26.20   13.60
 -30  -4  -5   13.80   15.90
 -30  -4  -5   27.60   14.30
 -30   4  -5   -7.20   12.80
 -32  -4  -5   13.80   15.40
 -32  -4  -5   49.40   15.20
 -32   4  -5   28.70   15.40
 -34  -4  -5    1.80   16.60
 -34  -4  -5   21.60   15.20
 -34   4  -5   -0.20   14.50
 -35  -5   5   32.90   17.30
  35  -5  -5   30.50   16.00
  33  -5  -5   -0.90   14.30
 -33  -5   5   -5.80   15.60
 -33  -5   5    1.60   15.40
  33   5  -5    4.90   16.50
  31  -5  -5   29.20   15.00
 -31  -5   5   22.90   15.40
 -31  -5   5   35.30   16.20
  31   5  -5   28.50   16.10
 -29  -5   5  130.19   21.00
  29  -5  -5  164.08   19.50
 -29  -5   5  128.99   19.40
 -29   5   5  118.09   13.40
  29   5  -5  175.18   20.70
 -27  -5   5   38.40   14.50
  27  -5  -5   43.90   13.80
 -27  -5   5   34.50   13.70
  27   5  -5   42.80   14.20
  27   5  -5   58.99   15.50
 -27   5   5   41.80    9.10
 -25  -5   5   33.50   12.60
 -25  -5   5   41.90   13.90
  25  -5  -5   45.90   12.30
  25   5  -5   29.70   12.20
  25   5  -5   52.49   14.90
 -25   5   5   17.00    7.30
 -23  -5   5  399.96   26.80
 -23  -5   5  319.67   26.00
  23  -5  -5  371.26   25.90
 -23   5   5  349.27   20.60
  23   5  -5  342.87   26.50
  23   5  -5  345.07   25.90
 -21  -5   5  417.46   26.40
  21  -5  -5  394.86   26.10
 -21  -5   5  379.56   26.50
 -21   5   5  369.36   21.20
  21   5  -5  381.56   26.90
  21   5  -5  420.96   27.40
 -19  -5   5    5.90    7.80
  19  -5  -5   14.50    8.40
 -19  -5   5    6.20    8.10
 -19   5   5    7.60    4.30
  19   5  -5    3.00    9.40
  19   5  -5   15.70   10.40
 -17  -5   5  163.28   15.30
 -17  -5   5  156.58   15.60
  17  -5  -5  213.58   15.70
 -17   5   5  182.58   10.50
  17   5  -5  218.88   18.20
  17   5  -5  178.18   17.20
 -15  -5   5  170.28   14.40
  15  -5  -5  181.68   13.90
 -15  -5   5  147.99   13.70
  15   5  -5  130.49   14.70
  15   5  -5  155.38   14.80
 -15   5   5  177.58    8.70
  13  -5  -5   55.79    7.50
 -13  -5   5   51.29    7.70
 -13  -5   5   70.09    8.60
  13  -5  -5   45.60    4.30
  13  -5  -5   64.39    6.60
 -13   5   5   65.19    6.90
  13   5  -5   47.30    9.80
  13   5  -5   73.19   10.20
  13   5  -5   49.60   10.90
  11  -5  -5   79.29    7.20
 -11  -5   5   39.00    6.90
 -11  -5   5   38.40    7.10
  11  -5  -5   54.29    6.70
  11  -5  -5   60.19    4.80
  11   5  -5   49.99    8.60
 -11   5   5   74.29    8.10
  11   5  -5   40.50    8.80
  11   5  -5   52.79   10.30
   9  -5  -5  142.49   10.40
  -9  -5   5  175.08   11.80
  -9  -5   5  148.99   11.40
   9  -5  -5  149.59    9.10
   9   5  -5  117.09   12.80
   9   5  -5  159.78   13.70
  -9   5   5  165.98   12.90
   9   5  -5  140.49   12.40
   7  -5  -5  696.73   34.70
  -7  -5   5  736.03   35.70
   7  -5  -5  675.33   33.70
  -7  -5   5  706.43   35.70
   7   5  -5  684.23   37.20
   7   5  -5  750.32   37.70
   7   5  -5  710.23   35.80
  -7   5   5  713.13   37.40
   5  -5  -5   51.39    5.60
  -5  -5   5   48.00    4.80
  -5  -5   5   63.19    7.10
  -5  -5   5   53.19    6.60
   5  -5  -5   52.79    4.20
   5   5  -5   49.20    6.10
   5   5  -5   38.00    7.70
  -5   5   5   54.39    9.60
   5   5  -5   43.80    8.00
  -3  -5   5   81.99    5.80
   3  -5  -5   81.39    4.80
  -3  -5   5   95.79    8.50
   3   5  -5   91.69    9.60
   3   5  -5   88.69    7.20
   3   5  -5   70.59    9.50
  -3   5   5   93.89   12.10
  -1  -5   5  497.35   25.50
  -1   5   5  473.25   29.20
   1   5  -5  474.05   23.90
   1   5  -5  514.15   26.60
   1   5  -5  492.75   27.40
   1  -5   5  571.34   28.40
  -1  -5  -5  548.25   26.00
  -1   5  -5  541.95   26.20
   1   5   5  534.35   32.50
  -1   5  -5  566.64   28.20
  -1   5  -5  550.54   30.20
  -1   5  -5  566.94   29.00
  -3  -5  -5  147.59   10.90
  -3  -5  -5  128.69    7.40
   3  -5   5  131.49   10.30
  -3   5  -5  122.49    9.80
  -3   5  -5  128.99   10.40
   3   5   5  144.99   15.70
  -3   5  -5  159.78   12.50
  -5  -5  -5  160.08    9.30
  -5  -5  -5  164.48   12.20
   5  -5   5  164.18   11.70
  -5   5  -5  176.68   11.60
  -5   5  -5  183.48   11.50
   5   5   5  180.08   17.00
  -5   5  -5  163.68   13.60
  -7  -5  -5  633.14   33.10
   7  -5   5  654.23   32.80
  -7  -5  -5  645.64   31.20
  -7   5  -5  658.13   32.40
  -7   5  -5  656.63   34.30
  -7   5  -5  584.84   30.00
  -7   5  -5  645.14   32.10
   7   5   5  674.93   37.70
  -9  -5  -5   54.79    5.80
  -9  -5  -5   42.30    6.90
   9  -5   5   41.30    5.00
   9  -5   5   32.80    6.50
  -9   5  -5   62.99    9.00
  -9   5  -5   33.60    4.00
  -9   5  -5   44.00    6.60
  -9   5  -5   44.60    5.70
   9   5   5   38.60   10.90
  11  -5   5   84.29    6.80
  11  -5   5   81.29    9.00
 -11  -5  -5  100.09   10.60
 -11  -5  -5   78.59    7.90
 -11   5  -5   75.09    6.70
  11   5   5   94.69   14.80
 -11   5  -5   91.19    7.50
 -11   5  -5   81.39    8.70
  11   5   5   76.69    5.40
 -11   5  -5   97.89   10.80
 -13  -5  -5   94.09    9.40
 -13  -5  -5   84.89   10.10
  13   5   5   80.29    6.30
 -13   5  -5   73.39    8.80
  13   5   5   71.59   13.80
 -13   5  -5   73.99    6.60
 -13   5  -5   84.89   10.40
 -13   5  -5   57.49    6.40
 -15  -5  -5  387.16   23.40
 -15  -5  -5  410.36   24.80
 -15   5  -5  397.96   22.70
  15   5   5  382.06   27.50
 -15   5  -5  384.66   19.60
 -15   5  -5  390.56   23.40
  15   5   5  357.66   19.90
 -17  -5  -5  426.06   26.00
 -17  -5  -5  383.96   26.10
 -17   5  -5  418.96   24.80
 -17   5  -5  390.36   24.70
 -17   5  -5  421.96   20.60
  17   5   5  443.36   29.30
 -19  -5  -5   -3.10    8.00
 -19  -5  -5   -3.50    8.30
  19   5   5    0.50   10.40
 -19   5  -5    1.90    7.10
 -19   5  -5    0.40    7.30
 -21  -5  -5  470.85   32.90
 -21  -5  -5  553.24   33.20
  21   5   5  504.55   33.80
 -21   5  -5  547.55   29.70
 -21   5  -5  537.85   31.10
 -23  -5  -5  210.38   19.60
 -23  -5  -5  200.38   21.70
  23   5   5  198.08   20.70
 -23   5  -5  187.28   15.60
 -23   5  -5  218.38   19.90
 -25  -5  -5   45.80   15.10
 -25  -5  -5   51.79   12.90
  25   5   5   10.10   13.30
 -25   5  -5   24.50   11.50
 -27  -5  -5   38.00   14.80
 -27  -5  -5   68.79   15.40
 -27   5  -5   54.09   13.60
 -29  -5  -5   32.90   16.50
 -29  -5  -5   59.09   15.00
 -29   5  -5   56.09   15.30
 -31  -5  -5   27.50   14.50
 -31  -5  -5   -1.30   16.10
 -31   5  -5   12.40   13.80
 -33  -5  -5   -6.30   16.30
 -33  -5  -5   -3.40   15.70
 -33   5  -5   23.60   14.70
 -34  -6   5   25.30   17.00
 -32  -6   5   20.90   16.10
 -32  -6   5   16.80   17.90
  32   6  -5   17.30   16.30
  30  -6  -5   12.50   13.60
 -30  -6   5   -0.10   15.20
 -30  -6   5  -14.20   13.80
  30   6  -5   10.60   15.30
 -28  -6   5   14.80   13.40
 -28  -6   5   15.30   14.50
  28  -6  -5   -1.80   12.30
  28   6  -5   24.90   15.50
  26  -6  -5   18.70   11.90
 -26  -6   5   16.80   13.30
 -26  -6   5   18.70   14.00
  26   6  -5    3.60   12.90
  26   6  -5   14.70   13.40
  24  -6  -5   23.20   11.70
 -24  -6   5   -8.20   10.80
 -24  -6   5    1.10   11.60
  24   6  -5   16.30   12.90
  24   6  -5   -2.30   11.90
 -22  -6   5   -9.40    9.50
  22  -6  -5   15.20    9.90
 -22  -6   5    7.80   10.40
  22   6  -5    0.30   11.40
  22   6  -5   13.50   11.70
  20  -6  -5   67.19   11.30
 -20  -6   5   64.39   11.30
 -20  -6   5   70.89   12.60
  20   6  -5   84.59   14.70
  20   6  -5   71.69   13.10
 -18  -6   5   75.09   11.90
  18  -6  -5   81.19   10.80
 -18  -6   5   71.19   11.10
  18   6  -5   73.19   12.70
  18   6  -5   74.79   14.00
 -16  -6   5   81.69   11.10
 -16  -6   5   73.39   10.50
  16  -6  -5   86.99   10.30
 -16   6   5   82.59    8.20
  16   6  -5  100.09   13.00
  16   6  -5   91.89   13.80
 -14  -6   5   28.30    7.80
 -14  -6   5   12.90    6.70
  14  -6  -5   19.20    6.30
 -14   6   5   24.00    6.60
  14   6  -5    8.00    8.30
  14   6  -5   15.60    9.40
  12  -6  -5  277.97   17.00
 -12  -6   5  294.37   18.80
 -12  -6   5  297.07   18.70
  12  -6  -5  277.47   14.40
 -12   6   5  289.47   18.80
  12   6  -5  249.68   18.90
  12   6  -5  285.07   21.60
 -10  -6   5  451.55   24.00
  10  -6  -5  403.46   20.90
 -10  -6   5  442.46   24.20
  10  -6  -5  427.86   22.30
  10   6  -5  373.36   26.60
  10   6  -5  364.36   23.40
  10   6  -5  424.76   26.50
 -10   6   5  430.26   25.20
  -8  -6   5   59.09    7.80
   8  -6  -5   77.49    7.00
  -8  -6   5   61.69    7.90
  -8   6   5   59.99   10.40
   8   6  -5   65.59   11.10
   8   6  -5   30.10    9.40
   8   6  -5   71.79    8.10
  -6  -6   5   75.09    6.60
   6  -6  -5   89.09    7.60
  -6  -6   5   81.09    8.90
  -6  -6   5   75.79    8.60
   6   6  -5  105.99   11.70
   6   6  -5   76.89   11.00
   6   6  -5   78.39    7.70
  -6   6   5  100.89   12.80
   4  -6  -5   97.19    6.20
  -4  -6   5   81.19    6.50
  -4  -6   5   84.29    8.80
   4  -6  -5   96.69    7.80
   4   6  -5   96.79    7.60
   4   6  -5  109.59   12.40
  -4   6   5  129.69   14.70
   4   6  -5  107.59   11.90
   2  -6  -5    0.20    2.10
  -2  -6   5    3.50    4.50
   2   6  -5   -0.70    6.90
   2   6  -5    3.80    2.50
   2   6  -5    1.30    6.80
  -2   6   5   -1.90    8.10
   0  -6   5   10.90    5.00
   0  -6  -5   15.30    2.60
   0   6  -5    5.30    6.50
   0   6   5   17.10    9.70
   0   6  -5   14.00    7.70
   2  -6   5  135.39   10.60
  -2  -6  -5  120.39    7.70
   2   6   5  133.29   16.30
  -2   6  -5  136.99   12.10
  -2   6  -5  131.39   10.40
  -2   6  -5  148.79   14.50
  -4  -6  -5  475.85   26.10
  -4  -6  -5  436.26   22.80
   4  -6   5  499.55   25.50
  -4   6  -5  448.26   27.30
   4   6   5  432.96   30.20
  -4   6  -5  466.75   24.60
  -4   6  -5  506.35   26.00
  -6  -6  -5   64.29    5.90
  -6  -6  -5   68.99    9.00
   6  -6   5   75.79    8.50
  -6   6  -5   63.89    8.10
  -6   6  -5   80.79   10.60
   6   6   5   58.69   13.20
  -6   6  -5   72.79    8.00
   8  -6   5   69.89    8.70
  -8  -6  -5   84.69    9.90
  -8  -6  -5   64.69    6.60
  -8   6  -5   65.49    7.60
  -8   6  -5   92.99    8.40
  -8   6  -5   56.19    9.70
   8   6   5   43.10   12.00
  10  -6   5  180.18   13.60
 -10  -6  -5  169.88   12.10
 -10  -6  -5  160.28   14.40
 -10   6  -5  192.88   15.80
 -10   6  -5  182.58   13.20
 -10   6  -5  165.28   11.90
  10   6   5  196.38   20.90
 -12  -6  -5  395.56   25.20
  12  -6   5  451.05   25.00
 -12  -6  -5  444.96   23.80
 -12   6  -5  401.26   20.90
 -12   6  -5  452.55   26.30
 -12   6  -5  427.76   24.00
 -12   6  -5  460.85   22.60
  12   6   5  382.26   29.70
 -14  -6  -5  216.28   17.50
 -14  -6  -5  202.98   15.30
  14  -6   5  204.48   16.10
 -14   6  -5  211.78   15.40
 -14   6  -5  200.08   16.70
 -14   6  -5  212.98   12.20
  14   6   5  139.19   19.00
 -16  -6  -5    9.10    8.60
  16  -6   5   11.50    7.70
 -16  -6  -5   10.10    7.60
 -16   6  -5   15.90    3.40
  16   6   5   13.30   11.50
 -16   6  -5   11.40    8.00
 -16   6  -5   10.60    7.10
 -18  -6  -5  248.88   21.30
 -18  -6  -5  247.28   19.50
 -18   6  -5  210.78   17.50
  18   6   5  219.08   22.80
 -18   6  -5  231.28   18.00
 -20  -6  -5  175.48   18.60
 -20  -6  -5  144.79   17.00
 -20   6  -5  143.49   14.10
 -20   6  -5  134.49   14.10
  20   6   5  169.28   20.90
 -22  -6  -5   12.10   12.20
 -22  -6  -5   13.50   11.00
  22   6   5   25.60   13.30
 -22   6  -5    8.50    7.50
 -22   6  -5   12.20    9.10
 -24  -6  -5   -2.00   12.50
 -24  -6  -5   29.90   12.70
  24   6   5   13.30   13.50
 -24   6  -5    8.50   10.00
 -26  -6  -5   15.70   12.70
 -26  -6  -5   22.40   15.50
 -26   6  -5    8.60   11.30
  26   6   5    1.10   14.80
 -28  -6  -5    2.30   15.90
 -28  -6  -5   15.50   13.80
 -28   6  -5    4.00   12.20
 -30  -6  -5   -9.70   16.10
 -30  -6  -5   -7.00   13.30
 -30   6  -5   11.20   13.40
 -32  -6  -5   36.70   18.80
 -32  -6  -5   84.19   17.90
 -32   6  -5   25.50   14.80
 -34   6  -5   24.50   19.10
 -31  -7   5   10.10   17.40
 -31  -7   5    5.30   16.10
  31   7  -5  -14.70   15.70
 -29  -7   5   -4.30   13.70
 -29  -7   5    6.90   14.90
  29   7  -5   14.70   15.80
 -27  -7   5   16.20   15.10
 -27  -7   5   -7.40   13.20
  27   7  -5   32.80   16.50
  27   7  -5   33.30   14.90
 -25  -7   5   12.80   13.10
 -25  -7   5  -17.60   12.00
  25   7  -5   -1.10   14.10
  25   7  -5    3.70   13.40
 -23  -7   5   56.59   14.40
  23  -7  -5   49.99   13.90
 -23  -7   5   62.99   14.50
  23   7  -5   82.89   17.20
  23   7  -5   60.39   15.30
  21  -7  -5   59.99   11.90
 -21  -7   5   67.49   12.60
 -21  -7   5   76.39   13.90
  21   7  -5   54.89   15.40
  21   7  -5   88.49   15.00
  19  -7  -5  153.58   15.30
 -19  -7   5  178.08   17.10
 -19  -7   5  130.19   15.40
  19   7  -5  178.38   20.90
  19   7  -5  175.18   17.70
 -17  -7   5  459.65   28.80
  17  -7  -5  421.16   26.70
 -17  -7   5  473.65   28.20
  17   7  -5  489.25   29.40
  17   7  -5  513.35   32.60
 -17   7   5  425.46   28.00
 -15  -7   5   52.89   10.30
  15  -7  -5   78.49    9.20
 -15  -7   5   37.70    8.90
 -15   7   5   58.59    9.30
  15   7  -5   32.00   10.20
  15   7  -5   48.60   12.60
 -13  -7   5  643.34   34.60
  13  -7  -5  614.24   32.60
 -13  -7   5  641.44   35.00
  13   7  -5  623.14   34.40
 -13   7   5  635.34   34.80
  13   7  -5  607.94   37.40
 -11  -7   5  541.05   30.40
 -11  -7   5  534.45   30.70
  11  -7  -5  520.15   26.70
  11  -7  -5  574.44   28.40
  11   7  -5  532.65   29.60
  11   7  -5  469.55   32.90
 -11   7   5  619.84   32.30
  -9  -7   5    5.00    6.20
  -9  -7   5    1.00    5.90
   9  -7  -5   12.10    4.70
   9   7  -5    2.40    8.60
  -9   7   5   13.10    9.20
   9   7  -5   11.90    5.50
  -7  -7   5  182.18   14.20
  -7  -7   5  179.28   14.60
   7  -7  -5  167.58   11.90
   7   7  -5  213.48   19.40
   7   7  -5  186.98   12.30
  -7   7   5  214.58   19.70
  -5  -7   5    1.60    5.60
  -5  -7   5    1.60    5.40
   5  -7  -5    6.20    4.10
  -5   7   5   -3.50    9.10
   5   7  -5   16.50    9.50
   5   7  -5   11.10    8.30
   5   7  -5    8.30    3.60
   3  -7  -5   17.10    3.50
  -3  -7   5   24.90    6.40
   3  -7  -5   25.40    4.70
   3   7  -5    8.20    8.00
  -3   7   5   18.80   10.90
   3   7  -5   18.20    9.10
  -1  -7   5    5.20    5.10
   1  -7  -5   12.20    3.20
  -1   7   5    1.50   10.20
   1   7  -5   -0.20    7.50
   1   7  -5    6.10    8.00
   1  -7   5    7.90    5.40
  -1  -7  -5    5.20    3.00
  -1   7  -5    2.30    8.10
  -1   7  -5   -7.80    6.90
   1   7   5    0.60   10.60
   3  -7   5    6.60    5.20
  -3  -7  -5   -5.60    6.00
  -3  -7  -5   -0.10    3.00
   3   7   5   -0.20    9.90
  -3   7  -5   -2.30    8.20
  -3   7  -5  -11.70    6.40
   5  -7   5  124.99   11.10
  -5  -7  -5   93.29    7.70
  -5  -7  -5   93.09   10.90
  -5   7  -5   96.69    9.20
  -5   7  -5  107.89   11.40
  -5   7  -5   98.79   12.60
   5   7   5   76.09   14.00
  -7  -7  -5  430.56   25.60
  -7  -7  -5  413.06   21.90
   7  -7   5  444.76   24.30
  -7   7  -5  447.36   24.30
   7   7   5  364.26   29.70
  -7   7  -5  368.56   26.40
  -7   7  -5  431.56   23.20
   9  -7   5  147.09   13.00
  -9  -7  -5  131.99   14.00
  -9  -7  -5  106.39   10.30
  -9   7  -5  157.18   15.50
  -9   7  -5  163.48   12.50
  -9   7  -5  149.69   11.90
   9   7   5  143.99   19.90
 -11  -7  -5  713.43   37.10
 -11  -7  -5  715.43   39.90
  11  -7   5  736.23   38.60
 -11   7  -5  713.23   40.40
  11   7   5  699.13   44.30
 -11   7  -5  728.63   37.60
 -11   7  -5  795.12   37.20
 -13  -7  -5  443.86   24.20
 -13  -7  -5  403.36   26.00
  13  -7   5  421.76   25.20
 -13   7  -5  374.76   26.20
 -13   7  -5  443.56   24.20
  13   7   5  376.76   31.30
  15  -7   5  228.58   18.30
 -15  -7  -5  228.88   17.50
 -15  -7  -5  210.48   19.70
  15   7   5  273.77   26.60
 -15   7  -5  248.88   16.70
 -15   7  -5  227.38   19.20
 -17  -7  -5  268.57   19.80
  17  -7   5  248.98   20.00
 -17  -7  -5  258.47   21.90
  17   7   5  297.67   28.30
 -17   7  -5  250.07   20.20
 -17   7  -5  253.07   18.00
 -19  -7  -5   57.09   11.80
 -19  -7  -5   42.20   12.10
  19  -7   5   35.90   11.20
 -19   7  -5   49.60   10.50
  19   7   5   64.19   18.00
 -19   7  -5   36.70    9.20
 -21  -7  -5   54.69   14.70
 -21  -7  -5   82.59   14.20
  21  -7   5   55.69   13.20
 -21   7  -5   55.49   10.80
  21   7   5   56.49   17.00
 -21   7  -5   43.80   10.10
 -23  -7  -5   -8.80   12.10
 -23  -7  -5   25.30   12.80
 -23   7  -5   -1.20    9.10
  23   7   5   20.60   15.30
 -25  -7  -5  -12.70   12.30
 -25  -7  -5   35.60   14.30
  25   7   5    9.00   14.90
 -25   7  -5   -4.10    9.70
 -27  -7  -5   -1.70   15.30
 -27  -7  -5   22.90   14.60
  27   7   5   23.80   16.70
 -27   7  -5   -3.90   10.30
 -29  -7  -5   32.70   18.60
 -29  -7  -5   34.00   16.30
 -29   7  -5   35.90   13.20
  29   7   5   15.50   18.60
 -31  -7  -5   20.70   16.40
 -31   7  -5   -3.40   12.20
 -30  -8   5   20.70   16.40
 -28  -8   5   -3.60   14.70
 -28  -8   5    3.20   15.80
  28   8  -5   18.20   17.30
  28   8  -5   -1.80   14.50
 -26  -8   5   16.40   14.00
 -26  -8   5   17.60   14.20
  26   8  -5   20.90   17.10
  26   8  -5   25.80   14.70
 -24  -8   5   -1.90   11.90
 -24  -8   5   -8.30   12.20
  24   8  -5   -7.90   15.00
  24   8  -5  -11.80   12.80
 -22  -8   5  106.89   16.00
 -22  -8   5   83.79   15.20
  22   8  -5   75.49   15.80
  22   8  -5   95.89   19.80
 -20  -8   5    4.40   10.70
 -20  -8   5    1.60   10.00
  20   8  -5  -13.40   10.30
  20   8  -5    4.50   14.50
 -18  -8   5   86.39   13.90
 -18  -8   5   62.39   11.80
  18   8  -5   77.39   13.60
  18   8  -5   83.59   18.00
 -16  -8   5  208.38   19.50
 -16  -8   5  214.78   19.10
 -16   8   5  247.18   21.70
  16   8  -5  255.07   25.40
  16   8  -5  241.98   20.00
 -14  -8   5  125.49   14.50
 -14  -8   5  148.59   14.90
  14   8  -5  124.99   13.30
 -14   8   5  118.89   14.60
  14   8  -5  156.78   19.80
 -12  -8   5  205.88   17.80
  12  -8  -5  196.68   14.10
 -12  -8   5  179.38   16.70
  12   8  -5  195.78   20.70
  12   8  -5  214.58   15.90
 -12   8   5  212.68   19.50
 -10  -8   5   26.70    8.20
  10  -8  -5   27.00    5.90
 -10  -8   5   18.50    8.00
  10   8  -5   28.30   12.30
 -10   8   5   45.20   11.70
  -8  -8   5  225.58   17.30
   8  -8  -5  223.58   13.80
  -8  -8   5  235.58   17.80
  -8   8   5  236.58   21.50
   8   8  -5  159.18   19.00
  -6  -8   5    2.40    7.00
   6  -8  -5    8.30    4.90
   6  -8  -5    7.90    4.60
  -6  -8   5   -2.10    6.50
  -6   8   5    1.10   10.50
   6   8  -5   -0.70    9.80
  -4  -8   5   16.50    7.10
   4  -8  -5   26.70    4.90
   4  -8  -5   30.70    5.50
  -4   8   5   26.30   12.50
   4   8  -5   28.90   11.00
  -2  -8   5   17.60    6.80
   2  -8  -5    9.90    4.50
   2  -8  -5    4.60    3.80
  -2   8   5    2.00   11.00
   2   8  -5   11.90    9.70
   0  -8   5    7.00    5.90
   0  -8  -5   21.60    4.40
   0   8   5   14.30   12.70
   0   8  -5   27.00   11.30
  -2  -8  -5   47.80    9.70
   2  -8   5   63.59    8.90
  -2  -8  -5   54.89    6.00
   2   8   5   63.29   15.70
  -2   8  -5   37.60   11.10
  -4  -8  -5   34.80    5.50
  -4  -8  -5   44.50    9.90
   4  -8   5   22.60    7.30
   4   8   5   29.10   14.00
  -4   8  -5   25.50   10.60
  -6  -8  -5  337.67   19.40
  -6  -8  -5  318.27   23.70
   6  -8   5  388.46   22.40
  -6   8  -5  404.26   26.40
   6   8   5  343.67   29.40
  -8  -8  -5  144.89   10.70
  -8  -8  -5  139.19   14.70
   8  -8   5  128.09   12.50
  -8   8  -5  117.09   11.00
  -8   8  -5  114.29   15.50
   8   8   5  146.89   21.10
 -10  -8  -5   50.69   11.00
 -10  -8  -5   68.39    8.60
  10  -8   5   91.09   10.90
 -10   8  -5   84.49    9.40
 -10   8  -5   67.99   13.00
  10   8   5   91.39   17.90
  12  -8   5  600.64   33.70
 -12  -8  -5  584.14   32.10
 -12  -8  -5  608.14   35.50
 -12   8  -5  590.94   36.00
 -12   8  -5  578.94   31.90
  12   8   5  628.44   40.90
 -14  -8  -5    2.50    9.20
  14  -8   5   12.70    8.40
 -14  -8  -5   19.00    7.60
 -14   8  -5   16.10    7.20
  14   8   5   16.40   14.80
 -14   8  -5   12.00   10.40
  16  -8   5  228.28   19.60
 -16  -8  -5  232.58   21.70
 -16  -8  -5  226.48   19.20
  16   8   5  312.27   30.30
 -16   8  -5  285.47   22.10
 -16   8  -5  242.68   17.90
 -18  -8  -5   23.70   11.60
 -18  -8  -5   38.00   10.80
  18  -8   5   27.20   10.90
  18   8   5   28.00   17.30
 -18   8  -5   22.60    8.40
 -18   8  -5   33.80   11.20
 -20  -8  -5   38.30   13.60
  20  -8   5   35.90   12.20
 -20  -8  -5   51.59   13.00
  20   8   5   52.39   19.40
 -20   8  -5   59.99   10.50
 -20   8  -5   56.09   12.40
 -22  -8  -5   38.70   15.30
  22  -8   5   22.60   12.60
 -22  -8  -5   63.99   14.70
  22   8   5   33.60   17.20
 -22   8  -5   17.90    9.30
 -24  -8  -5   11.90   13.90
 -24  -8  -5   22.60   14.10
  24  -8   5  -18.30   11.90
  24   8   5   22.40   16.90
 -24   8  -5    4.40    9.50
  26  -8   5   -5.10   13.80
 -26  -8  -5   26.40   14.60
 -26  -8  -5  -30.20   14.40
 -26   8  -5  -10.30    9.80
  26   8   5   23.00   17.50
  28  -8   5  -16.30   14.80
 -28  -8  -5  -10.60   15.50
 -28  -8  -5   23.10   15.80
 -28   8  -5   -3.70   10.90
  28   8   5   16.40   18.20
 -30  -8  -5   71.29   18.50
  30  -8   5    0.80   26.60
 -30   8  -5    6.80   11.80
  30   8   5   33.30   20.60
 -27  -9   5   38.90   17.70
 -27  -9   5   48.80   16.90
  27   9  -5   74.19   21.10
 -25  -9   5   -5.90   13.30
 -25  -9   5   25.00   15.30
  25   9  -5   40.30   18.40
 -23  -9   5   -2.50   12.80
 -23  -9   5   27.90   13.50
  23   9  -5   31.50   18.30
 -21  -9   5   -2.90   12.10
 -21  -9   5    0.70   11.80
  21   9  -5   16.90   17.20
 -19  -9   5   84.69   15.30
 -19  -9   5   86.09   15.30
  19   9  -5  132.59   22.10
 -17  -9   5   40.60   11.30
 -17  -9   5   37.80   11.20
  17   9  -5   51.39   17.50
 -15  -9   5    0.60    9.10
 -15  -9   5    5.00    9.70
 -15   9   5    3.90   15.40
  15   9  -5   -7.70   13.80
 -13  -9   5    7.50    9.00
 -13  -9   5    7.90    9.00
  13   9  -5   -7.50   13.60
 -13   9   5    7.70   10.50
 -11  -9   5  379.66   24.10
 -11  -9   5  336.57   24.90
 -11   9   5  342.27   27.30
  11   9  -5  352.26   29.30
  -9  -9   5  223.98   19.80
  -9  -9   5  231.68   18.90
  -9   9   5  246.48   23.60
   9   9  -5  241.38   24.20
  -7  -9   5    4.40    7.70
  -7  -9   5   12.70    8.80
   7   9  -5   14.30   12.10
  -7   9   5   15.10   12.50
  -5  -9   5  585.94   33.90
  -5  -9   5  587.14   32.60
  -5   9   5  589.24   39.10
   5   9  -5  567.94   37.60
  -3  -9   5   29.00    8.20
   3   9  -5   20.10   12.50
  -3   9   5   47.40   15.60
  -1  -9   5  195.28   16.30
   1   9  -5  189.28   21.50
  -1   9   5  172.38   23.30
   1  -9   5  105.09   11.70
   1   9   5  129.59   20.40
  -1   9  -5  103.09   16.00
  -3  -9  -5  299.87   23.80
   3  -9   5  324.47   21.50
   3   9   5  356.56   32.20
  -3   9  -5  312.67   26.70
   5  -9   5  235.58   17.90
  -5  -9  -5  265.47   21.10
   5   9   5  204.68   24.50
  -5   9  -5  214.48   21.90
  -7  -9  -5   -5.60    8.30
   7  -9   5    4.10    8.00
   7   9   5  -14.50   12.90
  -7   9  -5   14.00   11.60
  -9  -9  -5  123.79   15.50
   9  -9   5   99.79   12.50
   9   9   5   80.49   18.50
  -9   9  -5  113.69   16.60
 -11  -9  -5  142.39   17.10
  11  -9   5  119.29   13.60
 -11   9  -5  125.29   11.60
  11   9   5  153.08   23.40
 -11   9  -5  136.19   17.90
  13  -9   5   33.90    9.50
 -13  -9  -5   51.09   12.90
  13   9   5   23.60   16.70
 -13   9  -5   41.20    8.20
 -13   9  -5   35.10   13.00
  15  -9   5   90.99   13.10
 -15  -9  -5  104.09   15.80
 -15   9  -5  103.59   11.10
 -15   9  -5  106.99   16.50
  15   9   5   99.39   22.80
 -17  -9  -5   37.50   13.60
  17  -9   5   36.40   11.10
 -17   9  -5   37.20    8.90
  17   9   5   40.90   18.50
 -17   9  -5   56.89   13.70
  19  -9   5   86.59   14.40
 -19  -9  -5  107.59   17.80
 -19   9  -5   85.09   11.20
  19   9   5  103.99   21.40
  21  -9   5   15.20   12.20
 -21  -9  -5   16.90   13.60
  21   9   5   26.40   18.10
 -21   9  -5   23.30    9.10
 -23  -9  -5   69.99   18.00
  23  -9   5   84.49   17.00
  23   9   5  145.99   24.20
 -23   9  -5   60.49   11.40
 -25  -9  -5   -2.80   15.30
  25  -9   5  -16.70   14.40
  25   9   5  -11.60   17.50
 -25   9  -5    6.30   11.20
  27  -9   5   53.89   18.50
  27   9   5   72.79   20.70
 -24 -10   5   63.09   17.60
 -24 -10   5  108.99   18.70
  24  10  -5   99.99   23.00
 -22 -10   5   39.20   14.70
 -22 -10   5   14.40   14.10
  22  10  -5   38.20   20.00
 -20 -10   5   -3.60   12.50
 -20 -10   5    7.20   12.70
  20  10  -5    2.10   18.00
 -18 -10   5   16.50   11.70
 -18 -10   5   25.90   12.60
  18  10  -5   22.20   17.10
 -16 -10   5   -5.00   10.30
 -16 -10   5    3.10   10.70
  16  10  -5  -25.10   15.50
 -14 -10   5    8.00   10.40
 -14 -10   5   11.30   10.20
  14  10  -5   20.50   17.20
 -12 -10   5    8.00   10.30
 -12 -10   5    4.90    9.90
  12  10  -5   -8.20   15.30
 -12  10   5   -9.90   11.60
 -10 -10   5    2.30    9.60
 -10 -10   5    6.40    9.20
 -10  10   5   -1.50   12.20
  10  10  -5    3.20   14.10
  -8 -10   5   24.60   10.00
  -8 -10   5   18.60    9.40
  -8  10   5    3.50   13.60
   8  10  -5   57.59   16.60
  -6 -10   5  160.98   16.20
  -6 -10   5  212.38   19.60
  -6  10   5  184.98   23.50
   6  10  -5  257.27   25.40
  -4 -10   5   55.99   11.40
  -4 -10   5   65.29   10.70
  -4  10   5   46.10   17.20
   4  10  -5   75.49   16.40
  -2 -10   5  188.98   17.50
   2  10  -5  182.88   22.40
  -2  10   5  194.88   25.60
   0 -10   5  479.35   29.40
   0  10  -5  474.25   35.50
   0  10   5  517.15   39.00
   2 -10   5   84.39   12.10
  -2 -10  -5   92.29   14.90
  -2  10  -5   81.69   17.50
   2  10   5   80.09   20.00
  -4 -10  -5   77.19   14.40
   4 -10   5   57.39   11.20
   4  10   5   55.79   20.10
  -4  10  -5   98.09   17.20
  -6 -10  -5   45.30   12.80
   6 -10   5   11.40    9.00
  -6  10  -5   36.30   14.80
   6  10   5   38.20   17.90
   8 -10   5   10.40    8.90
  -8 -10  -5    3.70   11.40
  -8  10  -5    0.40   12.60
   8  10   5    8.40   16.00
  10 -10   5  -12.80    8.70
 -10 -10  -5   15.00   12.10
 -10  10  -5   10.10   13.50
  10  10   5   10.90   17.00
  12 -10   5   27.00   10.50
 -12 -10  -5   55.69   14.50
 -12  10  -5    6.60   13.10
  12  10   5   14.40   18.80
  14 -10   5   17.70   10.20
 -14 -10  -5   17.60   12.70
 -14  10  -5   36.00   14.60
  14  10   5   21.00   18.30
 -16 -10  -5   13.10   11.90
  16 -10   5   53.69   12.10
 -16  10  -5   20.00   13.80
  16  10   5   29.10   20.50
  18 -10   5    7.70   11.30
 -18 -10  -5   12.80   13.10
  18  10   5   12.60   18.70
  20 -10   5   -8.40   11.70
 -20 -10  -5   17.20   14.50
  20  10   5   -2.00   18.10
 -22 -10  -5  130.69   20.30
  22 -10   5  130.29   19.00
  22  10   5  129.19   24.50
  24 -10   5   74.69   17.80
  24  10   5   98.49   29.30
 -21 -11   5   17.20   15.20
 -21 -11   5    8.90   13.60
 -19 -11   5   -5.50   12.40
 -19 -11   5   -5.60   12.10
  19  11  -5   22.60   20.40
 -17 -11   5    4.50   11.90
 -17 -11   5    8.20   13.00
  17  11  -5   23.40   18.60
 -15 -11   5   18.20   12.00
 -15 -11   5   -4.80   11.10
  15  11  -5   -4.40   17.20
 -13 -11   5   13.20   11.40
 -13 -11   5   -3.10   10.70
  13  11  -5  -21.60   15.60
 -11 -11   5    2.90   10.80
 -11 -11   5    2.10   10.60
  11  11  -5   15.80   15.80
 -11  11   5   17.50   14.80
  -9 -11   5   15.50   10.60
  -9 -11   5    8.20   10.60
  -9  11   5   19.20   15.70
   9  11  -5   13.20   16.10
  -7 -11   5   52.49   12.20
  -7 -11   5   43.40   12.20
   7  11  -5   96.69   20.50
  -7  11   5  100.29   20.10
  -5 -11   5   24.40   10.60
  -5 -11   5   33.40   11.20
  -5  11   5   49.30   18.60
   5  11  -5   44.40   17.30
  -3 -11   5    4.50    9.50
  -3 -11   5   11.60    9.00
  -3  11   5   12.00   17.00
   3  11  -5   24.20   14.90
  -1 -11   5  111.69   13.90
   1  11  -5   91.09   18.50
  -1  11   5  112.69   23.30
   1 -11   5   38.30   10.50
  -1 -11  -5   62.29   14.70
   1  11   5   60.99   20.30
  -1  11  -5   67.89   17.00
  -3 -11  -5    1.30   12.10
   3 -11   5    2.10    9.30
   3  11   5   14.00   19.00
  -3  11  -5   25.60   15.30
   5 -11   5   20.50   10.70
  -5 -11  -5   47.00   13.40
  -5  11  -5   32.50   16.00
   5  11   5   50.29   20.10
  -7 -11  -5   54.69   15.20
   7 -11   5   38.10   11.60
   7  11   5   80.49   23.50
  -7  11  -5   68.29   18.00
   9 -11   5   16.20   10.50
  -9 -11  -5    7.40   12.70
   9  11   5   -3.70   19.20
  -9  11  -5   21.30   14.80
  11 -11   5   15.70   10.90
 -11 -11  -5    7.90   12.20
  11  11   5   11.20   19.10
 -11  11  -5   11.10   13.90
 -13 -11  -5   -9.10   12.60
  13 -11   5   -9.30   10.70
  13  11   5  -13.00   18.10
 -13  11  -5   24.40   14.60
 -15 -11  -5   -3.00   12.20
  15 -11   5    8.80   11.50
  15  11   5   39.80   21.30
 -15  11  -5   37.20   14.70
 -17 -11  -5   31.20   14.90
  17 -11   5   25.50   12.30
  17  11   5   13.00   20.40
 -19 -11  -5   29.50   20.40
  19 -11   5    3.40   12.20
  19  11   5   -8.50   22.00
  21 -11   5   40.20   14.20
 -16 -12   5    9.50   13.00
 -16 -12   5   38.90   14.60
 -14 -12   5    0.60   12.40
 -14 -12   5    5.50   12.20
  14  12  -5   28.20   29.90
 -12 -12   5   10.10   12.20
 -12 -12   5   25.90   12.40
  12  12  -5   31.20   19.50
 -10 -12   5   29.90   12.70
 -10 -12   5   38.50   13.80
  10  12  -5   34.40   18.70
 -10  12   5   24.50   17.20
  -8 -12   5   10.60   12.50
  -8 -12   5  -16.40   10.40
   8  12  -5    7.30   19.00
  -8  12   5   16.60   17.80
  -6 -12   5   91.99   16.50
  -6 -12   5   90.09   14.50
  -6  12   5  149.99   25.10
   6  12  -5  119.79   23.80
  -4 -12   5   64.49   13.90
  -4 -12   5   44.00   12.70
  -4  12   5   74.89   22.20
   4  12  -5   41.80   18.50
  -2 -12   5   45.90   12.20
  -2 -12   5   37.70   14.10
   2 -12  -5   40.00   14.00
  -2  12   5   42.40   21.60
   2  12  -5   64.59   18.80
   0 -12   5  173.58   18.70
   0 -12  -5  185.48   21.90
   0  12  -5  208.08   26.70
   0  12   5  267.27   33.40
  -2 -12  -5    4.70   13.20
   2 -12   5   15.10   11.10
   2  12   5   27.50   20.70
  -2  12  -5   17.40   17.10
   4 -12   5   69.99   14.70
  -4 -12  -5   81.59   18.00
   4  12   5   78.29   23.20
  -4  12  -5  118.99   21.00
   6 -12   5   32.70   13.00
  -6 -12  -5   60.79   15.90
   6  12   5   45.60   23.60
  -6  12  -5   73.59   19.30
   8 -12   5  -15.60   11.10
  -8 -12  -5   27.50   14.60
   8  12   5   -4.60   20.50
  -8  12  -5   19.70   16.10
  10 -12   5   13.40   12.50
 -10 -12  -5   16.70   13.40
 -10  12  -5   29.40   16.90
  10  12   5    2.20   22.70
 -12 -12  -5   14.70   14.90
 -12  12  -5   45.20   16.90
  12  12   5   12.90   22.40
 -14  12  -5   42.10   20.60
  -7 -13   5   73.29   26.20
  -7  13   5  111.19   24.00
  -5 -13   5    9.90   13.90
  -5  13   5   30.50   21.30
  -3 -13   5    1.80   13.40
  -3  13   5   58.29   23.10
  -1 -13   5   22.40   14.40
   1  13  -5   10.80   19.70
  -1  13   5   39.70   22.40
   1 -13   5   11.70   14.00
   1  13   5   27.30   22.50
  -1  13  -5   24.90   20.50
  -3  13  -5   21.50   19.20
   3  13   5    1.00   22.90
  -5  13  -5    3.20   18.20
  -7  13  -5   71.49   21.90
 -38   0   6   30.20   16.30
 -36   0   6   22.50   15.60
 -36   0   6   28.70   13.10
  36   0  -6   44.60   19.10
 -34   0   6   14.30   12.10
 -34   0   6    0.60   13.10
  34   0  -6   -3.50   14.50
 -32   0   6   28.80   13.60
 -32   0   6   25.80   12.30
  32   0  -6   35.70   16.80
 -30   0   6   31.30   13.20
  30   0  -6   46.30   16.30
 -30   0   6   22.30   11.70
 -28   0   6   17.80   10.60
 -28   0   6    0.50   10.60
  28   0  -6    8.40   13.20
 -26   0   6   84.49   12.80
 -26   0   6   88.59   14.10
  26   0  -6   81.19   15.20
 -24   0   6   33.40    9.50
 -24   0   6   30.70   10.50
  24   0  -6   11.70   11.40
 -22   0   6  260.17   19.70
  22   0  -6  249.18   21.70
 -22   0   6  224.58   18.70
  20   0  -6  241.88   16.50
  20   0  -6  227.68   12.20
  20   0  -6  179.98   17.90
 -20   0   6  244.08   18.50
 -20   0   6  237.68   17.50
 -18   0   6 1223.88   63.59
 -18   0   6 1357.86   64.19
  18   0  -6 1298.77   62.39
  18   0  -6 1282.57   60.29
  18   0  -6 1264.97   64.29
  16   0  -6 1943.01   90.69
 -16   0   6 1834.22   93.29
 -16   0   6 2005.80   93.49
  16   0  -6 1915.21   93.49
  16   0  -6 2042.60   92.39
  14   0  -6  706.93   34.20
  14   0  -6  684.63   32.70
 -14   0   6  619.04   34.80
 -14   0   6  702.93   35.10
  14   0  -6  675.23   35.40
  12   0  -6 1952.00   94.69
  12   0  -6 2057.79   94.19
 -12   0   6 2006.10   94.89
  12   0  -6 2003.00   93.29
 -12   0   6 2086.69   94.69
  12   0  -6 1918.61   94.79
 -10   0   6  157.28   11.30
  10   0  -6  169.98   11.00
  10   0  -6  174.68   11.40
  10   0  -6  179.68   11.90
 -10   0   6  182.58   10.70
 -10   0   6  185.58   11.20
  -8   0   6  133.19    8.20
  -8   0   6  128.39    8.40
   8   0  -6  128.19    8.90
  -8   0   6  124.29    8.50
   8   0  -6  129.09    9.50
  -8   0   6  134.49    8.10
   8   0  -6  115.39    8.60
   6   0  -6   41.40    5.20
  -6   0   6   43.40    4.70
  -6   0   6   43.50    4.40
   6   0  -6   45.00    4.20
  -6   0   6   37.90    5.00
   6   0  -6   56.29    5.50
  -6   0   6   45.80    3.90
   6   0  -6   49.70    4.40
  -6   0   6   49.60    4.50
  -4   0   6   29.80    4.00
   4   0  -6   34.70    2.90
   4   0  -6   31.40    4.40
   4   0  -6   25.30    4.30
   4   0  -6   31.60    3.50
   4   0  -6   29.40    3.60
  -4   0   6   31.10    3.30
  -4   0   6   36.00    3.60
  -2   0   6  236.98   12.10
  -2   0   6  241.48   12.10
   2   0  -6  228.48   12.70
   2   0  -6  218.18   12.10
  -2   0   6  234.38   12.80
   2   0  -6  253.67   13.20
   2   0  -6  240.38   12.30
   0   0   6    4.10    1.10
   0   0  -6    5.50    3.10
   0   0  -6   10.30    1.60
   0   0   6    6.10    2.20
   0   0  -6    0.10    2.20
   0   0   6    3.70    2.00
   0   0   6    2.90    2.50
   0   0  -6    3.60    2.10
  -2   0  -6  699.53   32.70
   2   0   6  624.84   32.40
  -2   0  -6  668.63   32.60
   2   0   6  674.13   33.10
  -2   0  -6  677.63   32.70
  -2   0  -6  695.43   33.20
   2   0   6  720.13   32.60
   2   0   6  712.13   32.30
  -4   0  -6  238.48   12.10
  -4   0  -6  222.68   13.00
   4   0   6  211.58   11.90
  -4   0  -6  229.08   12.90
   4   0   6  218.88   12.00
   4   0   6  233.38   12.40
  -4   0  -6  228.88   12.30
   6   0   6 3316.67  151.18
   6   0   6 3192.98  150.58
  -6   0  -6 3181.38  151.58
  -6   0  -6 3346.77  150.88
   6   0   6 3228.88  150.68
  -6   0  -6 3262.97  151.08
   8   0   6 2383.56  116.09
  -8   0  -6 2516.65  115.69
   8   0   6 2319.37  115.39
   8   0   6 2537.95  115.29
  -8   0  -6 2625.84  116.79
 -10   0  -6   98.09    9.90
 -10   0  -6  101.19    9.00
 -12   0  -6 3351.96  159.18
 -12   0  -6 3452.65  160.28
 -14   0  -6  914.61   46.80
 -14   0  -6  931.41   47.60
 -16   0  -6   40.30    9.00
 -16   0  -6   65.39   10.60
 -18   0  -6    2.30    7.50
 -18   0  -6   -9.00    7.20
 -20   0  -6   44.30   10.70
 -20   0  -6   28.80   10.80
 -22   0  -6    2.80    9.40
 -22   0  -6   -3.00    8.80
 -24   0  -6    4.20    9.40
 -24   0  -6   -0.50   10.20
 -26   0  -6   32.80   13.10
 -26   0  -6   20.30   11.00
 -28   0  -6    4.00   11.50
 -28   0  -6   54.49   12.60
 -30   0  -6  303.07   25.20
 -30   0  -6  239.98   24.50
 -32   0  -6   52.09   15.20
 -32   0  -6   10.20   14.00
 -34   0  -6  104.89   17.10
 -34   0  -6  109.89   19.50
 -36   0  -6  133.69   21.40
 -36   0  -6  174.28   21.50
 -37  -1   6    2.70   14.40
 -37  -1   6   22.00   14.60
  37  -1  -6   43.60   16.70
 -37   1   6   27.20   15.40
 -37   1   6   48.20   12.90
  35  -1  -6   -6.50   16.00
 -35  -1   6   -6.10   13.60
 -35  -1   6   -4.70   12.70
 -35   1   6   -2.30   14.20
 -35   1   6  -13.10   10.40
  35   1  -6   16.80   17.20
 -33  -1   6    1.80   12.80
  33  -1  -6    9.20   15.90
 -33  -1   6    9.90   12.70
  33   1  -6   -0.20   14.90
 -33   1   6   -1.80   13.10
 -33   1   6  -10.10   10.60
 -31  -1   6   30.50   13.50
  31  -1  -6   35.70   15.50
 -31  -1   6   15.70   12.80
  31   1  -6   37.40   16.10
 -31   1   6   30.80   11.10
 -31   1   6   28.80   13.20
 -29  -1   6    5.70   11.10
 -29  -1   6   -6.80   10.90
  29  -1  -6   15.40   13.00
 -29   1   6    1.80   11.50
 -29   1   6   -3.80    9.40
  29   1  -6    1.00   13.60
 -27  -1   6   35.10   11.90
  27  -1  -6   30.60   12.80
 -27  -1   6   32.00   11.50
[truncated: 1,328,602 more chars]
