# Supplementary material for: Two (methyl­sulfan­yl)benzyl-derivatized palladium–N-heterocyclic carbene complexes – same formula type but not isotypic
Source: Acta Crystallogr E Crystallogr Commun. 2026 Apr 10;82(Pt 5):426–31. doi: 10.1107/S2056989026003385 (PMC13148217; doi:10.1107/S2056989026003385)
Supplement: Supplementary file 2 [file e-82-00426-7bsup2.hkl]

data_7b                                                                         
_shelx_title ' sad_a.res in C2/c'                                               
_shelx_refln_list_code          4                                               
_shelx_F_calc_maximum      770.47                                               
_exptl_crystal_F_000      2192.00                                               
_reflns_d_resolution_high  0.6540                                               
                                                                                
loop_                                                                           
 _space_group_symop_operation_xyz                                               
 'x, y, z'                                                                      
 '-x, y, -z+1/2'                                                                
 'x+1/2, y+1/2, z'                                                              
 '-x+1/2, y+1/2, -z+1/2'                                                        
 '-x, -y, -z'                                                                   
 'x, -y, z-1/2'                                                                 
 '-x+1/2, -y+1/2, -z'                                                           
 'x+1/2, -y+1/2, z-1/2'                                                         
                                                                                
_cell_length_a    25.6614                                                       
_cell_length_b     8.9728                                                       
_cell_length_c    17.1373                                                       
_cell_angle_alpha  90.000                                                       
_cell_angle_beta   91.826                                                       
_cell_angle_gamma  90.000                                                       
                                                                                
_shelx_F_squared_multiplier     1.000                                           
                                                                                
loop_                                                                           
 _refln_index_h                                                                 
 _refln_index_k                                                                 
 _refln_index_l                                                                 
 _refln_F_squared_calc                                                          
 _refln_F_squared_meas                                                          
 _refln_F_squared_sigma                                                         
 _refln_observed_status                                                         
   6   0   0     593621.69     600468.06      9744.89 o                         
   8   0   0         97.82        471.14        69.01 o                         
  10   0   0      10964.64      12110.95       291.45 o                         
  12   0   0       9742.38       9727.63       358.55 o                         
  14   0   0       2320.70       2200.68       161.27 o                         
  16   0   0       2108.90       2058.90       161.77 o                         
  18   0   0         22.90        387.88       160.74 o                         
  20   0   0       1086.51        981.62       200.75 o                         
  22   0   0      54011.42      56429.43      1453.68 o                         
  24   0   0      37241.89      38485.96      1281.12 o                         
  26   0   0       3151.84       3386.81       434.33 o                         
  28   0   0      72558.11      75449.88      2480.79 o                         
  30   0   0       7095.24       7008.64       599.02 o                         
  32   0   0          2.68        866.92       451.81 o                         
  34   0   0       7797.05       7648.21       832.63 o                         
  36   0   0         46.50        208.47       503.48 o                         
  38   0   0       2457.70       4221.71      1715.13 o                         
   3   1   0      72585.62      73949.48      1256.44 o                         
   5   1   0      14190.51      16041.81       229.62 o                         
   7   1   0      63561.73      66707.05       814.84 o                         
   9   1   0     116235.16     117402.38      1421.40 o                         
  11   1   0       1267.11       1500.65        84.46 o                         
  13   1   0       1092.34       1008.04        83.79 o                         
  15   1   0       3294.10       3365.42       132.74 o                         
  17   1   0      12470.79      11950.27       276.29 o                         
  19   1   0      22377.95      21505.77       405.24 o                         
  21   1   0      20696.13      21436.06       480.19 o                         
  23   1   0         17.03        136.22       218.02 o                         
  25   1   0        570.96       1032.18       263.24 o                         
  27   1   0        943.41       1114.95       275.20 o                         
  29   1   0       4825.60       5733.94       384.21 o                         
  31   1   0       5362.08       6219.35       425.68 o                         
  33   1   0       2670.34       2783.62       366.57 o                         
  35   1   0        421.88        703.86       343.36 o                         
  37   1   0       1132.52       1462.41       380.21 o                         
   0   2   0       5856.75       5384.52       154.41 o                         
   2   2   0       1247.92       1512.01        45.56 o                         
   4   2   0       3548.76       2951.91        62.69 o                         
   6   2   0      36278.40      36438.33       458.31 o                         
   8   2   0      39005.52      39396.74       498.97 o                         
  10   2   0      39010.50      39229.40       588.42 o                         
  12   2   0      79130.47      76624.07      1166.23 o                         
  14   2   0        238.27        242.85        70.12 o                         
  16   2   0      58218.09      60592.47       998.06 o                         
  18   2   0      45504.62      44617.41       822.33 o                         
  20   2   0       9099.07       8966.63       323.06 o                         
  22   2   0      16843.49      16076.33       424.03 o                         
  24   2   0       9699.23       9577.56       511.68 o                         
  26   2   0        947.64       1363.75       283.40 o                         
  28   2   0       4234.54       4185.20       358.94 o                         
  30   2   0       2169.52       2003.70       339.51 o                         
  32   2   0         48.50        158.58       325.56 o                         
  34   2   0       4348.48       4354.06       426.09 o                         
  36   2   0       2026.10       1376.35       365.55 o                         
  38   2   0        683.07        361.74       941.76 o                         
   1   3   0       8317.86       8182.27       149.51 o                         
   3   3   0      15148.60      14656.23       225.42 o                         
   5   3   0       7194.94       6322.43       109.07 o                         
   7   3   0       1337.92       1263.82        68.44 o                         
   9   3   0       7263.70       6923.09       170.42 o                         
  11   3   0      24113.07      23777.24       423.90 o                         
  13   3   0      25085.26      25126.59       518.50 o                         
  15   3   0        359.36        497.00       116.25 o                         
  17   3   0       1099.53       1597.88       183.54 o                         
  19   3   0       9315.21       9151.26       335.36 o                         
  21   3   0       5022.59       4968.12       291.97 o                         
  23   3   0       1068.65        971.99       226.18 o                         
  25   3   0        510.04        155.89       231.87 o                         
  27   3   0         56.33       -260.74       279.06 o                         
  29   3   0          3.59       -155.35       295.73 o                         
  31   3   0       2783.60       3327.04       415.44 o                         
  33   3   0        977.69       1187.26       392.02 o                         
  35   3   0        639.22       1311.70       408.18 o                         
  37   3   0         18.92        468.73       557.18 o                         
   0   4   0      50133.23      52269.60      1120.89 o                         
   2   4   0       3892.89       3733.23       104.05 o                         
   4   4   0      30529.84      30486.93       458.14 o                         
   6   4   0      18717.87      18385.79       311.39 o                         
   8   4   0       3132.64       3571.69       165.10 o                         
  10   4   0      87024.06      87461.30      1474.07 o                         
  12   4   0     152384.50     147495.91      2448.26 o                         
  14   4   0       5753.36       6388.30       255.12 o                         
  16   4   0      32606.64      33089.36       680.63 o                         
  18   4   0      49927.38      49964.75       981.48 o                         
  20   4   0         65.23        121.82       201.48 o                         
  22   4   0       1214.50       1235.97       250.90 o                         
  24   4   0        300.91         81.17       248.19 o                         
  26   4   0       5243.61       5843.81       384.25 o                         
  28   4   0        603.71        689.67       299.94 o                         
  30   4   0       1213.51       1024.82       367.00 o                         
  32   4   0       4412.20       4729.93       475.06 o                         
  34   4   0       9477.73      10788.80       888.32 o                         
  36   4   0       4158.54       4660.07       737.61 o                         
   1   5   0       1402.20       1615.08       219.26 o                         
   3   5   0      33343.21      31084.17       553.71 o                         
   5   5   0       2074.12       3151.40       192.79 o                         
   7   5   0      38678.27      39204.34       655.09 o                         
   9   5   0      63553.98      62026.56      1062.36 o                         
  11   5   0      10728.89      11368.82       253.78 o                         
  13   5   0       2223.45       3001.27       176.97 o                         
  15   5   0       1803.28       2114.40       176.43 o                         
  17   5   0      19176.91      19380.30       471.72 o                         
  19   5   0       4442.44       5149.84       248.20 o                         
  21   5   0      20355.64      21440.39       617.66 o                         
  23   5   0       1431.23       1867.99       276.85 o                         
  25   5   0        149.16       -100.43       267.28 o                         
  27   5   0        673.96        605.22       306.98 o                         
  29   5   0          1.25        191.74       337.11 o                         
  31   5   0       3681.77       4396.17       490.63 o                         
  33   5   0        148.06       1540.32       488.86 o                         
  35   5   0        538.99        198.86       516.02 o                         
   0   6   0     158831.97     150553.58      4074.38 o                         
   2   6   0       5657.78       5549.45       432.08 o                         
   4   6   0      52905.69      53748.53      1377.70 o                         
   6   6   0      56909.47      56396.68       986.46 o                         
   8   6   0      13720.45      13177.95       288.23 o                         
  10   6   0      16362.16      16067.66       339.41 o                         
  12   6   0       2246.14       2194.20       168.36 o                         
  14   6   0        829.31        629.84       125.23 o                         
  16   6   0        595.98        766.77       168.48 o                         
  18   6   0       2560.43       2904.27       313.85 o                         
  20   6   0      11879.37      12064.58       431.08 o                         
  22   6   0      14070.16      15359.39       568.53 o                         
  24   6   0       6243.35       6211.09       407.15 o                         
  26   6   0         36.39        250.09       302.00 o                         
  28   6   0      22664.20      23162.82       933.44 o                         
  30   6   0       3430.49       2595.92       517.20 o                         
  32   6   0       3791.64       2781.19       546.82 o                         
  34   6   0       5833.83       3203.15       731.61 o                         
   1   7   0      49642.75      49652.16      1014.67 o                         
   3   7   0        744.45       1310.92       165.16 o                         
   5   7   0       3924.16       5793.94       257.54 o                         
   7   7   0       3941.95       4714.64       387.70 o                         
   9   7   0       4546.98       4599.04       225.07 o                         
  11   7   0       6907.13       7534.02       356.51 o                         
  13   7   0       4751.66       4979.35       232.90 o                         
  15   7   0        455.02        560.59       167.82 o                         
  17   7   0         31.27        102.60       192.91 o                         
  19   7   0       1450.61       1588.93       308.58 o                         
  21   7   0       4261.21       3766.74       440.02 o                         
  23   7   0      12576.22      11917.27       594.08 o                         
  25   7   0       6822.11       6662.88       500.19 o                         
  27   7   0       3590.58       3593.78       837.91 o                         
  29   7   0       8417.81       8558.85       764.19 o                         
  31   7   0        427.46       -182.65       687.93 o                         
   0   8   0       9755.00       9985.72       626.15 o                         
   2   8   0      10895.61      10420.04       533.73 o                         
   4   8   0         33.60        583.36       185.14 o                         
   6   8   0       4758.96       5103.33       352.16 o                         
   8   8   0      13468.39      13216.18       596.64 o                         
  10   8   0        566.94        859.32       212.43 o                         
  12   8   0        588.74        693.26       219.62 o                         
  14   8   0        523.71        397.74       286.27 o                         
  16   8   0       9929.49      10235.20       422.33 o                         
  18   8   0       3008.37       3013.76       276.93 o                         
  20   8   0       4977.40       3986.86       358.24 o                         
  22   8   0      13764.74      15543.79      1433.81 o                         
  24   8   0       7703.20       8230.07       721.19 o                         
  26   8   0        142.58       -125.10       524.99 o                         
  28   8   0       2583.42       3898.08       908.35 o                         
  30   8   0       2681.05       2196.00       659.75 o                         
   1   9   0       3794.50       3724.54       319.77 o                         
   3   9   0       6250.15       6316.44       859.70 o                         
   5   9   0      10661.50      10523.53       687.56 o                         
   7   9   0       1892.56       2514.47       273.96 o                         
   9   9   0      12165.78      13037.68       520.91 o                         
  11   9   0       8693.53       8849.53       748.37 o                         
  13   9   0       3422.96       3901.00       333.14 o                         
  15   9   0        326.71        464.43       265.57 o                         
  17   9   0       4742.32       4926.81       388.27 o                         
  19   9   0       4969.73       6064.85       603.98 o                         
  21   9   0        212.52        270.42       457.67 o                         
  23   9   0       1450.86       1589.57       524.64 o                         
  25   9   0        470.93        777.20       560.87 o                         
  27   9   0        166.79       -287.80       580.50 o                         
  29   9   0        922.95       1841.82       809.84 o                         
   0  10   0        734.90        414.66       378.19 o                         
   2  10   0       5773.11       6361.62       429.06 o                         
   4  10   0         73.08        -63.23       242.57 o                         
   6  10   0       4260.84       3751.24       330.35 o                         
   8  10   0      12319.27      13074.67       562.75 o                         
  10  10   0       1570.73       2217.27       308.76 o                         
  12  10   0      12406.05      14092.94       869.67 o                         
  14  10   0         49.91        284.12       428.75 o                         
  16  10   0       7868.70       8986.87       737.76 o                         
  18  10   0       4554.36       4398.15       587.32 o                         
  20  10   0       3751.67       3456.14       808.59 o                         
  22  10   0       1619.71       1392.92       560.88 o                         
  24  10   0       1062.81        605.09       569.91 o                         
  26  10   0        814.79       1458.14       795.40 o                         
   1  11   0        345.35         56.13       679.16 o                         
   3  11   0        509.71        610.90       489.63 o                         
   5  11   0       2693.38       2613.90       772.93 o                         
   7  11   0       5710.81       4286.21       614.42 o                         
   9  11   0        531.52       1625.27       526.04 o                         
  11  11   0      23594.10      24665.84      1166.96 o                         
  13  11   0      12409.73      11889.35       823.65 o                         
  15  11   0        835.69       -107.18       617.00 o                         
  17  11   0      11608.76      13079.27      1746.31 o                         
  19  11   0        455.56         79.03       707.49 o                         
  21  11   0        932.02        180.64       762.03 o                         
   0  12   0       6370.02       8487.70      1559.21 o                         
   2  12   0        485.00         96.72       522.26 o                         
   4  12   0       5698.80       5126.71       726.78 o                         
   6  12   0       3021.04       4247.42       661.62 o                         
   8  12   0       4772.31       5418.09       733.00 o                         
  10  12   0       4900.89       6286.59       721.33 o                         
  12  12   0       1490.01       1866.16       590.50 o                         
  14  12   0        345.26       1883.52       763.39 o                         
  16  12   0        150.99        492.71      1135.10 o                         
   1  13   0       8080.72       6276.87       759.78 o                         
   3  13   0         65.69       1128.87       606.85 o                         
   5  13   0       6164.56       6520.51       845.88 o                         
   7  13   0       1241.25       1929.00       859.62 o                         
   9  13   0        484.74       2656.89      1166.29 o                         
 -37   1   1       2006.40       1701.40       397.04 o                         
 -35   1   1       1521.84       1502.27       356.80 o                         
 -33   1   1      13476.52      13485.52       674.01 o                         
 -31   1   1       1211.25       1554.50       325.38 o                         
 -29   1   1      11947.19      12368.56       556.91 o                         
 -27   1   1      46391.65      47329.27      1101.12 o                         
 -25   1   1       1892.46       2130.72       271.83 o                         
 -23   1   1      24453.71      24388.27       659.20 o                         
 -21   1   1      15558.20      15295.70       424.84 o                         
 -19   1   1      14384.28      14084.37       329.48 o                         
 -17   1   1       5763.77       5376.69       245.54 o                         
 -15   1   1        117.48         55.27        90.46 o                         
 -13   1   1       7501.17       7392.47       188.24 o                         
 -11   1   1      35791.70      36414.11       554.30 o                         
  -9   1   1      23007.80      22522.56       295.60 o                         
  -7   1   1      33280.62      32225.81       395.51 o                         
  -5   1   1     203761.88     206103.52      2237.74 o                         
  -3   1   1     131768.89     138856.66      1845.83 o                         
   3   1   1      22829.84      24420.71       371.07 o                         
   5   1   1       8401.05       8274.16       131.48 o                         
   7   1   1       8856.54       9489.64       157.14 o                         
   9   1   1       4235.05       4214.93       140.36 o                         
  11   1   1       4728.39       4255.75       171.67 o                         
  13   1   1       4478.09       5264.45       172.10 o                         
  15   1   1       1269.72       1462.12       104.85 o                         
  17   1   1      45638.58      44841.06       730.38 o                         
  19   1   1      76378.58      76517.87      1338.58 o                         
  21   1   1       2037.27       2272.81       215.09 o                         
  23   1   1      41427.04      42529.62       984.20 o                         
  25   1   1      46498.88      48087.83      1125.35 o                         
  27   1   1        714.39        622.53       283.03 o                         
  29   1   1      16137.05      16890.93       676.60 o                         
  31   1   1       1437.68       1603.47       333.74 o                         
  33   1   1        981.68        978.99       338.14 o                         
  35   1   1       2756.08       2632.10       386.39 o                         
  37   1   1         24.35        507.95       438.27 o                         
 -38   2   1       1828.65       2864.92       725.37 o                         
 -36   2   1       1130.11       1234.28       378.31 o                         
 -34   2   1         45.44        220.11       335.48 o                         
 -32   2   1       5560.22       6128.93       428.79 o                         
 -30   2   1        473.71        438.97       303.21 o                         
 -28   2   1        596.11        748.19       292.56 o                         
 -26   2   1       2157.11       2396.94       296.57 o                         
 -24   2   1      15079.67      15592.02       481.47 o                         
 -22   2   1         44.02        -50.28       155.71 o                         
 -20   2   1      17814.40      16723.40       560.98 o                         
 -18   2   1       3629.01       3306.88       169.96 o                         
 -16   2   1       3801.66       3594.01       255.68 o                         
 -14   2   1      27307.54      28365.65       504.64 o                         
 -12   2   1      41062.68      40287.41       674.46 o                         
 -10   2   1      47065.89      47016.62       692.89 o                         
  -8   2   1     119651.71     123174.12      1485.91 o                         
  -6   2   1      55733.29      52881.46       629.13 o                         
  -4   2   1      17693.20      16924.45       224.09 o                         
  -2   2   1      22469.70      22903.94       338.27 o                         
   0   2   1      12541.07      13721.15       224.23 o                         
   2   2   1      18566.16      19249.45       302.44 o                         
   4   2   1     416364.16     442784.12      5436.31 o                         
   6   2   1     113957.33     116744.24      1453.95 o                         
   8   2   1      23965.39      24444.14       337.81 o                         
  10   2   1          1.65        331.13        58.47 o                         
  12   2   1       2555.83       3178.65       190.78 o                         
  14   2   1       7046.08       7174.77       216.08 o                         
  16   2   1      76875.31      73694.74      1200.53 o                         
  18   2   1        314.80        468.75       120.58 o                         
  20   2   1       5987.36       6131.30       211.68 o                         
  22   2   1       6788.19       7052.78       349.44 o                         
  24   2   1        517.24        735.11       249.03 o                         
  26   2   1        817.74        796.62       276.15 o                         
  28   2   1      11714.56      12336.95      1161.61 o                         
  30   2   1       1905.71       2558.22       340.43 o                         
  32   2   1       1016.90        989.30       338.03 o                         
  34   2   1       3198.51       3705.18       404.89 o                         
  36   2   1        151.38        425.50       402.56 o                         
 -37   3   1       1397.87       2213.02       573.41 o                         
 -35   3   1       1361.55       1732.27       424.42 o                         
 -33   3   1       1064.85       2326.61       415.16 o                         
 -31   3   1        650.27       1231.76       507.93 o                         
 -29   3   1        478.25        634.82       336.36 o                         
 -27   3   1        608.85        509.78       256.81 o                         
 -25   3   1       2977.04       2772.24       279.79 o                         
 -23   3   1        380.96        200.05       210.93 o                         
 -21   3   1      29053.18      29359.24       705.69 o                         
 -19   3   1         11.27        -89.52       176.53 o                         
 -17   3   1      79945.31      85300.04      1710.60 o                         
 -15   3   1      98304.25      96744.36      1754.94 o                         
 -13   3   1       8848.02       8465.61       263.84 o                         
 -11   3   1      68896.90      67654.18      1152.65 o                         
  -9   3   1      13599.21      12925.81       297.12 o                         
  -7   3   1        115.66        183.89        38.83 o                         
  -5   3   1       1840.82       2453.80        83.60 o                         
  -3   3   1       7852.61       7601.98       148.55 o                         
  -1   3   1      11985.91      11979.33       202.49 o                         
   1   3   1       7774.14       6895.21       151.49 o                         
   3   3   1      32070.17      36556.27       535.04 o                         
   5   3   1        164.73        334.01        40.03 o                         
   7   3   1     207868.56     201789.73      2499.03 o                         
   9   3   1      48851.64      49649.45       805.01 o                         
  11   3   1      85323.68      84340.83      1425.66 o                         
  13   3   1     132029.94     133533.20      2385.12 o                         
  15   3   1       2190.96       1846.22       147.87 o                         
  17   3   1      24514.43      24548.87       509.15 o                         
  19   3   1        195.56        488.02       113.80 o                         
  21   3   1       3696.05       3428.16       137.55 o                         
  23   3   1       1876.12       1953.46       241.74 o                         
  25   3   1       4599.08       4122.75       305.60 o                         
  27   3   1         83.13       -290.54       290.54 o                         
  29   3   1       4864.90       5295.49       399.17 o                         
  31   3   1       4065.49       4092.01       400.96 o                         
  33   3   1         89.70         27.18       420.40 o                         
  35   3   1       7873.35       8362.07       623.52 o                         
  37   3   1       7022.00       7177.97      1166.29 o                         
 -36   4   1        726.22       1952.76       517.56 o                         
 -34   4   1       1794.85       1815.81       425.38 o                         
 -32   4   1        325.02        668.60       409.62 o                         
 -30   4   1         97.52       -188.81       344.91 o                         
 -28   4   1        275.99        163.01       392.81 o                         
 -26   4   1        603.94        387.89       276.50 o                         
 -24   4   1       3349.36       3963.33       324.57 o                         
 -22   4   1       2053.11       2420.78       268.91 o                         
 -20   4   1       3398.51       3506.40       264.79 o                         
 -18   4   1       4717.16       5992.98       375.15 o                         
 -16   4   1      16050.76      17454.75       416.35 o                         
 -14   4   1        291.35        441.36       118.86 o                         
 -12   4   1      57552.52      59756.49      1035.15 o                         
 -10   4   1        603.44        947.56        85.65 o                         
  -8   4   1       8594.80       9605.01       174.52 o                         
  -6   4   1      25555.51      25910.36       381.34 o                         
  -4   4   1      19001.57      17914.99       301.80 o                         
  -2   4   1        140.81         65.07        54.94 o                         
   0   4   1        217.97        270.57        65.38 o                         
   2   4   1      11775.49      12129.06       358.21 o                         
   4   4   1      12239.77      13033.16       224.80 o                         
   6   4   1        934.97       1797.32        70.76 o                         
   8   4   1      47312.68      48126.16       777.72 o                         
  10   4   1       1853.16       2146.82       117.11 o                         
  12   4   1      26707.62      28333.87       502.46 o                         
  14   4   1       7734.91       8470.77       441.61 o                         
  16   4   1      21016.42      20981.44       696.64 o                         
  18   4   1       1318.89       1712.75       174.53 o                         
  20   4   1       3559.31       3704.19       297.42 o                         
  22   4   1       6570.58       6902.21       315.38 o                         
  24   4   1        771.64        425.52       253.33 o                         
  26   4   1         12.13       -294.50       371.17 o                         
  28   4   1         20.81        147.37       305.07 o                         
  30   4   1       1279.96       1893.84       432.08 o                         
  32   4   1       1218.05       1721.89       440.73 o                         
  34   4   1         47.78        708.68       445.35 o                         
  36   4   1       2658.36       2425.15       666.76 o                         
 -35   5   1         55.28          3.22       529.86 o                         
 -33   5   1       7766.67       7603.88       877.70 o                         
 -31   5   1       5501.98       5930.85       666.68 o                         
 -29   5   1       2068.11       2291.15       387.79 o                         
 -27   5   1       2630.13       2918.38       345.81 o                         
 -25   5   1        273.01        287.36       363.06 o                         
 -23   5   1      16087.26      15839.08       735.74 o                         
 -21   5   1       8364.34       8557.61       380.51 o                         
 -19   5   1       6365.08       6552.79       300.00 o                         
 -17   5   1      38903.62      39124.94       794.97 o                         
 -15   5   1      44081.22      44068.64       867.14 o                         
 -13   5   1        177.27        590.66       110.98 o                         
 -11   5   1      28700.82      29911.27       559.04 o                         
  -9   5   1      78235.49      78551.04      1251.95 o                         
  -7   5   1      10717.33      11258.68       252.96 o                         
  -5   5   1      23224.35      23054.54       433.80 o                         
  -3   5   1      22495.50      22700.97       396.82 o                         
  -1   5   1      20272.49      21197.88       454.61 o                         
   1   5   1      22647.27      23151.33       465.26 o                         
   3   5   1        130.69        576.80        92.78 o                         
   5   5   1     102059.88     105064.61      1654.29 o                         
   7   5   1      76162.82      75354.90      1271.46 o                         
   9   5   1       7335.72       7275.50       172.17 o                         
  11   5   1      24017.68      22998.02       445.20 o                         
  13   5   1      46941.95      46457.16       891.64 o                         
  15   5   1      15978.76      15838.51       430.62 o                         
  17   5   1        157.39         28.87       157.81 o                         
  19   5   1      19367.86      20124.04       537.34 o                         
  21   5   1       1081.19        929.70       193.19 o                         
  23   5   1       5387.39       6488.28       511.58 o                         
  25   5   1       6576.64       6063.07       415.74 o                         
  27   5   1       7124.65       7338.73       742.26 o                         
  29   5   1      12692.07      11600.70       737.96 o                         
  31   5   1       4861.25       4624.62       509.93 o                         
  33   5   1       4323.15       4243.68       631.57 o                         
  35   5   1       7818.26       8230.25       841.95 o                         
 -34   6   1       1104.17       1100.94      1006.05 o                         
 -32   6   1          3.60        584.97       487.43 o                         
 -30   6   1       1326.28       1369.32       703.49 o                         
 -28   6   1       5010.95       4106.74       466.46 o                         
 -26   6   1       5941.39       6986.31       423.74 o                         
 -24   6   1        126.75         59.64       256.67 o                         
 -22   6   1       3583.99       3835.59       443.34 o                         
 -20   6   1      15365.01      14976.24       500.53 o                         
 -18   6   1       1714.20       2046.94       192.05 o                         
 -16   6   1        466.08        221.51       148.33 o                         
 -14   6   1        928.33        760.15       143.99 o                         
 -12   6   1       2584.71       2897.58       332.20 o                         
 -10   6   1       1307.06       1488.57       111.42 o                         
  -8   6   1       6216.37       5934.86       244.32 o                         
  -6   6   1      32791.41      31522.36       583.21 o                         
  -4   6   1      28638.45      29508.92       582.55 o                         
  -2   6   1       8139.98       8285.52       212.90 o                         
   0   6   1      10132.98      11364.50       288.41 o                         
   2   6   1      43643.41      44192.24      1002.86 o                         
   4   6   1      15067.55      15556.28       611.39 o                         
   6   6   1        306.53        693.94        99.28 o                         
   8   6   1       6530.34       6160.47       229.68 o                         
  10   6   1       4421.97       4085.50       240.97 o                         
  12   6   1       1443.49       1714.29       114.44 o                         
  14   6   1       4675.86       5029.63       309.35 o                         
  16   6   1      18886.69      18427.54       561.03 o                         
  18   6   1      12308.07      12874.75       423.07 o                         
  20   6   1        370.11        516.47       196.80 o                         
  22   6   1       1197.02       1717.24       286.04 o                         
  24   6   1       5629.26       5526.51       565.81 o                         
  26   6   1       5449.90       5425.52       649.05 o                         
  28   6   1       1408.76       1500.06       425.90 o                         
  30   6   1        618.26        569.35       448.77 o                         
  32   6   1        565.52        141.54       491.85 o                         
  34   6   1         62.72        -21.80       626.42 o                         
 -31   7   1        642.56        131.87       690.17 o                         
 -29   7   1       5756.77       5254.88       704.65 o                         
 -27   7   1      10892.36      10094.79       614.88 o                         
 -25   7   1        295.11        169.66       325.26 o                         
 -23   7   1       2431.91       2808.81       389.70 o                         
 -21   7   1       3150.93       3383.21       336.01 o                         
 -19   7   1        560.31        516.38       233.23 o                         
 -17   7   1        869.76       1070.78       180.99 o                         
 -15   7   1        917.17        841.44       164.15 o                         
 -13   7   1        424.28        370.64       138.24 o                         
 -11   7   1       7176.65       7511.61       328.27 o                         
  -9   7   1      19390.71      18549.36       472.36 o                         
  -7   7   1       5099.19       5349.60       311.75 o                         
  -5   7   1      93108.75      93009.29      1696.22 o                         
  -3   7   1      41522.64      41884.25       799.69 o                         
  -1   7   1      34603.13      34769.53       854.28 o                         
   1   7   1      59368.54      57428.78      1289.58 o                         
   3   7   1       5546.76       5626.61       478.53 o                         
   5   7   1       9680.72       9982.32       426.39 o                         
   7   7   1        244.48        461.54       194.59 o                         
   9   7   1       1221.63       1325.14       144.92 o                         
  11   7   1        150.04        147.29       156.79 o                         
  13   7   1         90.59         21.54       171.45 o                         
  15   7   1        187.61         82.30       184.82 o                         
  17   7   1       3080.57       3309.38       314.60 o                         
  19   7   1      20132.25      20587.23       776.91 o                         
  21   7   1        117.29        146.76       273.29 o                         
  23   7   1      13424.52      12955.44       629.27 o                         
  25   7   1      18355.87      18531.85       792.79 o                         
  27   7   1       1102.26       1081.04       568.93 o                         
  29   7   1       3975.95       3445.67       483.70 o                         
  31   7   1       1540.90       1480.59       508.53 o                         
  33   7   1        616.86       2999.92      1683.94 o                         
 -30   8   1        808.65       1551.49       778.15 o                         
 -28   8   1       3696.72       3952.66       914.01 o                         
 -26   8   1       1192.67        691.39       598.52 o                         
 -24   8   1       8046.09       9235.53       747.92 o                         
 -22   8   1        673.32        665.51       597.87 o                         
 -20   8   1        155.78        666.62       405.96 o                         
 -18   8   1        100.21       -185.65       357.29 o                         
 -16   8   1        156.73        435.55       279.23 o                         
 -14   8   1        317.32        260.57       264.74 o                         
 -12   8   1       5003.30       5283.27       392.85 o                         
 -10   8   1      18456.18      18333.36       764.74 o                         
  -8   8   1       5575.91       5684.99       325.13 o                         
  -6   8   1       4845.67       5322.25       305.94 o                         
  -4   8   1      53970.75      54395.36      1430.03 o                         
  -2   8   1        378.96        588.25       229.55 o                         
   0   8   1      26908.65      25256.95       770.07 o                         
   2   8   1       5530.55       6128.52       347.34 o                         
   4   8   1       9673.88       9453.38       388.53 o                         
   6   8   1       1378.94       1760.05       226.07 o                         
   8   8   1       2129.76       2509.06       248.73 o                         
  10   8   1         96.50        -42.86       253.76 o                         
  12   8   1        510.56        402.71       216.15 o                         
  14   8   1        145.65        178.99       172.68 o                         
  16   8   1       6285.28       6702.30       369.05 o                         
  18   8   1       7764.44       7905.84       693.55 o                         
  20   8   1       9515.74       9864.90       524.48 o                         
  22   8   1         94.17       -288.09       290.61 o                         
  24   8   1      11862.55      12228.71       652.32 o                         
  26   8   1        690.12        222.23       537.22 o                         
  28   8   1       3575.11       2883.74       645.88 o                         
  30   8   1       1247.92       1871.71       693.98 o                         
 -29   9   1        578.93        -65.97       755.48 o                         
 -27   9   1       4743.95       3705.01       965.89 o                         
 -25   9   1       3460.00       3701.32      1060.43 o                         
 -23   9   1        107.81        -23.79       488.67 o                         
 -21   9   1      15510.41      17357.47       972.22 o                         
 -19   9   1       2978.05       2829.02       497.78 o                         
 -17   9   1       2425.20       2571.88       461.11 o                         
 -15   9   1       6428.25       6187.23       434.62 o                         
 -13   9   1       5412.00       5515.66       439.99 o                         
 -11   9   1       8526.27       8479.95       422.18 o                         
  -9   9   1       1399.56       1894.90       265.40 o                         
  -7   9   1      14211.84      14051.32       532.73 o                         
  -5   9   1       4849.78       5555.04       335.71 o                         
  -3   9   1        931.74       1029.68       248.92 o                         
  -1   9   1       1915.03       2266.21       334.63 o                         
   1   9   1       9242.86      10146.14       611.15 o                         
   3   9   1      22131.03      22732.97      1996.54 o                         
   5   9   1       6117.78       6351.98       357.73 o                         
   7   9   1      14090.83      12933.86       512.96 o                         
   9   9   1        703.64        960.89       242.01 o                         
  11   9   1      11032.38      11554.95       775.86 o                         
  13   9   1       8713.89       9131.83       495.25 o                         
  15   9   1       7838.42       7841.89       637.00 o                         
  17   9   1      25019.33      24532.39       788.43 o                         
  19   9   1        528.65        775.99       425.80 o                         
  21   9   1       1521.18       1569.71       517.35 o                         
  23   9   1       2302.42       2485.48       653.11 o                         
  25   9   1        797.31         72.85       548.35 o                         
  27   9   1       1879.32       1844.08       641.92 o                         
  29   9   1         77.55        399.35       807.67 o                         
 -26  10   1        336.83       1540.24       804.50 o                         
 -24  10   1        228.21        -63.98       546.79 o                         
 -22  10   1       3616.77       3684.43       610.60 o                         
 -20  10   1        700.96        681.74       500.90 o                         
 -18  10   1       8570.02       9805.93       736.95 o                         
 -16  10   1      17139.97      16193.06       883.69 o                         
 -14  10   1       2477.78       2296.36       473.97 o                         
 -12  10   1       8931.55       9281.86       565.08 o                         
 -10  10   1       4223.91       3978.33       503.22 o                         
  -8  10   1       1118.38       1395.55       349.11 o                         
  -6  10   1         80.53        460.09       314.80 o                         
  -4  10   1       1947.19       2158.96       361.41 o                         
  -2  10   1         57.53       -156.99       304.61 o                         
   0  10   1        233.87        421.23       272.47 o                         
   2  10   1        893.43       1353.04       297.49 o                         
   4  10   1          4.06        538.87       256.08 o                         
   6  10   1      14236.24      14617.18       798.26 o                         
   8  10   1      20022.24      18865.21       668.53 o                         
  10  10   1        588.25       1113.74       284.64 o                         
  12  10   1      18499.61      18830.42       679.77 o                         
  14  10   1      14490.68      15154.12      1166.11 o                         
  16  10   1        486.62        478.32       309.68 o                         
  18  10   1        497.34        715.53       441.10 o                         
  20  10   1        164.84        -75.44       407.07 o                         
  22  10   1        824.45        840.08       471.95 o                         
  24  10   1         67.62       -115.78       540.51 o                         
  26  10   1         80.33       -229.11       997.89 o                         
 -23  11   1       2520.85       1871.05      1029.08 o                         
 -21  11   1       2173.84       2001.00       585.34 o                         
 -19  11   1         59.83        917.98       539.14 o                         
 -17  11   1       4779.99       6753.59       696.36 o                         
 -15  11   1       5315.74       5336.16       651.68 o                         
 -13  11   1        523.78       1046.45       406.29 o                         
 -11  11   1       4114.46       4970.78       490.95 o                         
  -9  11   1       5019.74       4834.56       904.62 o                         
  -7  11   1         89.68       -266.09       409.89 o                         
  -5  11   1       1518.69        965.83       394.25 o                         
  -3  11   1       1089.96        953.07       506.94 o                         
  -1  11   1       1555.06       1446.94       712.97 o                         
   1  11   1       2385.98       3448.77       829.10 o                         
   3  11   1         10.33        687.29       554.49 o                         
   5  11   1       7691.10       8059.13      1083.69 o                         
   7  11   1       7495.10       9508.44       957.97 o                         
   9  11   1        555.26       1336.39       534.90 o                         
  11  11   1       3886.89       4522.05       629.20 o                         
  13  11   1       6652.54       7192.39       720.81 o                         
  15  11   1       1375.17        889.93       654.92 o                         
  17  11   1       1882.05       1135.78       706.18 o                         
  19  11   1       2418.61       2078.81       788.10 o                         
  21  11   1        309.94       1920.94      1378.34 o                         
 -16  12   1       6478.28       4502.37      1097.68 o                         
 -14  12   1       1397.34       1480.52       736.09 o                         
 -12  12   1       3456.30       3757.99       686.84 o                         
 -10  12   1       3365.35       3181.24       612.44 o                         
  -8  12   1        243.35       1416.24       589.10 o                         
  -6  12   1        807.56        387.33       553.77 o                         
  -4  12   1        673.10        812.64       552.64 o                         
  -2  12   1        497.24        628.31       561.52 o                         
   0  12   1        309.60        352.50       535.67 o                         
   2  12   1       2804.45       2455.23       625.91 o                         
   4  12   1        522.94       1822.43       567.52 o                         
   6  12   1       5601.22       6385.09      1117.04 o                         
   8  12   1       6997.68       5801.26       785.38 o                         
  10  12   1         15.90        550.57       560.25 o                         
  12  12   1       7040.39       7384.80       769.08 o                         
  14  12   1       2723.73       1938.01       770.43 o                         
  -9  13   1       5099.71       5469.08      1390.81 o                         
  -7  13   1       1879.10       2662.00      1328.13 o                         
  -5  13   1       2194.82       3831.60       829.76 o                         
  -3  13   1       1627.05       2487.44       797.83 o                         
  -1  13   1       2706.80       3485.91       867.62 o                         
   1  13   1       1824.98       2379.67       565.09 o                         
   3  13   1        839.32        252.61       621.79 o                         
   5  13   1       5191.51       6042.15       823.00 o                         
   7  13   1        218.83         99.79      1135.10 o                         
   9  13   1        125.85        711.00      1103.92 o                         
 -38   0   2       1589.51       1011.20       736.66 o                         
 -36   0   2       6181.47       6428.88       717.22 o                         
 -34   0   2      17894.58      17347.21      1288.02 o                         
 -32   0   2      17162.71      17811.43      1870.99 o                         
 -30   0   2       5748.97       6449.60       580.71 o                         
 -28   0   2      18580.51      19784.04       915.44 o                         
 -26   0   2      30279.46      31910.90      1149.14 o                         
 -24   0   2       4943.54       4786.67       442.20 o                         
 -22   0   2       1678.98       1438.87       502.32 o                         
 -20   0   2       1028.56       1109.92       181.14 o                         
 -18   0   2         92.12        -30.95       136.98 o                         
 -16   0   2       4697.92       3817.23       195.11 o                         
 -14   0   2      30576.42      31574.92       872.46 o                         
 -12   0   2       6105.96       5837.25       313.78 o                         
 -10   0   2     120303.84     116780.78      1729.27 o                         
  -8   0   2     371848.09     374499.66      5740.00 o                         
  -6   0   2     142410.19     144488.11      2230.46 o                         
  -4   0   2     524147.59     512794.75      8308.03 o                         
   2   0   2     165380.88     168977.59      5498.95 o                         
   4   0   2       3175.90       3631.32       204.78 o                         
   6   0   2       1041.04       1738.94        97.91 o                         
   8   0   2       7751.19       7774.36       206.13 o                         
  10   0   2      41753.43      42832.98       808.92 o                         
  12   0   2      22215.79      22554.16       633.35 o                         
  14   0   2      73472.35      72998.06      1788.22 o                         
  16   0   2       3200.83       3246.90       242.09 o                         
  18   0   2      67052.24      68845.30      1717.43 o                         
  20   0   2     143719.70     149788.47      3574.98 o                         
  22   0   2       2888.09       2688.43       379.42 o                         
  24   0   2      39484.05      41485.34      1382.38 o                         
  26   0   2      14998.38      15891.24       781.12 o                         
  28   0   2       1213.61        922.68       416.35 o                         
  30   0   2       8928.38      10538.57       709.48 o                         
  32   0   2       1464.05       1628.38       492.86 o                         
  34   0   2        359.48        417.32       670.46 o                         
  36   0   2       3712.20       3411.23       655.51 o                         
 -37   1   2       1976.04       2039.70       393.02 o                         
 -35   1   2       3268.17       3681.37       402.43 o                         
 -33   1   2        132.64        615.11       328.16 o                         
 -31   1   2         90.67        -46.52       293.86 o                         
 -29   1   2        156.91        412.04       305.88 o                         
 -27   1   2       1076.71        858.17       274.17 o                         
 -25   1   2      11077.15      10808.57       444.38 o                         
 -23   1   2       5103.59       4900.11       342.39 o                         
 -21   1   2        442.13        601.76       144.59 o                         
 -19   1   2       4337.96       4034.51       178.25 o                         
 -17   1   2        338.35        313.29       103.07 o                         
 -15   1   2       2203.02       2320.86       127.51 o                         
 -13   1   2      55534.28      53436.98       877.93 o                         
 -11   1   2      16008.45      15329.15       269.58 o                         
  -9   1   2       1596.61       2038.12        69.08 o                         
  -7   1   2      48459.43      46358.79       523.40 o                         
  -5   1   2       8802.50       8244.63       144.37 o                         
  -3   1   2       7968.39       6454.77        91.18 o                         
  -1   1   2       4287.38       3708.02       117.58 o                         
   1   1   2      20520.87      20915.69       510.97 o                         
   3   1   2        339.19        369.00        36.04 o                         
   5   1   2      19730.10      20627.75       289.30 o                         
   7   1   2      15720.71      16428.92       238.63 o                         
   9   1   2      11307.76      11498.96       206.82 o                         
  11   1   2      59091.87      59007.14       912.06 o                         
  13   1   2      40854.42      40390.47       690.74 o                         
  15   1   2      40167.76      39005.17       723.01 o                         
  17   1   2       9511.14      10070.78       314.21 o                         
  19   1   2       3563.96       3499.81       191.21 o                         
  21   1   2        142.67        434.43       165.68 o                         
  23   1   2      21225.11      20454.80       606.76 o                         
  25   1   2       2400.16       2167.50       341.17 o                         
  27   1   2       2358.85       2064.22       307.08 o                         
  29   1   2       8965.17       9202.38       463.17 o                         
  31   1   2       1247.07        991.28       326.71 o                         
  33   1   2         31.70        -52.54       364.24 o                         
  35   1   2        325.54       1110.76       433.48 o                         
  37   1   2         41.69        349.34       451.36 o                         
 -38   2   2       2845.98       2754.88       674.70 o                         
 -36   2   2        948.04       1550.24       384.50 o                         
 -34   2   2       1176.86        507.26       352.56 o                         
 -32   2   2       3804.46       4465.07       399.45 o                         
 -30   2   2       1456.73        810.73       312.45 o                         
 -28   2   2       2076.61       1736.88       310.49 o                         
 -26   2   2      12061.66      12367.67       450.69 o                         
 -24   2   2       4239.51       4195.08       281.75 o                         
 -22   2   2      20768.38      21453.44       586.61 o                         
 -20   2   2      24263.61      22614.11       514.13 o                         
 -18   2   2       4580.68       4025.58       184.51 o                         
 -16   2   2      62356.05      59578.75       989.60 o                         
 -14   2   2      14008.11      13668.42       365.49 o                         
 -12   2   2        172.46        319.30        66.13 o                         
 -10   2   2      80391.06      77485.97      1113.09 o                         
  -8   2   2      20128.16      19820.94       242.97 o                         
  -6   2   2       3131.81       3839.85        88.44 o                         
  -4   2   2      43067.23      42721.79       543.55 o                         
  -2   2   2      37355.53      40703.43       587.60 o                         
   0   2   2       1898.41       2186.50        75.50 o                         
   2   2   2      43118.17      45499.39       685.03 o                         
   4   2   2      54045.61      54179.31       739.89 o                         
   6   2   2      48132.39      46705.90       598.05 o                         
   8   2   2      29321.57      28607.91       386.87 o                         
  10   2   2      26608.29      27643.23       433.51 o                         
  12   2   2      58541.55      59623.36       923.77 o                         
  14   2   2       9644.28       8631.16       239.77 o                         
  16   2   2       1118.12       1352.29       162.49 o                         
  18   2   2      17036.82      17388.61       374.61 o                         
  20   2   2       9713.10       9541.99       360.81 o                         
  22   2   2         14.20       -110.20       217.85 o                         
  24   2   2       2617.25       2292.88       287.61 o                         
  26   2   2       7713.35       8633.13       434.58 o                         
  28   2   2         80.68        180.43       290.99 o                         
  30   2   2       7381.51       7666.06       449.54 o                         
  32   2   2       5276.11       5289.60       451.15 o                         
  34   2   2       1721.14       1854.11       449.19 o                         
  36   2   2       5472.15       5126.18       555.71 o                         
 -37   3   2       1295.21       1471.24       531.21 o                         
 -35   3   2        373.75        846.53       401.42 o                         
 -33   3   2        135.76        411.65       364.95 o                         
 -31   3   2         46.38        551.40       356.98 o                         
 -29   3   2        357.63        652.78       335.29 o                         
 -27   3   2        141.09        449.68       279.96 o                         
 -25   3   2       1495.73       2010.32       282.76 o                         
 -23   3   2       7071.28       7530.91       376.03 o                         
 -21   3   2       8482.91       8580.52       364.13 o                         
 -19   3   2        858.55        940.87       196.48 o                         
 -17   3   2        215.12        310.16       158.40 o                         
 -15   3   2      14347.27      14290.15       394.81 o                         
 -13   3   2      31023.86      31098.30       613.09 o                         
 -11   3   2      15800.10      16142.93       327.32 o                         
  -9   3   2       2717.51       3018.75        99.62 o                         
  -7   3   2       5815.23       5814.92       109.37 o                         
  -5   3   2        198.67        214.50        39.91 o                         
  -3   3   2      16877.33      17484.52       256.00 o                         
  -1   3   2       9242.15       8590.42       159.70 o                         
   1   3   2      34987.11      37522.27       551.95 o                         
   3   3   2       1209.62       1792.25        76.51 o                         
   5   3   2       4753.19       4999.72       133.88 o                         
   7   3   2      28423.78      29806.60       445.27 o                         
   9   3   2      24816.72      26578.02       453.29 o                         
  11   3   2      12763.09      12660.02       277.52 o                         
  13   3   2        570.86        758.82        91.63 o                         
  15   3   2      13145.73      13929.53       346.44 o                         
  17   3   2       3278.91       3414.09       171.58 o                         
  19   3   2        414.78        196.45        95.43 o                         
  21   3   2        818.39        703.35       111.83 o                         
  23   3   2       4160.35       3831.50       219.89 o                         
  25   3   2       1324.36       1000.24       271.29 o                         
  27   3   2        624.65        336.65       293.58 o                         
  29   3   2       3284.25       3689.81       463.78 o                         
  31   3   2       3048.91       3896.59       427.02 o                         
  33   3   2        184.74         62.40       481.25 o                         
  35   3   2          6.59        316.40       518.96 o                         
  37   3   2         97.42       1035.31       866.92 o                         
 -36   4   2       1333.28       1494.61       615.74 o                         
 -34   4   2       1380.41       1560.49       420.34 o                         
 -32   4   2       1885.77       1689.23       396.66 o                         
 -30   4   2       1260.72       1327.63       366.73 o                         
 -28   4   2         27.57         31.78       324.90 o                         
 -26   4   2       6002.36       5475.27       369.21 o                         
 -24   4   2        464.21        627.40       251.46 o                         
 -22   4   2      34173.88      35334.52       848.61 o                         
 -20   4   2      49617.16      50768.57      1161.65 o                         
 -18   4   2       2361.96       2493.41       278.21 o                         
 -16   4   2      95854.43      96389.85      1758.04 o                         
 -14   4   2      42062.52      42325.43       818.26 o                         
 -12   4   2       5044.12       5257.08       238.25 o                         
 -10   4   2       9572.19       8930.43       204.47 o                         
  -8   4   2         84.78        106.12        49.93 o                         
  -6   4   2       7118.13       7342.80       164.68 o                         
  -4   4   2        391.52        569.06        63.39 o                         
  -2   4   2        677.15        936.29        88.82 o                         
   0   4   2      27086.05      26823.81       481.11 o                         
   2   4   2      93297.42      94837.88      1692.52 o                         
   4   4   2      56418.41      52692.34       850.47 o                         
   6   4   2      82475.97      80995.99      1210.34 o                         
   8   4   2     206680.91     210695.56      3258.15 o                         
  10   4   2      62643.46      62155.16       944.09 o                         
  12   4   2      32778.17      33013.58       561.09 o                         
  14   4   2      14935.14      15450.99       412.66 o                         
  16   4   2        450.88        770.37       208.26 o                         
  18   4   2        438.52        275.76       163.75 o                         
  20   4   2       1633.38       1488.48       211.81 o                         
  22   4   2       2540.33       2753.49       239.80 o                         
  24   4   2       2421.33       2604.89       324.63 o                         
  26   4   2       6502.78       6796.95       544.53 o                         
  28   4   2       1190.13        718.74       378.56 o                         
  30   4   2       9488.92      11751.78      1459.79 o                         
  32   4   2      18887.65      21018.84      1145.62 o                         
  34   4   2         41.36        665.49       536.71 o                         
  36   4   2       5560.11       5759.26       945.73 o                         
 -35   5   2        825.71       1226.71       562.64 o                         
 -33   5   2        317.13        384.40       384.85 o                         
 -31   5   2       2365.41       2598.47       412.06 o                         
 -29   5   2        652.47        547.78       345.55 o                         
 -27   5   2        120.56        451.62       290.81 o                         
 -25   5   2      21650.94      22388.27       829.18 o                         
 -23   5   2        631.79       1108.50       298.91 o                         
 -21   5   2       3494.54       3604.41       278.96 o                         
 -19   5   2       6131.98       6418.85       427.48 o                         
 -17   5   2      10156.60      10208.36       377.49 o                         
 -15   5   2       5121.44       5702.85       250.43 o                         
 -13   5   2      36607.63      38521.92       759.97 o                         
 -11   5   2      19661.51      19094.48       444.94 o                         
  -9   5   2       3670.40       4068.13       133.67 o                         
  -7   5   2      13533.74      12586.45       260.29 o                         
  -5   5   2       4524.30       4473.05       132.46 o                         
  -3   5   2      17688.76      17040.59       384.21 o                         
  -1   5   2      36528.54      36575.43       733.93 o                         
   1   5   2      14427.42      13956.80       420.36 o                         
   3   5   2      54888.24      55299.50       954.13 o                         
   5   5   2      10365.71       9788.66       268.87 o                         
   7   5   2      13621.94      14721.76       490.23 o                         
   9   5   2       6075.95       7437.51       345.64 o                         
  11   5   2      22325.59      21926.56       425.30 o                         
  13   5   2      49344.05      47519.11       845.43 o                         
  15   5   2      11285.52      11293.00       360.84 o                         
  17   5   2      10301.45      11604.33       379.37 o                         
  19   5   2      12738.89      13212.95       436.49 o                         
  21   5   2         61.99        261.32       188.77 o                         
  23   5   2       6694.12       7925.53       431.43 o                         
  25   5   2        473.18        286.74       299.03 o                         
  27   5   2       5617.15       5534.47       439.39 o                         
  29   5   2       2990.15       3512.03       484.75 o                         
  31   5   2       1005.51        188.86       547.27 o                         
  33   5   2        828.21       1269.47       537.57 o                         
  35   5   2       1088.04       1874.63       693.09 o                         
 -34   6   2       1390.18        910.58      1066.50 o                         
 -32   6   2      11278.74      10351.85      1917.51 o                         
 -30   6   2       1564.29       1357.66       416.08 o                         
 -28   6   2       6291.22       5801.35       600.35 o                         
 -26   6   2       7019.99       7116.67       493.85 o                         
 -24   6   2        953.51        428.15       253.48 o                         
 -22   6   2         83.09         62.41       219.36 o                         
 -20   6   2       4277.04       3878.16       268.68 o                         
 -18   6   2         55.82         65.51       149.27 o                         
 -16   6   2       1113.27       1255.83       158.36 o                         
 -14   6   2      48734.75      49288.30       956.39 o                         
 -12   6   2       3653.32       4345.80       254.18 o                         
 -10   6   2       8501.82       8527.85       427.49 o                         
  -8   6   2      75825.16      76121.81      1397.29 o                         
  -6   6   2       5203.50       5560.28       260.19 o                         
  -4   6   2      87724.75      88590.28      1600.59 o                         
  -2   6   2       6416.28       5559.51       758.88 o                         
   0   6   2      39219.84      38329.82       880.69 o                         
   2   6   2      53493.59      52892.38      1181.21 o                         
   4   6   2       7703.27       6832.23       360.27 o                         
   6   6   2         48.25         86.55        97.25 o                         
   8   6   2      23706.01      22545.91       443.20 o                         
  10   6   2         88.04        249.57        91.95 o                         
  12   6   2       4589.78       4838.97       198.03 o                         
  14   6   2      50677.04      48139.63       933.76 o                         
  16   6   2       9318.41       9785.53       402.22 o                         
  18   6   2       6650.78       7196.92       457.18 o                         
  20   6   2      37836.54      38723.75      1116.03 o                         
  22   6   2         75.89       -286.38       286.38 o                         
  24   6   2      35484.07      35035.13      1120.84 o                         
  26   6   2       7533.87       6950.31       528.45 o                         
  28   6   2       1532.04       1338.98       423.26 o                         
  30   6   2       7620.27       6139.49       794.88 o                         
  32   6   2        178.31         86.35       507.74 o                         
  34   6   2          1.64       -161.90       624.56 o                         
 -31   7   2       2576.13       1542.68       926.17 o                         
 -29   7   2         64.30        180.05       544.93 o                         
 -27   7   2       7028.44       7480.26       723.71 o                         
 -25   7   2       1456.63       1400.71       494.34 o                         
 -23   7   2        651.57        434.16       259.27 o                         
 -21   7   2        816.26        623.44       232.16 o                         
 -19   7   2         16.51         28.21       176.35 o                         
 -17   7   2       1202.87       1084.22       198.18 o                         
 -15   7   2         64.08        140.16       131.76 o                         
 -13   7   2        117.19        169.96       188.82 o                         
 -11   7   2       4862.65       5561.51       349.60 o                         
  -9   7   2      24573.63      26004.53       876.27 o                         
  -7   7   2       8506.00       8183.25       425.26 o                         
  -5   7   2      37491.62      38054.57       698.36 o                         
  -3   7   2      43867.03      44920.75       926.26 o                         
  -1   7   2      10111.74      10355.29       511.64 o                         
   1   7   2       2626.70       3126.13       190.82 o                         
   3   7   2        368.27        279.47       146.06 o                         
   5   7   2       1659.33       1848.46       199.72 o                         
   7   7   2      12751.54      12308.55       422.49 o                         
   9   7   2        736.65        970.49       158.38 o                         
  11   7   2         32.05         42.07       117.72 o                         
  13   7   2       2301.40       2235.81       274.72 o                         
  15   7   2      10738.27      11325.16       450.02 o                         
  17   7   2         19.27        287.33       212.97 o                         
  19   7   2      18960.64      19291.03       623.49 o                         
  21   7   2      17248.88      17874.58       722.87 o                         
  23   7   2       1922.70       1645.37       427.18 o                         
  25   7   2       5661.06       5501.10       494.42 o                         
  27   7   2       1147.34       1271.41       408.37 o                         
  29   7   2        747.56       1445.16       439.01 o                         
  31   7   2         44.17        -64.34       908.02 o                         
  33   7   2        635.65         25.92      1571.68 o                         
 -30   8   2       1471.03        288.51       919.93 o                         
 -28   8   2       1453.47       1509.63       600.10 o                         
 -26   8   2       8279.30       8573.61       755.25 o                         
 -24   8   2       3922.92       3564.49       570.42 o                         
 -22   8   2        990.18        489.79       431.48 o                         
 -20   8   2       3238.99       3452.97       486.44 o                         
 -18   8   2         38.11        166.00       362.69 o                         
 -16   8   2       1730.35       1848.52       318.51 o                         
 -14   8   2        264.68        520.17       270.53 o                         
 -12   8   2       7436.02       8291.40       474.32 o                         
 -10   8   2      20037.05      21389.08       811.81 o                         
  -8   8   2       8287.95       9035.43       606.21 o                         
  -6   8   2        616.95       1208.40       204.07 o                         
  -4   8   2      20336.14      20967.13       568.79 o                         
  -2   8   2      31755.50      31639.49       788.06 o                         
   0   8   2       8622.07       8726.37       413.17 o                         
   2   8   2       2684.90       3183.31       270.65 o                         
   4   8   2      12805.83      12964.61       462.78 o                         
   6   8   2       1166.93        972.30       209.42 o                         
   8   8   2       1521.17       2061.51       238.70 o                         
  10   8   2        306.98        526.78       208.18 o                         
  12   8   2       8750.04       8713.78       605.21 o                         
  14   8   2       9364.94      10151.04       478.53 o                         
  16   8   2        356.28        586.06       207.85 o                         
  18   8   2      15774.23      17205.78       756.44 o                         
  20   8   2      14936.06      15563.83       738.89 o                         
  22   8   2       1548.17       1288.27       341.34 o                         
  24   8   2       1672.49       1540.01       387.39 o                         
  26   8   2       2717.86       3246.54       453.32 o                         
  28   8   2        143.28        674.03       576.53 o                         
  30   8   2        304.54       1431.27       752.86 o                         
 -29   9   2        610.57        267.67       850.84 o                         
 -27   9   2       3085.50       3002.55       748.72 o                         
 -25   9   2         39.75        154.26       504.95 o                         
 -23   9   2       1966.91       1154.04       510.16 o                         
 -21   9   2       4432.00       4957.58       726.22 o                         
 -19   9   2       1978.61       2416.58       492.03 o                         
 -17   9   2         98.01        -34.73       369.73 o                         
 -15   9   2       6018.83       6184.37       553.63 o                         
 -13   9   2      10026.66      10917.17       545.33 o                         
 -11   9   2        508.21        894.47       317.19 o                         
  -9   9   2       5215.67       4907.97       336.28 o                         
  -7   9   2       2118.46       1964.58       265.25 o                         
  -5   9   2       5646.25       5266.11       328.86 o                         
  -3   9   2       1205.93       1100.60       254.17 o                         
  -1   9   2       8272.19       8387.48       445.52 o                         
   1   9   2      22574.73      22853.76       762.72 o                         
   3   9   2        863.99       1083.29       228.39 o                         
   5   9   2       8488.21       8437.36       410.63 o                         
   7   9   2      10836.38      10806.40       660.34 o                         
   9   9   2       8239.29       9442.75       449.63 o                         
  11   9   2        278.86        627.08       247.57 o                         
  13   9   2       2817.73       2944.96       381.75 o                         
  15   9   2       8247.87       8001.53       446.47 o                         
  17   9   2        586.42        748.52       256.42 o                         
  19   9   2       2247.83       2053.74       396.59 o                         
  21   9   2       1657.35       1675.53       428.05 o                         
  23   9   2       1654.98       1172.32       460.89 o                         
  25   9   2       1589.09       1167.15       576.84 o                         
  27   9   2         41.38        559.46       610.72 o                         
  29   9   2       2251.41       2232.79      1141.34 o                         
 -26  10   2       4426.40       6010.85      1665.23 o                         
 -24  10   2       5207.85       5077.11       687.79 o                         
 -22  10   2       2394.32       4065.88       856.91 o                         
 -20  10   2       8621.56       9748.25       772.49 o                         
 -18  10   2        713.74       1115.43       468.15 o                         
 -16  10   2      10494.93      13156.49       823.54 o                         
 -14  10   2        731.22        734.88       356.97 o                         
 -12  10   2        997.87        596.37       353.15 o                         
 -10  10   2       6940.93       6716.84       495.90 o                         
  -8  10   2         86.82       -113.60       317.82 o                         
  -6  10   2        208.40        566.32       324.38 o                         
  -4  10   2        927.43        741.45       311.51 o                         
  -2  10   2       8496.60       8781.97       654.29 o                         
   0  10   2       2936.01       2470.01       434.13 o                         
   2  10   2       5753.30       5809.85       451.54 o                         
   4  10   2      20458.18      21115.24       815.95 o                         
   6  10   2       4744.68       6478.05       556.33 o                         
   8  10   2      12444.02      12941.41       655.42 o                         
  10  10   2       1048.66       1759.86       375.28 o                         
  12  10   2      17699.07      19384.32       814.93 o                         
  14  10   2       2930.83       3414.42       584.06 o                         
  16  10   2        936.15       1058.21       391.25 o                         
  18  10   2       3440.12       2980.07       535.05 o                         
  20  10   2        227.46        252.61       481.75 o                         
  22  10   2          2.17        445.25       782.95 o                         
  24  10   2         28.74       -383.66       557.46 o                         
  26  10   2       1480.05       1160.05      1016.60 o                         
 -23  11   2        745.92        486.47       954.24 o                         
 -21  11   2       9732.72       8481.29       768.89 o                         
 -19  11   2       3893.74       3192.12       608.32 o                         
 -17  11   2       7751.19       9068.56      1184.36 o                         
 -15  11   2      12496.70      12071.34       812.35 o                         
 -13  11   2        112.36         76.09       386.72 o                         
 -11  11   2       2446.22       2330.73       430.86 o                         
  -9  11   2        499.25        321.26       363.07 o                         
  -7  11   2        512.77        522.87       675.16 o                         
  -5  11   2       1689.62       1947.73       419.94 o                         
  -3  11   2        323.44       -283.26       425.80 o                         
  -1  11   2        416.78        530.15       421.08 o                         
   1  11   2        911.36       1156.58       373.52 o                         
   3  11   2      19243.97      20121.45      1098.22 o                         
   5  11   2        928.01       1499.09       403.21 o                         
   7  11   2      21751.76      23480.27       947.91 o                         
   9  11   2      15306.14      15021.41      1051.80 o                         
  11  11   2        145.78       -475.46       475.46 o                         
  13  11   2       7128.58       7176.28       728.17 o                         
  15  11   2        126.91       1139.73       589.86 o                         
  17  11   2        613.13         98.61       664.73 o                         
  19  11   2        124.93        394.48       715.62 o                         
  21  11   2       1109.23        997.89      1889.76 o                         
 -16  12   2          4.63        817.02       798.31 o                         
 -14  12   2       7885.94       8981.16      1017.61 o                         
 -12  12   2       4499.03       4084.32       894.67 o                         
 -10  12   2        174.76        -31.72       527.90 o                         
  -8  12   2       5648.94       5716.28       697.20 o                         
  -6  12   2         73.62        921.23       699.31 o                         
  -4  12   2       3907.74       4350.65       648.31 o                         
  -2  12   2        439.67        119.19       542.31 o                         
   0  12   2       9900.81       8893.56       827.77 o                         
   2  12   2       3969.66       4775.32      1157.90 o                         
   4  12   2       1617.83       2186.55       620.70 o                         
   6  12   2       1479.71       1304.60       574.28 o                         
   8  12   2       2131.37       2961.23       657.43 o                         
  10  12   2       1578.11       2203.33       886.69 o                         
  12  12   2       1332.42       1608.82       596.31 o                         
  14  12   2       3739.77       3167.30       814.75 o                         
  -9  13   2       7172.31      11206.34      1715.13 o                         
  -7  13   2       1882.24       2960.75      1845.79 o                         
  -5  13   2       5795.40       5203.06       760.86 o                         
  -3  13   2       7838.59       7147.82       826.43 o                         
  -1  13   2        237.63       1739.88       546.17 o                         
   1  13   2       3105.90       2191.60       632.57 o                         
   3  13   2       1097.86       1555.33       631.22 o                         
   5  13   2          9.17        806.07       665.68 o                         
   7  13   2        317.98       1496.84      1097.68 o                         
   9  13   2         80.46        -43.66      1029.08 o                         
  11  13   2         15.13       1328.44      1228.66 o                         
 -37   1   3       7105.14       8298.29       727.81 o                         
 -35   1   3       6129.15       5757.93       439.42 o                         
 -33   1   3       7686.12       7174.56       454.64 o                         
 -31   1   3      17849.12      19450.29       679.54 o                         
 -29   1   3       4260.01       4788.81       374.34 o                         
 -27   1   3       1203.44       1137.79       282.01 o                         
 -25   1   3       8748.20       8044.38       387.53 o                         
 -23   1   3       4445.52       4345.44       257.49 o                         
 -21   1   3        250.04        286.32       167.84 o                         
 -19   1   3       2469.93       2695.22       155.34 o                         
 -17   1   3       3176.97       2690.97       143.76 o                         
 -15   1   3      35799.21      32557.50       574.58 o                         
 -13   1   3      44943.27      44737.66       672.24 o                         
 -11   1   3       2956.44       3168.30       151.65 o                         
  -9   1   3     160877.55     156268.33      1762.68 o                         
  -7   1   3     338556.34     340151.66      3689.66 o                         
  -5   1   3      48023.17      47130.87       541.31 o                         
  -3   1   3      52031.40      51180.24       581.34 o                         
  -1   1   3      90436.74      87714.62      1441.02 o                         
   1   1   3        949.81        971.97        49.46 o                         
   3   1   3      23613.69      23975.66       314.06 o                         
   5   1   3      13310.92      12691.29       212.80 o                         
   7   1   3      25483.57      25851.20       380.84 o                         
   9   1   3      54858.93      54839.41       771.65 o                         
  11   1   3      38572.87      37753.09       684.82 o                         
  13   1   3      87674.96      88852.57      1515.33 o                         
  15   1   3     123913.52     126329.87      2278.39 o                         
  17   1   3      35217.53      33586.24       704.97 o                         
  19   1   3      42590.87      42348.25       868.34 o                         
  21   1   3      75767.38      77360.52      1675.19 o                         
  23   1   3         95.29       -172.93       255.00 o                         
  25   1   3       1200.03       1392.61       276.10 o                         
  27   1   3       4193.58       3906.97       381.56 o                         
  29   1   3       3579.66       3559.48       449.44 o                         
  31   1   3       1183.01       2092.31       413.92 o                         
  33   1   3       1128.77       1921.03       426.70 o                         
  35   1   3       1920.26       2562.93       478.53 o                         
  37   1   3       4113.11       3804.05       534.31 o                         
 -38   2   3         10.85        591.06       994.77 o                         
 -36   2   3        290.23       1002.27       401.93 o                         
 -34   2   3          0.52        -19.37       337.20 o                         
 -32   2   3         83.72       -131.42       314.77 o                         
 -30   2   3       4402.43       4519.76       377.86 o                         
 -28   2   3       9310.95       8952.48       776.23 o                         
 -26   2   3        626.58        601.17       262.02 o                         
 -24   2   3        798.52        648.43       220.94 o                         
 -22   2   3        535.69        415.49       201.14 o                         
 -20   2   3         50.87        -39.56       119.91 o                         
 -18   2   3      56314.88      55344.52       993.84 o                         
 -16   2   3      35260.64      34948.39       618.54 o                         
 -14   2   3         22.59        140.17        77.25 o                         
 -12   2   3      82226.03      78974.47      1136.78 o                         
 -10   2   3       7009.74       6304.73       151.53 o                         
  -8   2   3       5004.01       5024.41        96.81 o                         
  -6   2   3      33727.41      32120.40       369.75 o                         
  -4   2   3      50423.28      53094.96       673.31 o                         
  -2   2   3        426.86        717.06        59.51 o                         
   0   2   3     234424.62     236226.94      4118.33 o                         
   2   2   3      17884.07      18369.77       314.98 o                         
   4   2   3      29534.82      28927.91       427.83 o                         
   6   2   3      19753.42      21113.44       346.12 o                         
   8   2   3       9051.97       8208.93       161.18 o                         
  10   2   3      23464.86      23254.99       439.94 o                         
  12   2   3     115086.79     117613.84      2105.20 o                         
  14   2   3      18791.65      19573.87       524.41 o                         
  16   2   3        699.62       1124.04       135.16 o                         
  18   2   3         82.46         81.72       116.84 o                         
  20   2   3       4182.62       4055.42       235.31 o                         
  22   2   3       6549.97       6490.89       359.81 o                         
  24   2   3      14740.23      13981.83       515.29 o                         
  26   2   3       2709.27       2996.15       317.92 o                         
  28   2   3        914.59        869.30       335.71 o                         
  30   2   3         88.63        558.73       396.77 o                         
  32   2   3        343.63        513.48       421.62 o                         
  34   2   3       2767.44       3644.08       706.18 o                         
  36   2   3       2583.76       2307.19       478.78 o                         
 -37   3   3        523.03        266.61       503.54 o                         
 -35   3   3       2994.35       3274.67       445.25 o                         
 -33   3   3        286.03         87.64       362.18 o                         
 -31   3   3       2056.34       1889.65       370.84 o                         
 -29   3   3       7342.74       7033.89       461.45 o                         
 -27   3   3       5190.79       5260.34       408.55 o                         
 -25   3   3      39092.62      40111.90      1345.18 o                         
 -23   3   3       2785.52       2532.76       277.69 o                         
 -21   3   3      44641.75      44963.11      1003.85 o                         
 -19   3   3      71979.09      70730.79      1453.37 o                         
 -17   3   3       1403.71       1662.26       183.67 o                         
 -15   3   3      23185.00      23415.35       554.32 o                         
 -13   3   3      19286.20      19988.72       470.41 o                         
 -11   3   3          8.36          2.34        92.95 o                         
  -9   3   3       7209.54       6806.78       162.80 o                         
  -7   3   3       3450.29       3272.04        94.01 o                         
  -5   3   3       5124.37       6326.57       132.72 o                         
  -3   3   3      43922.66      47121.91       629.65 o                         
  -1   3   3     125563.02     127818.98      1797.55 o                         
   1   3   3         50.58        203.51        43.40 o                         
   3   3   3     323237.38     325918.28      5010.44 o                         
   5   3   3      81718.47      84212.86      1316.99 o                         
   7   3   3      17339.72      17705.10       332.87 o                         
   9   3   3     132579.48     129248.73      2288.56 o                         
  11   3   3        148.98        314.54        82.63 o                         
  13   3   3       4294.93       4740.51       196.62 o                         
  15   3   3        181.19        251.15       102.49 o                         
  17   3   3       7976.83       8460.08       278.54 o                         
  19   3   3         62.23         47.80       124.96 o                         
  21   3   3        158.45        144.77       144.51 o                         
  23   3   3        192.35          6.48       242.60 o                         
  25   3   3      16607.08      16940.51      1052.34 o                         
  27   3   3      23671.07      23140.12      1032.30 o                         
  29   3   3       3005.71       2357.17       441.10 o                         
  31   3   3      22442.40      22524.64      1097.94 o                         
  33   3   3       8952.58       6780.39       662.87 o                         
  35   3   3          6.66        589.22       523.44 o                         
 -36   4   3        159.12        156.33       483.58 o                         
 -34   4   3        439.58        663.57       410.63 o                         
 -32   4   3        177.74        305.48       367.44 o                         
 -30   4   3        660.07        807.10       359.07 o                         
 -28   4   3       2129.34       2733.87       477.21 o                         
 -26   4   3       5644.14       5877.73       442.55 o                         
 -24   4   3       1340.16       1528.31       276.71 o                         
 -22   4   3       1105.93        914.65       236.64 o                         
 -20   4   3      17152.34      17825.07       520.39 o                         
 -18   4   3       3696.76       4191.91       248.66 o                         
 -16   4   3      19072.73      19381.98       496.42 o                         
 -14   4   3        939.01        826.62       115.99 o                         
 -12   4   3      13230.49      13065.11       341.56 o                         
 -10   4   3        452.31        617.85       107.75 o                         
  -8   4   3       6238.40       5858.13       144.78 o                         
  -6   4   3        183.71        418.83        64.24 o                         
  -4   4   3       2046.03       2542.55        95.67 o                         
  -2   4   3       1305.78       2028.51       102.23 o                         
   0   4   3      24078.92      22324.61       412.84 o                         
   2   4   3      26677.55      27911.21       541.49 o                         
   4   4   3      14123.76      15828.85       348.89 o                         
   6   4   3         42.99        540.00        52.58 o                         
   8   4   3      37999.06      37604.49       622.97 o                         
  10   4   3       1232.64       2124.47       133.99 o                         
  12   4   3      11906.58      11501.27       265.00 o                         
  14   4   3        589.80        724.86        98.56 o                         
  16   4   3       2935.33       2957.46       177.83 o                         
  18   4   3        754.79        618.61       182.47 o                         
  20   4   3       1569.94       1341.33       211.80 o                         
  22   4   3       3072.07       3803.95       274.24 o                         
  24   4   3        164.79       -106.51       316.40 o                         
  26   4   3       1244.07        636.24       412.30 o                         
  28   4   3       8022.74       7259.55       623.68 o                         
  30   4   3        611.33        690.41       488.37 o                         
  32   4   3       2200.26       3258.51       593.64 o                         
  34   4   3         45.54        847.91       548.97 o                         
  36   4   3       1108.56       1166.29       910.58 o                         
 -35   5   3       1016.12       1441.23       568.85 o                         
 -33   5   3         90.72        457.75       411.38 o                         
 -31   5   3       3639.52       3071.42       548.38 o                         
 -29   5   3         72.75       -120.05       333.20 o                         
 -27   5   3       7022.89       6804.46       411.93 o                         
 -25   5   3       9908.07       9760.59       459.53 o                         
 -23   5   3        562.67        212.13       236.41 o                         
 -21   5   3      12546.96      12631.37       447.99 o                         
 -19   5   3      40693.52      40435.39       910.96 o                         
 -17   5   3      23188.37      22733.27       513.61 o                         
 -15   5   3       5668.47       5921.92       239.20 o                         
 -13   5   3      32538.39      31795.12       643.69 o                         
 -11   5   3      12136.08      11273.52       221.33 o                         
  -9   5   3      13469.86      12711.45       297.71 o                         
  -7   5   3        232.86        594.79       100.70 o                         
  -5   5   3       5152.75       5744.27       260.96 o                         
  -3   5   3      40296.30      39536.77       655.99 o                         
  -1   5   3        139.54        509.75        89.87 o                         
   1   5   3      44965.46      44255.25      1097.97 o                         
   3   5   3      66257.48      66186.03      1215.71 o                         
   5   5   3      40301.29      39015.27       700.11 o                         
   7   5   3        894.33       1550.78        81.36 o                         
   9   5   3      41839.91      41005.73       683.65 o                         
  11   5   3      47175.04      46801.98       774.76 o                         
  13   5   3        142.17        761.96       136.34 o                         
  15   5   3      16163.87      15718.95       456.11 o                         
  17   5   3         45.05        258.97       193.87 o                         
  19   5   3      15138.23      14802.04       668.17 o                         
  21   5   3       7338.50       7712.65       458.86 o                         
  23   5   3       1267.91       1497.32       370.13 o                         
  25   5   3      24545.02      25262.30      1188.36 o                         
  27   5   3       6931.97       6316.91       554.53 o                         
  29   5   3        160.50        500.65       484.41 o                         
  31   5   3       6572.24       5779.28       644.05 o                         
  33   5   3       4869.86       4990.70       710.91 o                         
  35   5   3         96.45        474.00       709.29 o                         
 -34   6   3         21.65         74.06       881.57 o                         
 -32   6   3       1663.51       1217.26       582.94 o                         
 -30   6   3       3402.54       3605.48       613.54 o                         
 -28   6   3       3535.78       2968.29       345.91 o                         
 -26   6   3        580.29        429.82       270.57 o                         
 -24   6   3       4226.55       3989.22       317.89 o                         
 -22   6   3        964.51        881.62       230.57 o                         
 -20   6   3         95.89        181.79       192.18 o                         
 -18   6   3        185.37        172.89       145.31 o                         
 -16   6   3       5625.35       5926.86       315.51 o                         
 -14   6   3      12235.08      12203.11       414.23 o                         
 -12   6   3       2425.73       3013.89       201.81 o                         
 -10   6   3       9345.66       9567.66       315.01 o                         
  -8   6   3      33026.92      32664.41       655.62 o                         
  -6   6   3      20202.42      20442.44       412.30 o                         
  -4   6   3       1077.05       1730.16       222.18 o                         
  -2   6   3       6983.84       7504.54       226.70 o                         
   0   6   3      33350.26      31731.49       767.59 o                         
   2   6   3       1923.81       2283.05       231.09 o                         
   4   6   3        577.15        400.41       108.94 o                         
   6   6   3       4384.05       4777.73       269.22 o                         
   8   6   3       4458.35       4504.18       186.52 o                         
  10   6   3        118.07        230.03       118.16 o                         
  12   6   3      18010.86      16758.07       355.25 o                         
  14   6   3      23677.70      22779.58       830.25 o                         
  16   6   3       4525.09       5367.52       342.58 o                         
  18   6   3        803.93       1009.59       237.70 o                         
  20   6   3       3441.34       4369.71       476.32 o                         
  22   6   3       7365.76       7272.66       478.13 o                         
  24   6   3       7325.41       6828.08       652.65 o                         
  26   6   3        197.21        161.29       381.74 o                         
  28   6   3        862.87        920.96       416.65 o                         
  30   6   3         32.14       -418.91       418.91 o                         
  32   6   3        393.38       1116.94       798.36 o                         
  34   6   3         88.63       -361.90       643.06 o                         
 -31   7   3       5805.65       5721.64       863.55 o                         
 -29   7   3        477.42        198.61       514.16 o                         
 -27   7   3        103.17        187.10       438.49 o                         
 -25   7   3        626.57        168.07       409.95 o                         
 -23   7   3        360.20        265.26       372.37 o                         
 -21   7   3        608.94        902.87       313.29 o                         
 -19   7   3        481.53        418.85       257.54 o                         
 -17   7   3       2432.32       2502.11       256.73 o                         
 -15   7   3       7674.86       8133.67       341.76 o                         
 -13   7   3      27693.66      27811.41       673.69 o                         
 -11   7   3       1302.31       1428.65       179.02 o                         
  -9   7   3      83618.09      85980.02      1894.96 o                         
  -7   7   3      48298.15      48007.80      1121.09 o                         
  -5   7   3       1039.13       1302.95       188.02 o                         
  -3   7   3      45763.47      44319.70       921.64 o                         
  -1   7   3       4263.83       4440.39       269.51 o                         
   1   7   3       2630.49       3092.33       187.53 o                         
   3   7   3       1108.32        744.47       177.22 o                         
   5   7   3       1026.21        606.29       166.29 o                         
   7   7   3        748.63        976.12       184.54 o                         
   9   7   3         28.37         69.34       142.14 o                         
  11   7   3       1367.26       1343.74       182.32 o                         
  13   7   3       6748.13       6918.83       310.11 o                         
  15   7   3      29139.67      29019.61       782.77 o                         
  17   7   3       3801.60       4541.57       317.39 o                         
  19   7   3      14223.79      15151.23       566.90 o                         
  21   7   3      22445.71      24363.21       873.23 o                         
  23   7   3        143.80        336.96       342.72 o                         
  25   7   3       3607.93       4177.33       459.21 o                         
  27   7   3       1371.27       1272.38       552.71 o                         
  29   7   3        574.24        244.63       582.44 o                         
  31   7   3        330.01        277.49       505.38 o                         
  33   7   3        195.58       -711.00       711.00 o                         
 -30   8   3        584.29       1468.85       764.01 o                         
 -28   8   3       1879.19       2078.50       616.84 o                         
 -26   8   3        595.38        216.62       507.32 o                         
 -24   8   3        180.01       -189.62       458.69 o                         
 -22   8   3         81.41         86.76       426.29 o                         
 -20   8   3       1341.73       1469.31       429.16 o                         
 -18   8   3       6384.34       6251.06       653.26 o                         
 -16   8   3       2594.46       2510.44       334.95 o                         
 -14   8   3       8685.34       9146.45       646.17 o                         
 -12   8   3      12001.30      12369.59       574.87 o                         
 -10   8   3       3301.67       3904.53       349.19 o                         
  -8   8   3      46831.34      45665.46       997.87 o                         
  -6   8   3        421.06        552.69       145.49 o                         
  -4   8   3      16496.07      15780.18       473.82 o                         
  -2   8   3       7805.42       8749.42       568.65 o                         
   0   8   3       7371.39       7513.38       395.69 o                         
   2   8   3        255.67        161.16       241.26 o                         
   4   8   3        533.64        641.78       190.70 o                         
   6   8   3        142.11        417.34       194.63 o                         
   8   8   3       3874.81       4653.66       295.83 o                         
  10   8   3       8475.19       8333.74       338.64 o                         
  12   8   3       6121.28       5886.07       300.82 o                         
  14   8   3       7266.51       7928.89       634.03 o                         
  16   8   3      11620.48      12090.98       579.83 o                         
  18   8   3        327.21        861.59       249.50 o                         
  20   8   3      20353.35      19968.36      1351.12 o                         
  22   8   3        233.86        342.52       341.11 o                         
  24   8   3       1816.28       1471.74       383.10 o                         
  26   8   3       3015.77       2373.37       446.93 o                         
  28   8   3        674.21        261.89       417.13 o                         
  30   8   3       1309.68       2265.99       777.88 o                         
 -27   9   3        129.86       -548.42       548.42 o                         
 -25   9   3       8539.50       7985.48       748.57 o                         
 -23   9   3       4466.69       3579.53       624.67 o                         
 -21   9   3       2157.58       2451.53       515.72 o                         
 -19   9   3       3572.31       4416.57       550.79 o                         
 -17   9   3       6393.12       6970.50       911.81 o                         
 -15   9   3       9240.27       8727.01       620.96 o                         
 -13   9   3        331.90        507.79       404.05 o                         
 -11   9   3       6735.06       7780.08       702.09 o                         
  -9   9   3       2206.98       2094.51       343.60 o                         
  -7   9   3       7810.74       9233.19       521.28 o                         
  -5   9   3       4903.88       4978.56       347.22 o                         
  -3   9   3       1713.70       2057.51       278.52 o                         
  -1   9   3      26973.47      26091.87       833.75 o                         
   1   9   3       9391.65       9350.77       474.23 o                         
   3   9   3      12574.03      12416.32       482.49 o                         
   5   9   3       1545.38       1968.57       309.74 o                         
   7   9   3       8502.66       8401.48       416.43 o                         
   9   9   3      18679.38      18785.95       633.37 o                         
  11   9   3       6859.71       6948.41       395.97 o                         
  13   9   3      13652.95      12454.73       534.31 o                         
  15   9   3       4985.08       5231.43       320.53 o                         
  17   9   3        113.41        370.66       233.85 o                         
  19   9   3         50.61        -55.29       261.38 o                         
  21   9   3       1111.41        986.60       343.11 o                         
  23   9   3       4083.46       3321.74       771.30 o                         
  25   9   3        131.72        250.68       493.87 o                         
  27   9   3       1378.91        765.66       563.09 o                         
  29   9   3        480.69       1125.06       988.54 o                         
 -26  10   3       6723.81       5931.16      2273.32 o                         
 -24  10   3       2270.04       2584.41       626.69 o                         
 -22  10   3       1896.50       2056.65       580.83 o                         
 -20  10   3      18206.88      17261.92      1222.86 o                         
 -18  10   3       1875.86       1924.36       551.93 o                         
 -16  10   3       1631.23       2052.34       483.82 o                         
 -14  10   3       4008.81       3280.66       431.13 o                         
 -12  10   3        170.52        394.11       344.69 o                         
 -10  10   3        103.01       -307.85       307.85 o                         
  -8  10   3       1410.30       1868.20       373.21 o                         
  -6  10   3        122.66        220.17       315.28 o                         
  -4  10   3       2365.59       2324.88       444.13 o                         
  -2  10   3       3075.90       4729.15       502.22 o                         
   0  10   3       1213.09       1861.52       413.62 o                         
   2  10   3      21355.81      22077.17      1116.08 o                         
   4  10   3      25911.81      26496.97       947.99 o                         
   6  10   3       1664.42       2484.89       380.79 o                         
   8  10   3      17609.53      16562.46       794.79 o                         
  10  10   3       8755.65       8841.00       781.20 o                         
  12  10   3         14.72        787.41       352.05 o                         
  14  10   3       1004.85       1377.92       378.21 o                         
  16  10   3         65.09        -75.86       360.87 o                         
  18  10   3       1177.31        509.96       467.06 o                         
  20  10   3        206.54       -490.58       623.80 o                         
  22  10   3         85.21        334.49       520.90 o                         
  24  10   3       2521.72       1582.72       877.80 o                         
  26  10   3       4440.59       1222.42      1054.02 o                         
 -23  11   3        489.06       1160.05       960.47 o                         
 -21  11   3       1724.86       2338.79       605.06 o                         
 -19  11   3       3555.06       4065.52       839.33 o                         
 -17  11   3       1860.70       1291.89       503.88 o                         
 -15  11   3        441.70       -174.67       449.28 o                         
 -13  11   3       1751.98       1394.59       433.17 o                         
 -11  11   3        472.56        270.11       383.86 o                         
  -9  11   3        762.63        620.70       388.21 o                         
  -7  11   3        470.02       -134.57       364.12 o                         
  -5  11   3        842.75       1087.86       378.01 o                         
  -3  11   3       3185.41       3459.87       512.40 o                         
  -1  11   3        178.85        279.98       414.06 o                         
   1  11   3       3404.28       4230.65       456.38 o                         
   3  11   3       8360.76       9375.65       791.10 o                         
   5  11   3       2637.31       3455.28       447.55 o                         
   7  11   3       1178.04       1955.73       416.10 o                         
   9  11   3       5536.13       5953.07       739.07 o                         
  11  11   3       3479.51       3575.85       535.44 o                         
  13  11   3        154.26        422.89       402.14 o                         
  15  11   3       1162.63       1841.73       437.14 o                         
  17  11   3        850.79       1178.62       562.99 o                         
  19  11   3       1353.12        684.94       746.29 o                         
 -16  12   3        845.62        617.45       823.26 o                         
 -14  12   3       2576.63       3613.59       807.39 o                         
 -12  12   3        913.64       1208.84       702.15 o                         
 -10  12   3        248.91       1114.46       663.44 o                         
  -8  12   3       1339.90       1537.21       575.63 o                         
  -6  12   3       1936.11       2379.95       617.57 o                         
  -4  12   3        189.76        524.35       536.44 o                         
  -2  12   3       6446.71       7204.58       773.92 o                         
   0  12   3       2276.66       3525.50       678.29 o                         
   2  12   3       4085.10       3569.12       674.48 o                         
   4  12   3      12723.26      15455.41      1714.82 o                         
   6  12   3        475.00        510.70       744.01 o                         
   8  12   3       7211.34       6763.57       757.68 o                         
  10  12   3       3721.89       3120.08       674.99 o                         
  12  12   3        245.45        697.32       736.77 o                         
  14  12   3       1463.34       -166.97       715.62 o                         
  -9  13   3       2293.98       4570.97      1434.47 o                         
  -7  13   3       1037.75       1414.33       812.52 o                         
  -5  13   3       1988.35       2452.93       681.64 o                         
  -3  13   3       3976.68       5552.38       745.92 o                         
  -1  13   3        180.46        334.34       503.13 o                         
   1  13   3       3544.97       2507.89       558.53 o                         
   3  13   3        319.81        845.16       668.12 o                         
   5  13   3        520.19       1279.72       898.31 o                         
   7  13   3        211.55       2076.86      1160.05 o                         
   9  13   3         17.47       2525.92      1147.58 o                         
 -38   0   4       2709.16       1783.73       997.89 o                         
 -36   0   4       5398.61       6324.36       659.27 o                         
 -34   0   4       8916.64       9678.43       729.21 o                         
 -32   0   4       6337.45       7703.39       646.23 o                         
 -30   0   4        717.84        752.26       441.27 o                         
 -28   0   4       7056.74       6828.46       564.83 o                         
 -26   0   4       4154.24       4143.34       477.12 o                         
 -24   0   4        835.28        688.02       346.77 o                         
 -22   0   4       5936.42       6045.04       595.88 o                         
 -20   0   4        236.09         51.59       275.90 o                         
 -18   0   4      52885.10      52406.33      1330.92 o                         
 -16   0   4       3071.69       3648.70       249.55 o                         
 -14   0   4     165358.55     168318.64      3215.67 o                         
 -12   0   4     407854.28     407764.72      7112.82 o                         
 -10   0   4       1020.87        939.70       107.91 o                         
  -8   0   4     116725.05     112815.29      1865.51 o                         
  -6   0   4     381327.38     374359.31      6083.90 o                         
  -4   0   4     114060.09     111423.85      1719.76 o                         
  -2   0   4      78125.66      79161.48      1392.24 o                         
   0   0   4        734.53        929.29        42.34 o                         
   2   0   4        802.20       1141.15        92.51 o                         
   4   0   4     152190.81     163591.19      3089.51 o                         
   6   0   4      31530.36      31809.77       794.87 o                         
   8   0   4        360.82        554.74       102.10 o                         
  10   0   4     156253.61     154887.88      3631.76 o                         
  12   0   4      17408.10      16893.61       599.18 o                         
  14   0   4      22217.58      22056.49       919.93 o                         
  16   0   4     255795.00     254351.69      8446.60 o                         
  18   0   4      11836.06      12786.22      1150.70 o                         
  20   0   4       7055.92       7554.39       619.51 o                         
  22   0   4      34245.42      36211.98      1522.88 o                         
  24   0   4       6494.06       6560.78      1256.72 o                         
  26   0   4        169.65       -206.52       410.91 o                         
  28   0   4        488.71         95.74       494.36 o                         
  30   0   4        437.30        753.04       541.64 o                         
  32   0   4       3166.27       3042.51       639.05 o                         
  34   0   4       4498.91       4190.05      1259.53 o                         
  36   0   4        394.10        817.02       639.47 o                         
 -37   1   4          8.95        256.98       365.91 o                         
 -35   1   4         13.93        809.57       359.66 o                         
 -33   1   4       1796.60       2551.26       374.19 o                         
 -31   1   4        166.37        -30.20       303.56 o                         
 -29   1   4       2307.76       2963.90       343.14 o                         
 -27   1   4        547.51        655.10       271.81 o                         
 -25   1   4        138.18       -193.20       238.11 o                         
 -23   1   4        198.96        360.88       182.53 o                         
 -21   1   4      27019.62      26913.04       682.46 o                         
 -19   1   4       1472.84       1179.61       176.42 o                         
 -17   1   4      18798.95      17685.45       429.00 o                         
 -15   1   4      29673.95      26799.98       487.05 o                         
 -13   1   4       8171.63       8111.73       233.03 o                         
 -11   1   4        296.97        397.00        65.80 o                         
  -9   1   4      19310.25      18530.42       258.30 o                         
  -7   1   4       5436.65       5464.06       101.53 o                         
  -5   1   4      68054.72      67861.95       795.79 o                         
  -3   1   4     138623.83     136070.19      1571.99 o                         
  -1   1   4      23381.12      23220.55       342.65 o                         
   1   1   4       5977.83       5542.62       108.26 o                         
   3   1   4      25615.28      27601.37       359.37 o                         
   5   1   4        261.43        238.65        62.26 o                         
   7   1   4     199738.81     202118.78      2825.32 o                         
   9   1   4      21219.00      20781.50       345.92 o                         
  11   1   4      16834.21      17523.22       435.06 o                         
  13   1   4      29331.53      32219.17       909.12 o                         
  15   1   4       3847.88       3777.66       231.04 o                         
  17   1   4       2371.20       2813.00       386.01 o                         
  19   1   4      24871.19      23988.23       924.73 o                         
  21   1   4       9259.58       9353.81       493.11 o                         
  23   1   4         52.20        -64.44       278.55 o                         
  25   1   4      14831.95      15416.25       675.62 o                         
  27   1   4        238.34        177.14       332.50 o                         
  29   1   4       3103.39       3590.28       430.01 o                         
  31   1   4       2750.76       3006.32       481.43 o                         
  33   1   4       2008.88       2134.49       449.74 o                         
  35   1   4       2149.42       2946.14       494.67 o                         
  37   1   4       1360.14       2014.50      1035.31 o                         
 -38   2   4          1.74        999.86       621.24 o                         
 -36   2   4       4004.92       3976.42       462.04 o                         
 -34   2   4       6044.53       5820.78       508.20 o                         
 -32   2   4         66.25        365.57       329.32 o                         
 -30   2   4      18275.09      19091.07       668.63 o                         
 -28   2   4       5872.90       5482.92       382.00 o                         
 -26   2   4       2195.18       2740.22       363.30 o                         
 -24   2   4      41397.24      42381.43       908.95 o                         
 -22   2   4        539.39        673.68       203.50 o                         
 -20   2   4      10333.97       9860.93       312.52 o                         
 -18   2   4      20628.66      19535.69       433.49 o                         
 -16   2   4         80.96        158.84        98.00 o                         
 -14   2   4      10467.76       9839.40       218.58 o                         
 -12   2   4       3976.46       3548.18       177.31 o                         
 -10   2   4       7886.79       8097.38       156.81 o                         
  -8   2   4      12816.55      11199.16       169.35 o                         
  -6   2   4      65639.12      67494.48       794.92 o                         
  -4   2   4       7292.70       7213.70       129.55 o                         
  -2   2   4      76810.76      72766.46      1085.40 o                         
   0   2   4      67733.30      68088.22      1074.08 o                         
   2   2   4      12961.73      13390.40       216.79 o                         
   4   2   4     205587.11     213191.38      2732.45 o                         
   6   2   4      23356.01      23099.20       329.87 o                         
   8   2   4      27933.80      27579.44       473.22 o                         
  10   2   4      68171.64      71633.77      1218.80 o                         
  12   2   4       8717.84       8341.20       246.07 o                         
  14   2   4       6941.42       6784.40       287.75 o                         
  16   2   4      10897.33      10790.87       345.43 o                         
  18   2   4      13161.98      13279.33       629.53 o                         
  20   2   4       1060.72       1268.12       233.46 o                         
  22   2   4      17727.92      16800.76       990.85 o                         
  24   2   4       3951.75       4269.49       367.70 o                         
  26   2   4       6180.31       7687.77       541.13 o                         
  28   2   4      13241.54      12128.03       954.73 o                         
  30   2   4        166.91         54.63       394.20 o                         
  32   2   4      11237.42      11309.83      1076.56 o                         
  34   2   4       4348.11       4288.54       512.83 o                         
  36   2   4       1165.93       1207.87       470.60 o                         
 -37   3   4         10.27        731.99       518.87 o                         
 -35   3   4         31.22        397.90       388.08 o                         
 -33   3   4        700.65       1184.59       387.28 o                         
 -31   3   4       1078.82       1727.38       380.44 o                         
 -29   3   4         59.11        184.35       320.93 o                         
 -27   3   4       4876.12       5429.66       413.42 o                         
 -25   3   4       6228.04       5960.88       356.29 o                         
 -23   3   4       4341.58       4252.97       309.82 o                         
 -21   3   4        364.89        314.19       208.87 o                         
 -19   3   4       6997.63       6731.65       308.18 o                         
 -17   3   4       8026.55       7979.25       306.72 o                         
 -15   3   4       9772.39       9661.94       355.95 o                         
 -13   3   4       1849.08       1787.12       108.83 o                         
 -11   3   4        353.65        455.68        68.90 o                         
  -9   3   4         50.90         90.01        49.36 o                         
  -7   3   4        818.76        960.43        67.11 o                         
  -5   3   4       4369.69       4573.89       109.59 o                         
  -3   3   4      65515.67      67907.99      1024.52 o                         
  -1   3   4      16883.63      19530.65       329.70 o                         
   1   3   4        181.83        922.81        89.55 o                         
   3   3   4      13817.51      15887.25       514.72 o                         
   5   3   4      40989.87      43504.55       706.78 o                         
   7   3   4       8890.15       9073.73       190.28 o                         
   9   3   4        421.42        542.37        72.61 o                         
  11   3   4          6.89        176.69        84.30 o                         
  13   3   4        414.98        699.80       129.89 o                         
  15   3   4         35.15        -13.85       119.01 o                         
  17   3   4       5367.65       5434.29       251.11 o                         
  19   3   4      10915.77      11039.07       439.42 o                         
  21   3   4       8111.53       7974.65       341.70 o                         
  23   3   4        389.44        201.52       201.33 o                         
  25   3   4       4718.45       4712.01       636.65 o                         
  27   3   4       2843.91       2711.17       484.22 o                         
  29   3   4       3640.61       4026.82       583.70 o                         
  31   3   4        183.04        366.27       433.75 o                         
  33   3   4        217.28         -0.93       497.67 o                         
  35   3   4        441.01        370.71       523.66 o                         
 -36   4   4       1260.54       1604.45       513.64 o                         
 -34   4   4        324.60        551.30       459.28 o                         
 -32   4   4         63.08        716.85       362.93 o                         
 -30   4   4      10228.49      10762.07       718.84 o                         
 -28   4   4        831.56        668.60       330.91 o                         
 -26   4   4      10414.94      10208.86       491.74 o                         
 -24   4   4      50415.00      50406.89      1135.81 o                         
 -22   4   4       3902.44       4119.00       294.28 o                         
 -20   4   4      15330.39      16380.01       496.84 o                         
 -18   4   4      26217.28      25616.27       630.27 o                         
 -16   4   4       8510.07       8614.72       312.82 o                         
 -14   4   4        171.58        352.30       123.48 o                         
 -12   4   4        230.00        219.15        97.09 o                         
 -10   4   4       2839.11       2651.58       167.23 o                         
  -8   4   4      10878.70      11309.93       227.23 o                         
  -6   4   4        867.94       1286.79        82.75 o                         
  -4   4   4        444.94        633.41        66.73 o                         
  -2   4   4     224910.23     223007.19      3913.09 o                         
   0   4   4     106036.90     105599.57      1886.02 o                         
   2   4   4       3527.13       3347.59       215.43 o                         
   4   4   4     231284.95     233126.41      3605.31 o                         
   6   4   4      91270.60      87882.05      1391.86 o                         
   8   4   4       1320.76       1467.25        79.42 o                         
  10   4   4       2058.85       2843.59       113.35 o                         
  12   4   4       4120.22       4090.93       164.89 o                         
  14   4   4       2559.45       2543.75       221.23 o                         
  16   4   4       2192.08       2232.60       177.41 o                         
  18   4   4        745.98       1016.31       158.95 o                         
  20   4   4      16099.42      16360.06       507.27 o                         
  22   4   4      14400.68      13910.37       524.83 o                         
  24   4   4       3071.79       3327.63       406.14 o                         
  26   4   4      19237.22      18892.64      1153.25 o                         
  28   4   4      25810.71      24412.07      1322.24 o                         
  30   4   4       1584.28       1160.86       500.32 o                         
  32   4   4       5121.09       5844.10       654.84 o                         
  34   4   4       2933.75       3387.15       618.08 o                         
  36   4   4         78.08         74.84      1216.18 o                         
 -35   5   4       1054.81       1246.13       717.24 o                         
 -33   5   4       1845.15       1425.52       435.00 o                         
 -31   5   4        881.32        834.01       365.14 o                         
 -29   5   4       4603.00       4488.02       426.43 o                         
 -27   5   4        207.48        898.47       292.95 o                         
 -25   5   4       3956.79       3653.41       324.13 o                         
 -23   5   4        947.01       1008.79       248.30 o                         
 -21   5   4      22017.27      22135.74       610.69 o                         
 -19   5   4       1399.09       1430.45       204.34 o                         
 -17   5   4       3069.04       3288.26       213.02 o                         
 -15   5   4      28415.57      26998.31       572.83 o                         
 -13   5   4          6.15        161.86        98.42 o                         
 -11   5   4       2136.70       2078.45       141.44 o                         
  -9   5   4       6975.49       6831.77       210.69 o                         
  -7   5   4       8611.02       8762.11       220.35 o                         
  -5   5   4      65422.51      63559.97      1029.77 o                         
  -3   5   4      21569.62      21101.13       493.27 o                         
  -1   5   4      33513.21      33475.15       922.82 o                         
   1   5   4       2595.15       2553.86       139.92 o                         
   3   5   4      17689.37      18638.09       507.53 o                         
   5   5   4      20652.36      20264.20       405.77 o                         
   7   5   4      75556.80      74580.74      1277.93 o                         
   9   5   4      31945.84      32910.39       535.16 o                         
  11   5   4        401.65        829.03       133.51 o                         
  13   5   4      22488.69      21692.29       450.48 o                         
  15   5   4       3139.99       3342.01       171.96 o                         
  17   5   4        628.36        764.77       215.54 o                         
  19   5   4      10575.90      11072.37       461.24 o                         
  21   5   4        675.33       1290.20       262.62 o                         
  23   5   4       2179.80       2636.63       318.52 o                         
  25   5   4       4644.42       5072.31       566.02 o                         
  27   5   4       2834.55       2660.79       464.42 o                         
  29   5   4         86.83        655.68       488.24 o                         
  31   5   4       3070.82       2650.71       555.99 o                         
  33   5   4       2916.06       3055.04       709.97 o                         
  35   5   4        644.78       1862.59       802.96 o                         
 -34   6   4        642.91       -374.21      1010.37 o                         
 -32   6   4       3082.29       2682.62       629.66 o                         
 -30   6   4        236.50       1215.96       572.05 o                         
 -28   6   4        757.65        662.18       381.44 o                         
 -26   6   4       2615.17       2418.30       322.99 o                         
 -24   6   4          8.91         27.28       231.93 o                         
 -22   6   4       8600.90       8798.33       450.54 o                         
 -20   6   4       1392.42       1170.67       198.23 o                         
 -18   6   4      21276.25      20663.70       499.31 o                         
 -16   6   4      14164.54      13794.21       434.79 o                         
 -14   6   4      14514.89      14250.14       424.66 o                         
 -12   6   4      85972.47      85996.99      1467.79 o                         
 -10   6   4       3802.90       3670.00       248.07 o                         
  -8   6   4      45908.39      46552.12       977.08 o                         
  -6   6   4      15171.48      13913.21       336.78 o                         
  -4   6   4      34357.40      33388.27       662.93 o                         
  -2   6   4      13109.31      13061.04       305.59 o                         
   0   6   4       1934.99       1896.21       159.57 o                         
   2   6   4        198.60        319.21       129.84 o                         
   4   6   4         80.43        156.44       103.15 o                         
   6   6   4      14397.61      13915.55       350.75 o                         
   8   6   4       5005.59       5289.72       274.63 o                         
  10   6   4      24854.34      25022.59       577.80 o                         
  12   6   4      18409.90      17872.20       358.78 o                         
  14   6   4       6084.03       6872.99       511.48 o                         
  16   6   4      59323.41      59457.53      1389.11 o                         
  18   6   4        510.04        464.96       227.58 o                         
  20   6   4      22696.24      22746.37       720.54 o                         
  22   6   4      11804.49      11981.73       938.38 o                         
  24   6   4       2196.63       1617.98       389.74 o                         
  26   6   4       5346.41       4865.07       492.51 o                         
  28   6   4       1315.40       1060.78       563.68 o                         
  30   6   4        255.86       -395.97       495.48 o                         
  32   6   4        717.91        400.38       543.74 o                         
  34   6   4        811.17        505.18       891.87 o                         
 -31   7   4       1941.89       2284.49       638.03 o                         
 -29   7   4        205.46        651.75       537.08 o                         
 -27   7   4       3914.81       4193.30       530.14 o                         
 -25   7   4        140.17        -68.28       406.38 o                         
 -23   7   4        336.45       -356.44       356.44 o                         
 -21   7   4       1497.35       1099.51       306.24 o                         
 -19   7   4        180.37        113.13       273.26 o                         
 -17   7   4       1901.42       1533.54       226.74 o                         
 -15   7   4       2822.92       3124.64       276.46 o                         
 -13   7   4      44801.72      46361.71      1006.58 o                         
 -11   7   4       9802.62       9818.96       303.81 o                         
  -9   7   4      10972.32      11629.23       372.79 o                         
  -7   7   4      29694.26      29998.50       688.20 o                         
  -5   7   4       2899.75       2976.78       176.59 o                         
  -3   7   4       1079.17       1023.78       135.74 o                         
  -1   7   4       3858.33       3741.28       254.67 o                         
   1   7   4       4917.94       4698.19       463.61 o                         
   3   7   4        221.87        272.28       148.67 o                         
   5   7   4       4552.46       4526.78       258.40 o                         
   7   7   4       4379.80       4876.05       244.05 o                         
   9   7   4       8626.39       8661.03       325.68 o                         
  11   7   4      34493.94      33723.08       780.25 o                         
  13   7   4       5139.88       5472.74       303.09 o                         
  15   7   4      23453.63      23047.34       655.95 o                         
  17   7   4      29602.18      30130.68       753.75 o                         
  19   7   4        181.87        499.01       251.50 o                         
  21   7   4       1384.91       1592.57       437.61 o                         
  23   7   4        330.42        360.73       359.14 o                         
  25   7   4        716.93        649.57       390.77 o                         
  27   7   4        535.01        786.47       425.15 o                         
  29   7   4         56.12        630.97       438.52 o                         
  31   7   4        809.24        947.94       549.32 o                         
  33   7   4         72.02       -480.24       754.66 o                         
 -30   8   4       5748.97       5084.93      1319.09 o                         
 -28   8   4       5129.19       5069.53      1478.62 o                         
 -26   8   4        228.83        757.28       546.87 o                         
 -24   8   4       2071.39       1514.82       448.69 o                         
 -22   8   4        125.90        376.45       387.04 o                         
 -20   8   4       4979.50       5023.29       467.03 o                         
 -18   8   4       1203.21        890.77       331.33 o                         
 -16   8   4       1907.12       2193.68       289.68 o                         
 -14   8   4      14325.33      15428.76       640.05 o                         
 -12   8   4       8258.60       9106.79       490.43 o                         
 -10   8   4       1758.24       1835.18       234.04 o                         
  -8   8   4      10589.68      11760.92       673.47 o                         
  -6   8   4      23870.84      23878.82       594.30 o                         
  -4   8   4      12509.38      12251.80       415.21 o                         
  -2   8   4       1936.54       2045.71       188.92 o                         
   0   8   4       5251.25       5518.95       544.63 o                         
   2   8   4       1535.30       1711.95       324.06 o                         
   4   8   4      11101.35      10868.66       429.25 o                         
   6   8   4        461.88        744.63       231.63 o                         
   8   8   4      24779.27      23363.61       679.85 o                         
  10   8   4      33334.70      33449.41       794.53 o                         
  12   8   4       3066.29       3770.89       279.34 o                         
  14   8   4      11568.55      11794.37       441.21 o                         
  16   8   4      18598.38      17791.12       560.15 o                         
  18   8   4      11225.44      12082.38       572.22 o                         
  20   8   4        407.23        321.18       283.68 o                         
  22   8   4       1841.17       1855.79       347.73 o                         
  24   8   4       1463.19       1596.91       373.28 o                         
  26   8   4        708.09       1097.95       419.49 o                         
  28   8   4         65.40       -469.08       555.95 o                         
  30   8   4       1795.91       1050.06       537.50 o                         
 -27   9   4        186.31        261.62       911.34 o                         
 -25   9   4       4635.49       3645.78       637.19 o                         
 -23   9   4       3990.69       4135.83       583.01 o                         
 -21   9   4        203.45        568.47       718.63 o                         
 -19   9   4       4840.14       5231.84       559.42 o                         
 -17   9   4       7411.50       8102.19       624.69 o                         
 -15   9   4        564.92        774.29       406.26 o                         
 -13   9   4       6028.81       5719.60       447.70 o                         
 -11   9   4        276.09        480.86       289.95 o                         
  -9   9   4       4202.95       4532.51       408.80 o                         
  -7   9   4       6640.68       7650.28       480.50 o                         
  -5   9   4       2124.95       3136.33       352.35 o                         
  -3   9   4      16248.83      16348.19       794.52 o                         
  -1   9   4       4466.45       4755.00       469.68 o                         
   1   9   4         72.82        203.87       326.47 o                         
   3   9   4       9302.40       9484.52       527.34 o                         
   5   9   4       6065.28       6299.73       450.04 o                         
   7   9   4       6375.71       7545.86       490.25 o                         
   9   9   4        767.49        756.94       285.77 o                         
  11   9   4       3827.42       4002.05       390.85 o                         
  13   9   4        581.33        566.33       224.45 o                         
  15   9   4       1565.08       1428.96       252.86 o                         
  17   9   4        326.27        605.95       247.74 o                         
  19   9   4       3085.37       3356.45       466.49 o                         
  21   9   4       2556.61       2050.75       357.76 o                         
  23   9   4        288.79        -24.75       342.28 o                         
  25   9   4       2543.66       2060.38       537.00 o                         
  27   9   4       2092.14       1516.38       699.54 o                         
 -26  10   4        102.16       1552.97      1659.00 o                         
 -24  10   4       6646.05       6965.96       799.71 o                         
 -22  10   4         44.97        475.91       498.89 o                         
 -20  10   4       1934.49       2468.57       536.29 o                         
 -18  10   4       2164.15       2370.43       753.88 o                         
 -16  10   4        452.60        405.08       421.39 o                         
 -14  10   4       2032.85       2402.37       580.54 o                         
 -12  10   4        336.64        165.58       452.89 o                         
 -10  10   4       3995.52       4021.79       429.01 o                         
  -8  10   4       1376.36       1515.90       363.45 o                         
  -6  10   4       8185.67       8670.75       585.86 o                         
  -4  10   4       9027.62       8321.36       826.52 o                         
  -2  10   4       9025.33      10340.56      1377.01 o                         
   0  10   4      11433.73      13054.80       767.72 o                         
   2  10   4        595.83       1912.96       374.80 o                         
   4  10   4      15678.78      16501.00       760.20 o                         
   6  10   4        490.16       1154.17       364.31 o                         
   8  10   4      11792.00      13402.60       875.00 o                         
  10  10   4       3926.15       3743.63       442.18 o                         
  12  10   4        409.40        549.53       381.51 o                         
  14  10   4       2523.13       2483.97       426.61 o                         
  16  10   4         31.79       -102.57       370.64 o                         
  18  10   4        969.69        581.93       484.75 o                         
  20  10   4        454.45        813.50       638.83 o                         
  22  10   4       1289.40        494.02       555.99 o                         
  24  10   4        833.58       2460.34       786.07 o                         
 -21  11   4       1849.08       2989.43       636.39 o                         
 -19  11   4       4506.30       4588.85      1013.98 o                         
 -17  11   4        963.06        381.17       479.99 o                         
 -15  11   4        229.40        398.93       458.46 o                         
 -13  11   4        404.78        609.05       445.78 o                         
 -11  11   4         88.24         46.89       375.25 o                         
  -9  11   4        719.07        711.80       391.84 o                         
  -7  11   4        548.55        513.30       415.90 o                         
  -5  11   4       2518.95       1724.16       409.02 o                         
  -3  11   4        679.36        514.73       353.49 o                         
  -1  11   4      26832.76      28197.79      1458.97 o                         
   1  11   4       1599.51       1929.23       423.01 o                         
   3  11   4       7376.39       6872.32       549.53 o                         
   5  11   4      21875.80      22522.17       923.83 o                         
   7  11   4        186.78        577.63       396.51 o                         
   9  11   4       1494.38       1664.73       428.51 o                         
  11  11   4         61.02        -96.34       484.31 o                         
  13  11   4        779.45        762.92       420.82 o                         
  15  11   4         58.57        534.26       416.93 o                         
  17  11   4        142.22        644.21       504.47 o                         
  19  11   4          9.78        636.24       518.88 o                         
  21  11   4       3412.24       1659.00       873.16 o                         
 -18  12   4       4344.74       3916.11      1010.37 o                         
 -16  12   4       4013.23       2727.55       673.19 o                         
 -14  12   4         30.63       -491.29       491.29 o                         
 -12  12   4       3952.94       3649.18       585.57 o                         
 -10  12   4        548.68        874.54       428.25 o                         
  -8  12   4       2168.19       1871.57       463.88 o                         
  -6  12   4         38.75       -455.51       455.51 o                         
  -4  12   4       9493.65       8930.33       634.77 o                         
  -2  12   4       2541.82       2817.53       483.00 o                         
   0  12   4        213.43        819.75       435.69 o                         
   2  12   4        185.78        566.31       476.00 o                         
   4  12   4        333.09        970.28       581.88 o                         
   6  12   4       5100.43       4973.59       703.83 o                         
   8  12   4       3103.22       3473.90       664.05 o                         
  10  12   4       1632.28       1712.36       623.60 o                         
  12  12   4       2273.90       2172.46       646.90 o                         
  14  12   4          2.06        218.29      1103.92 o                         
  -7  13   4       4840.41       4989.98      1306.62 o                         
  -5  13   4        753.79       1645.16       736.06 o                         
  -3  13   4       1306.97       1217.83       571.97 o                         
  -1  13   4       1159.24       1235.38       540.89 o                         
   1  13   4         79.50       -423.90       507.57 o                         
   3  13   4        103.55        659.43       856.73 o                         
   5  13   4        729.24       1923.51      1119.20 o                         
   7  13   4        219.22        960.47      1147.58 o                         
   9  13   4       1760.17       1902.23      1128.87 o                         
 -37   1   5        271.90        258.18       360.23 o                         
 -35   1   5       8280.35       9080.29       725.56 o                         
 -33   1   5       4272.38       4393.39       399.92 o                         
 -31   1   5         32.35        460.42       320.15 o                         
 -29   1   5       3217.10       3315.89       347.89 o                         
 -27   1   5        343.53        606.15       275.25 o                         
 -25   1   5        197.17         93.13       245.75 o                         
 -23   1   5       9807.18       9802.99       416.38 o                         
 -21   1   5         35.05        278.11       172.20 o                         
 -19   1   5      11867.93      10701.40       342.99 o                         
 -17   1   5      78375.46      76830.85      1188.42 o                         
 -15   1   5       2767.82       2838.45       131.00 o                         
 -13   1   5     108882.96     107299.87      1608.98 o                         
 -11   1   5      82609.30      78137.87      1075.00 o                         
  -9   1   5      11638.71      11196.73       184.46 o                         
  -7   1   5      35417.88      32574.56       389.37 o                         
  -5   1   5      18137.21      18165.48       225.74 o                         
  -3   1   5      11211.02      10364.52       141.68 o                         
  -1   1   5       2445.49       2416.21        82.74 o                         
   1   1   5       4366.82       4226.40        79.61 o                         
   3   1   5         68.30        280.36        36.30 o                         
   5   1   5      87907.11      89731.14      1168.17 o                         
   7   1   5      48360.29      47536.73       734.51 o                         
   9   1   5      12406.71      12313.17       292.19 o                         
  11   1   5     184074.88     187400.38      3582.13 o                         
  13   1   5      66413.82      65898.36      1643.03 o                         
  15   1   5      30726.82      30916.61       881.28 o                         
  17   1   5      34087.53      35519.38      1004.60 o                         
  19   1   5       3515.03       3656.64       451.81 o                         
  21   1   5       5249.61       5651.00       409.69 o                         
  23   1   5        677.90        905.78       310.65 o                         
  25   1   5       5549.12       5647.75       455.24 o                         
  27   1   5       3712.12       3349.55       414.28 o                         
  29   1   5       1578.53       1479.37       396.33 o                         
  31   1   5        474.36        298.35       405.69 o                         
  33   1   5       8314.35      10045.53       941.44 o                         
  35   1   5       7972.83       7495.59       646.35 o                         
 -38   2   5         79.06        261.95       742.18 o                         
 -36   2   5        458.32        932.35       409.12 o                         
 -34   2   5       1254.59       1406.83       406.28 o                         
 -32   2   5       1418.41       1850.86       355.63 o                         
 -30   2   5       1104.19        936.14       319.46 o                         
 -28   2   5         18.85        448.36       289.46 o                         
 -26   2   5        649.70        929.63       283.26 o                         
 -24   2   5        100.88         36.54       210.17 o                         
 -22   2   5      31751.04      31496.00       715.26 o                         
 -20   2   5      30212.37      29669.65       603.83 o                         
 -18   2   5        877.82        677.71       121.57 o                         
 -16   2   5      24721.89      22604.65       410.79 o                         
 -14   2   5       1296.87       1201.61       107.07 o                         
 -12   2   5         16.53        238.33        61.67 o                         
 -10   2   5      38036.67      36776.33       527.02 o                         
  -8   2   5     109999.10     108640.55      1358.95 o                         
  -6   2   5       3128.26       3518.88       106.95 o                         
  -4   2   5      24918.84      24147.85       336.71 o                         
  -2   2   5      10616.32       9908.61       197.56 o                         
   0   2   5      11168.67      11263.95       219.23 o                         
   2   2   5      59217.02      62337.03       893.93 o                         
   4   2   5     116905.54     117417.84      1658.73 o                         
   6   2   5      41694.55      40593.95       599.37 o                         
   8   2   5     145433.50     153181.19      2530.46 o                         
  10   2   5      41418.71      41479.02       736.91 o                         
  12   2   5       8158.52       9047.35       297.70 o                         
  14   2   5       8479.56       8197.67       438.76 o                         
  16   2   5      12159.87      12267.52       418.14 o                         
  18   2   5        729.05        831.18       230.31 o                         
  20   2   5      18365.70      17774.03       567.79 o                         
  22   2   5      10438.51      10725.99       608.64 o                         
  24   2   5          3.41       -120.89       280.90 o                         
  26   2   5       2841.52       2764.43       316.65 o                         
  28   2   5        152.38        515.49       382.29 o                         
  30   2   5        695.22        755.20       413.29 o                         
  32   2   5       9158.14       9577.16       792.00 o                         
  34   2   5         41.05        313.77       435.67 o                         
  36   2   5        304.94        418.47       465.06 o                         
 -37   3   5        320.83        226.08       493.32 o                         
 -35   3   5       2131.91       2031.90       424.71 o                         
 -33   3   5       7182.42       6836.93       505.03 o                         
 -31   3   5       1993.34       2398.43       441.78 o                         
 -29   3   5      24457.51      26161.99      1605.27 o                         
 -27   3   5      13835.73      15038.93       670.58 o                         
 -25   3   5      12949.87      13115.50       658.71 o                         
 -23   3   5      33100.18      31960.17       795.92 o                         
 -21   3   5       1787.54       2517.44       249.89 o                         
 -19   3   5       3900.61       3897.94       197.68 o                         
 -17   3   5       2473.33       2326.57       184.73 o                         
 -15   3   5        517.39        382.68       103.51 o                         
 -13   3   5       3543.33       3547.74       173.10 o                         
 -11   3   5      16802.66      17682.65       374.22 o                         
  -9   3   5       2519.05       3099.56       117.47 o                         
  -7   3   5      30195.90      31429.07       477.48 o                         
  -5   3   5     249902.69     245858.42      3429.38 o                         
  -3   3   5       4227.58       4037.53       146.75 o                         
  -1   3   5     320728.62     329269.59      5071.68 o                         
   1   3   5     263529.34     262070.45      4584.66 o                         
   3   3   5      22202.92      21638.18       432.81 o                         
   5   3   5     130943.73     135838.98      2249.16 o                         
   7   3   5       1208.80       1585.82        87.01 o                         
   9   3   5       7413.42       7840.87       195.82 o                         
  11   3   5        883.66        948.17       104.58 o                         
  13   3   5      13446.08      12677.88       349.30 o                         
  15   3   5       1018.30        905.45       150.39 o                         
  17   3   5      11404.92      11629.61       380.82 o                         
  19   3   5       2872.75       2959.36       378.14 o                         
  21   3   5       2414.56       2767.45       382.02 o                         
  23   3   5      67481.10      69176.77      1609.59 o                         
  25   3   5      10477.22      10672.91       765.99 o                         
  27   3   5      11387.68      11485.97      1000.94 o                         
  29   3   5      22709.75      21319.59       902.62 o                         
  31   3   5        914.76        229.80       436.74 o                         
  33   3   5       5520.48       5494.43       721.88 o                         
  35   3   5         37.15       1104.06       556.45 o                         
 -36   4   5        328.37       1607.29       734.03 o                         
 -34   4   5        994.04       1490.72       408.93 o                         
 -32   4   5        235.18        497.80       386.17 o                         
 -30   4   5       1915.32       2085.35       411.79 o                         
 -28   4   5       3878.78       3852.94       389.72 o                         
 -26   4   5       1655.75       1921.57       298.60 o                         
 -24   4   5       9085.84       8960.27       407.17 o                         
 -22   4   5         20.38         92.78       211.13 o                         
 -20   4   5       7515.96       7214.39       335.44 o                         
 -18   4   5       3299.08       3208.27       225.26 o                         
 -16   4   5       2315.87       2231.78       183.11 o                         
 -14   4   5        645.31        477.00        90.93 o                         
 -12   4   5        316.95        237.50        69.22 o                         
 -10   4   5       1833.32       1945.45       155.74 o                         
  -8   4   5      18851.79      18901.40       335.41 o                         
  -6   4   5      17332.96      17485.96       338.16 o                         
  -4   4   5      30230.13      31085.09       559.27 o                         
  -2   4   5       7171.80       8020.95       236.15 o                         
   0   4   5      26103.04      28220.12       749.69 o                         
   2   4   5       1486.01       1613.42       105.01 o                         
   4   4   5      23919.69      23113.67       409.77 o                         
   6   4   5       3760.92       3860.49       136.43 o                         
   8   4   5      16338.88      17809.21       357.68 o                         
  10   4   5       3125.04       3421.58       126.12 o                         
  12   4   5       9735.10       9780.62       288.95 o                         
  14   4   5        179.81        344.72       122.19 o                         
  16   4   5        462.86        268.88       156.22 o                         
  18   4   5       2390.64       2757.19       224.12 o                         
  20   4   5       2832.33       2922.52       237.04 o                         
  22   4   5       3755.64       3337.51       383.40 o                         
  24   4   5      13763.78      15062.47       950.31 o                         
  26   4   5        710.83        588.20       419.74 o                         
  28   4   5       4384.29       3728.56       944.98 o                         
  30   4   5       1027.16        660.94       558.65 o                         
  32   4   5       2653.62       1947.42       560.44 o                         
  34   4   5        273.06        484.79       553.14 o                         
 -35   5   5       2996.63       1974.15       732.61 o                         
 -33   5   5        261.91         -8.14       479.91 o                         
 -31   5   5       1932.06       1802.59       488.07 o                         
 -29   5   5       8713.69       8839.44       646.88 o                         
 -27   5   5       2958.92       2707.74       326.30 o                         
 -25   5   5       1903.38       2178.39       284.46 o                         
 -23   5   5      22704.05      22169.69       635.43 o                         
 -21   5   5      23692.80      24488.09       647.92 o                         
 -19   5   5        234.57        529.74       179.67 o                         
 -17   5   5      11507.63      11606.28       576.55 o                         
 -15   5   5      10796.66      10375.74       444.78 o                         
 -13   5   5       3856.62       3579.42       197.65 o                         
 -11   5   5       2809.31       3646.69       279.82 o                         
  -9   5   5       9616.10       9436.97       308.84 o                         
  -7   5   5      45786.41      44210.85       791.97 o                         
  -5   5   5       3673.03       3201.17       126.01 o                         
  -3   5   5       5357.89       5310.13       185.32 o                         
  -1   5   5      32208.71      30603.57       734.68 o                         
   1   5   5      37960.15      34601.44       669.98 o                         
   3   5   5       7984.48       8451.59       277.21 o                         
   5   5   5      10491.58      10578.15       280.48 o                         
   7   5   5      41220.48      40085.66       722.23 o                         
   9   5   5       2416.25       2714.03       150.18 o                         
  11   5   5       5031.08       5221.65       156.13 o                         
  13   5   5       4338.90       4800.04       199.49 o                         
  15   5   5      24229.47      24081.68       533.44 o                         
  17   5   5      25728.21      25851.46       632.16 o                         
  19   5   5        187.93        -44.17       223.33 o                         
  21   5   5      33295.33      32810.01       893.35 o                         
  23   5   5      13489.08      12593.70       532.95 o                         
  25   5   5       2658.06       2122.87       567.04 o                         
  27   5   5       3982.23       3453.12       523.59 o                         
  29   5   5       4088.96       3185.64       560.32 o                         
  31   5   5        863.18        831.72       529.67 o                         
  33   5   5        401.57        323.80       565.84 o                         
 -34   6   5       3008.58       1577.92      1060.26 o                         
 -32   6   5       2371.87       1147.02       601.74 o                         
 -30   6   5         84.14        129.71       449.43 o                         
 -28   6   5        654.34        780.07       429.39 o                         
 -26   6   5        958.47        903.66       363.77 o                         
 -24   6   5         53.87        349.87       339.97 o                         
 -22   6   5         56.40        324.69       292.29 o                         
 -20   6   5       4081.88       4434.18       346.40 o                         
 -18   6   5       4109.31       4707.24       333.12 o                         
 -16   6   5       4520.18       5315.46       271.80 o                         
 -14   6   5        922.82       1170.41       185.78 o                         
 -12   6   5      17391.11      17573.27       422.96 o                         
 -10   6   5      25938.67      25994.46       595.60 o                         
  -8   6   5       4188.94       4093.20       253.56 o                         
  -6   6   5       5497.95       5214.39       223.75 o                         
  -4   6   5       6296.40       6004.19       256.30 o                         
  -2   6   5         76.69         92.62        88.74 o                         
   0   6   5        924.18        842.55       127.55 o                         
   2   6   5       7671.81       8203.94       277.92 o                         
   4   6   5      30820.84      29218.13       608.67 o                         
   6   6   5       3790.79       4328.26       196.81 o                         
   8   6   5       3884.27       4493.82       343.66 o                         
  10   6   5      11153.07      10990.66       328.00 o                         
  12   6   5      27168.66      26811.11       596.90 o                         
  14   6   5      12597.69      12724.89       368.24 o                         
  16   6   5        192.81        799.66       148.15 o                         
  18   6   5      13992.76      14441.23       544.72 o                         
  20   6   5       8984.68       9413.17       456.08 o                         
  22   6   5       1009.33        840.13       277.56 o                         
  24   6   5        219.55        755.12       372.14 o                         
  26   6   5       1131.92        732.78       413.41 o                         
  28   6   5        699.06        457.94       494.22 o                         
  30   6   5        106.32        -86.22       507.88 o                         
  32   6   5       3177.42       3307.52      1102.85 o                         
  34   6   5       3285.57       1528.02      1191.23 o                         
 -31   7   5        196.69         -9.07       588.86 o                         
 -29   7   5        555.66        331.04       530.18 o                         
 -27   7   5       1770.65       1094.96       515.82 o                         
 -25   7   5         88.98        -59.56       407.97 o                         
 -23   7   5       3247.99       3919.23       416.65 o                         
 -21   7   5       4654.00       4398.94       378.18 o                         
 -19   7   5       9267.79      10123.07       533.62 o                         
 -17   7   5      29715.83      28849.86       790.18 o                         
 -15   7   5       2819.40       3545.42       369.95 o                         
 -13   7   5      37788.54      39165.32       883.94 o                         
 -11   7   5      33685.21      33972.54       838.62 o                         
  -9   7   5        493.66        486.76       156.70 o                         
  -7   7   5      11348.72      11620.56       399.78 o                         
  -5   7   5        450.29        362.10       133.11 o                         
  -3   7   5       1102.36       1244.21       144.06 o                         
  -1   7   5        702.75        443.18       147.37 o                         
   1   7   5        237.50        170.31       142.88 o                         
   3   7   5         39.95       -106.30       131.38 o                         
   5   7   5       6254.31       6257.57       276.18 o                         
   7   7   5      25330.61      26186.68       685.61 o                         
   9   7   5       7884.51       8891.91       346.78 o                         
  11   7   5      46352.41      45646.83       921.77 o                         
  13   7   5      26474.68      25956.44       717.29 o                         
  15   7   5      14922.49      14663.53       484.95 o                         
  17   7   5      16397.96      16227.66       528.59 o                         
  19   7   5       2880.49       2921.83       290.93 o                         
  21   7   5       3443.86       3644.60       323.53 o                         
  23   7   5         99.57        457.31       503.22 o                         
  25   7   5        130.67        317.89       552.73 o                         
  27   7   5        602.99        536.98       470.81 o                         
  29   7   5       1468.97       1885.83       504.48 o                         
  31   7   5         21.21        429.12       751.54 o                         
 -30   8   5        632.39       1291.02      1022.84 o                         
 -28   8   5         60.15        213.99       482.17 o                         
 -26   8   5       1422.95       1252.25       463.47 o                         
 -24   8   5        295.00       -399.86       399.86 o                         
 -22   8   5       5435.16       5700.22       512.82 o                         
 -20   8   5        347.21        -72.76       343.76 o                         
 -18   8   5       4270.74       4783.13       431.92 o                         
 -16   8   5      14516.00      14470.49       580.46 o                         
 -14   8   5       7705.49       8336.10       434.45 o                         
 -12   8   5      13752.43      12546.04       433.58 o                         
 -10   8   5       1477.10       1772.71       230.62 o                         
  -8   8   5      13578.40      13749.60       628.46 o                         
  -6   8   5        128.67        236.02       159.73 o                         
  -4   8   5       1494.72       1670.40       188.73 o                         
  -2   8   5        556.20        559.01       156.33 o                         
   0   8   5       1052.72       1120.83       245.76 o                         
   2   8   5       3540.13       3428.22       259.19 o                         
   4   8   5       1413.53       2056.26       226.19 o                         
   6   8   5      22972.65      22404.74       950.14 o                         
   8   8   5       7837.95       8229.82       336.10 o                         
  10   8   5       4831.58       4793.40       371.43 o                         
  12   8   5      37036.83      37208.42       882.32 o                         
  14   8   5        335.36        827.43       225.64 o                         
  16   8   5      16324.16      15599.58       780.79 o                         
  18   8   5       1632.31       1804.93       279.18 o                         
  20   8   5       3438.41       3202.16       327.47 o                         
  22   8   5       2524.20       2213.25       399.64 o                         
  24   8   5        416.54        431.86       398.38 o                         
  26   8   5          3.62        -66.71       585.83 o                         
  28   8   5        336.21         43.48       441.55 o                         
  30   8   5       1426.58       1861.50       873.11 o                         
 -27   9   5       3537.43       3353.57       659.65 o                         
 -25   9   5       1611.87       1081.82       791.68 o                         
 -23   9   5       1154.50       1083.27       654.62 o                         
 -21   9   5        364.63        221.84       472.92 o                         
 -19   9   5       5375.79       6124.23       882.09 o                         
 -17   9   5       3343.55       2611.50       451.65 o                         
 -15   9   5         62.06         49.25       347.72 o                         
 -13   9   5        356.85        301.96       315.14 o                         
 -11   9   5      20139.36      22114.92       816.04 o                         
  -9   9   5      14721.51      14634.33       662.85 o                         
  -7   9   5         34.75        676.34       300.73 o                         
  -5   9   5      37164.14      36365.49      1107.29 o                         
  -3   9   5       1273.73       1912.94       425.89 o                         
  -1   9   5      11123.87      11764.28       707.58 o                         
   1   9   5       6392.91       6841.50       534.52 o                         
   3   9   5      20186.39      20014.80       786.02 o                         
   5   9   5      14932.19      14629.48       737.18 o                         
   7   9   5        410.57        -12.09       343.88 o                         
   9   9   5       7545.30       6693.21       514.92 o                         
  11   9   5       7387.36       8194.05       428.29 o                         
  13   9   5       2588.23       2413.26       306.29 o                         
  15   9   5       6634.41       6304.58       406.45 o                         
  17   9   5       2863.99       2595.12       336.28 o                         
  19   9   5       6956.26       5778.03       463.14 o                         
  21   9   5       1773.83       1265.81       377.79 o                         
  23   9   5       5799.40       5321.91       915.34 o                         
  25   9   5         68.40       -320.03       437.40 o                         
  27   9   5       5351.89       3964.10       860.30 o                         
 -24  10   5       5929.91       5819.12       773.06 o                         
 -22  10   5       1838.15       1847.77       565.64 o                         
 -20  10   5         34.47        115.13       497.97 o                         
 -18  10   5        946.77       1330.53       478.01 o                         
 -16  10   5         15.96       -443.83       445.66 o                         
 -14  10   5        600.92        758.54       418.24 o                         
 -12  10   5        107.91        -21.00       352.34 o                         
 -10  10   5         35.46        177.21       336.20 o                         
  -8  10   5        784.73       1553.61       546.52 o                         
  -6  10   5      13091.98      12497.16      1113.47 o                         
  -4  10   5       3606.69       3879.68       406.61 o                         
  -2  10   5      12150.02      11763.50       757.21 o                         
   0  10   5      30674.90      30432.78      1221.29 o                         
   2  10   5       4728.13       5336.05       476.95 o                         
   4  10   5       5332.87       4560.90       559.03 o                         
   6  10   5       1388.66       1914.42       423.18 o                         
   8  10   5         13.38        373.88       356.98 o                         
  10  10   5        426.38        218.48       376.23 o                         
  12  10   5       1918.74       1744.83       572.92 o                         
  14  10   5        804.51       1400.43       406.94 o                         
  16  10   5       2017.91       2005.70       502.39 o                         
  18  10   5        233.24        666.32       485.27 o                         
  20  10   5        540.62        106.41       507.31 o                         
  22  10   5       8953.50       8118.29       752.86 o                         
  24  10   5       5823.61       5144.20       948.79 o                         
 -21  11   5       1515.64        799.53       632.12 o                         
 -19  11   5          3.36         59.19       509.35 o                         
 -17  11   5       1439.80        658.48       495.09 o                         
 -15  11   5        242.11        223.12       459.28 o                         
 -13  11   5        340.09       -131.32       526.19 o                         
 -11  11   5        471.93        519.89       386.46 o                         
  -9  11   5        150.09        848.54       388.93 o                         
  -7  11   5       3454.22       4350.70       910.02 o                         
  -5  11   5       1582.42       2218.66       410.32 o                         
  -3  11   5         11.22        745.66       352.02 o                         
  -1  11   5       4911.72       6653.12       625.58 o                         
   1  11   5       3356.08       3443.39       445.66 o                         
   3  11   5        410.49        555.21       391.07 o                         
   5  11   5       2088.17       2245.97       433.65 o                         
   7  11   5       3374.90       3548.23       504.03 o                         
   9  11   5        492.78        716.23       415.34 o                         
  11  11   5        625.26        726.81       410.78 o                         
  13  11   5         75.73       -134.25       463.56 o                         
  15  11   5        818.64       1080.51       640.95 o                         
  17  11   5       1548.58       1517.67       536.44 o                         
  19  11   5         31.11        473.10       620.14 o                         
  21  11   5       2687.32       2507.21       885.63 o                         
 -16  12   5        704.45       1456.16       916.81 o                         
 -14  12   5        143.01        458.83       520.81 o                         
 -12  12   5       1264.78       1316.96       495.36 o                         
 -10  12   5       1870.69       1995.30       468.91 o                         
  -8  12   5         22.07        128.66       424.64 o                         
  -6  12   5       7415.13       6705.32       789.48 o                         
  -4  12   5       3552.82       3501.29       488.11 o                         
  -2  12   5       3086.78       2858.01       422.19 o                         
   0  12   5      11821.96      12462.44      1046.85 o                         
   2  12   5        361.76        929.33       445.38 o                         
   4  12   5       4514.44       5457.06       577.17 o                         
   6  12   5       3264.82       3330.26       520.59 o                         
   8  12   5         13.39        341.93       606.74 o                         
  10  12   5       1326.39       1004.96       472.66 o                         
  12  12   5        633.88       1546.00       623.73 o                         
  14  12   5         35.15       2625.71      1284.79 o                         
  -7  13   5       4059.89       6054.66      1181.88 o                         
  -5  13   5         72.01       1124.79       726.01 o                         
  -3  13   5        289.36       1405.71      1761.59 o                         
  -1  13   5        792.00       1466.47       643.55 o                         
   1  13   5       1095.17       1236.23       641.34 o                         
   3  13   5       2216.58        757.83       917.62 o                         
   5  13   5        159.86        199.58      1135.10 o                         
   7  13   5       3804.53       4458.71      1365.87 o                         
 -38   0   6       1474.19       1883.52      1016.60 o                         
 -36   0   6       1123.86       1930.70       553.92 o                         
 -34   0   6        835.57        269.85       472.63 o                         
 -32   0   6       2101.03       1844.74       500.00 o                         
 -30   0   6       1948.43       1994.44       481.07 o                         
 -28   0   6        428.05        557.27       406.51 o                         
 -26   0   6       4405.68       5301.20       501.57 o                         
 -24   0   6       1669.64       1643.18       383.00 o                         
 -22   0   6      15448.02      15255.43       717.30 o                         
 -20   0   6      14534.09      14273.68       543.35 o                         
 -18   0   6      82406.60      80263.00      1754.28 o                         
 -16   0   6     125270.77     121688.96      2584.22 o                         
 -14   0   6      43336.47      42379.82       959.45 o                         
 -12   0   6     126268.75     125097.24      2404.06 o                         
 -10   0   6      12585.96      10947.20       285.99 o                         
  -8   0   6       7144.06       7983.68       201.97 o                         
  -6   0   6       3248.63       2882.44        95.06 o                         
  -4   0   6       1546.26       1991.02        79.53 o                         
  -2   0   6      14888.10      14741.08       293.54 o                         
   0   0   6        210.03        340.93        54.31 o                         
   2   0   6      44292.01      42733.77       720.97 o                         
   4   0   6      13807.00      14115.60       291.19 o                         
   6   0   6     201566.42     203077.12      3844.61 o                         
   8   0   6     155603.47     154740.66      3231.18 o                         
  10   0   6       7203.46       6225.05       415.34 o                         
  12   0   6     199656.83     212220.84      7044.14 o                         
  14   0   6      56847.35      57562.45      2081.35 o                         
  16   0   6       2688.49       3357.05       782.41 o                         
  18   0   6        180.32       -216.13       352.38 o                         
  20   0   6       2464.79       2358.94       483.35 o                         
  22   0   6         16.61        -12.20       400.67 o                         
  24   0   6        376.97        121.36       431.11 o                         
  26   0   6       1322.97       1621.91       525.39 o                         
  28   0   6       1702.56       2038.60      1574.49 o                         
  30   0   6      16616.60      17108.28      1967.41 o                         
  32   0   6       1875.18       1975.65      1306.30 o                         
  34   0   6       7270.57       6680.95       801.86 o                         
  36   0   6      10201.13       9764.81      1265.76 o                         
 -37   1   6       1918.73       1861.67       435.02 o                         
 -35   1   6         88.69       -236.95       342.82 o                         
 -33   1   6         25.08         53.86       331.06 o                         
 -31   1   6       1557.31       1832.95       340.93 o                         
 -29   1   6         33.19        106.80       288.50 o                         
 -27   1   6       2538.91       2189.80       301.37 o                         
 -25   1   6       5825.29       5457.70       345.83 o                         
 -23   1   6        869.19        871.26       216.15 o                         
 -21   1   6       3265.57       3187.15       316.77 o                         
 -19   1   6      11495.36      10765.52       299.67 o                         
 -17   1   6       2955.44       3099.04       161.15 o                         
 -15   1   6       4547.87       4123.28       166.26 o                         
 -13   1   6       1934.47       1716.29        93.48 o                         
 -11   1   6       8780.57       8384.12       176.28 o                         
  -9   1   6      45980.47      42227.38       576.39 o                         
  -7   1   6       1011.50        872.37        56.23 o                         
  -5   1   6        431.29        382.93        39.93 o                         
  -3   1   6       5053.53       5477.40       100.85 o                         
  -1   1   6      49983.60      49898.10       630.38 o                         
   1   1   6        466.94        519.34        39.73 o                         
   3   1   6      79350.09      77576.20       911.12 o                         
   5   1   6      23823.05      25301.84       357.65 o                         
   7   1   6       3052.09       3024.49       105.37 o                         
   9   1   6       5026.70       4772.60       192.00 o                         
  11   1   6      55119.79      55093.46      1118.74 o                         
  13   1   6       1657.61       1540.61       178.42 o                         
  15   1   6      17840.19      19138.50       544.07 o                         
  17   1   6      44444.54      44789.52      1075.62 o                         
  19   1   6       1646.71        981.38       279.40 o                         
  21   1   6        351.97       -211.56       284.90 o                         
  23   1   6          9.08        368.63       312.25 o                         
  25   1   6       3392.86       3058.13       396.39 o                         
  27   1   6       8989.43       9856.12       708.69 o                         
  29   1   6       6185.89       5543.42       510.66 o                         
  31   1   6       2075.31       1881.19       434.77 o                         
  33   1   6       1423.22       1349.02       430.47 o                         
  35   1   6        684.24       1168.46       445.03 o                         
 -38   2   6       3702.22       3691.58       848.21 o                         
 -36   2   6         65.52       1031.13       405.11 o                         
 -34   2   6       8347.97       7223.39       512.15 o                         
 -32   2   6       9604.42       9654.46       975.83 o                         
 -30   2   6        349.43        391.81       337.93 o                         
 -28   2   6      20595.97      21162.73       970.07 o                         
 -26   2   6       5435.02       5778.78       444.56 o                         
 -24   2   6       2833.40       2443.72       252.14 o                         
 -22   2   6      31145.55      30885.61       707.42 o                         
 -20   2   6       2449.83       2345.52       190.37 o                         
 -18   2   6       2362.23       2230.18       148.27 o                         
 -16   2   6      26857.12      25945.22       483.11 o                         
 -14   2   6      11412.07      11264.42       259.09 o                         
 -12   2   6      16372.02      15886.24       291.62 o                         
 -10   2   6      42575.21      39936.71       547.15 o                         
  -8   2   6      13628.32      13518.42       224.47 o                         
  -6   2   6      53082.34      50978.27       820.58 o                         
  -4   2   6      79348.49      80176.02      1090.27 o                         
  -2   2   6         97.53        104.55        41.43 o                         
   0   2   6     123519.52     118814.92      1669.30 o                         
   2   2   6      36811.57      37503.15       613.98 o                         
   4   2   6        567.80        946.53        76.43 o                         
   6   2   6     103443.10     105544.48      1563.29 o                         
   8   2   6      17588.33      17087.93       336.56 o                         
  10   2   6        554.93        930.57       127.10 o                         
  12   2   6      40910.76      42754.10       890.99 o                         
  14   2   6      27580.85      26446.11       671.21 o                         
  16   2   6       4517.44       4868.96       322.58 o                         
  18   2   6      29415.00      30939.96       803.48 o                         
  20   2   6      19698.37      19571.73       671.33 o                         
  22   2   6      16757.11      16249.83       574.71 o                         
  24   2   6      23834.26      23667.92       733.57 o                         
  26   2   6       1314.52       1309.02       297.50 o                         
  28   2   6      16417.43      16840.82       783.87 o                         
  30   2   6       8309.23       6502.99       549.57 o                         
  32   2   6         29.02        600.58       421.94 o                         
  34   2   6       5869.93       5224.70       546.36 o                         
  36   2   6       2166.02       1839.87      1110.16 o                         
 -37   3   6        744.80        852.33       491.01 o                         
 -35   3   6        279.61        835.19       397.88 o                         
 -33   3   6        189.48       1080.13       397.54 o                         
 -31   3   6        107.15        974.90       362.67 o                         
 -29   3   6        882.93       1043.44       342.76 o                         
 -27   3   6       4469.10       4529.19       403.01 o                         
 -25   3   6       2081.61       2150.34       285.31 o                         
 -23   3   6         10.44        -83.46       223.77 o                         
 -21   3   6       2306.97       2595.70       277.01 o                         
 -19   3   6       4651.05       4238.67       202.57 o                         
 -17   3   6       1506.64       1851.69       167.54 o                         
 -15   3   6       2934.25       2799.79       152.45 o                         
 -13   3   6       7292.65       7392.56       194.85 o                         
 -11   3   6       1891.29       2171.79       132.13 o                         
  -9   3   6      14196.45      14328.01       285.93 o                         
  -7   3   6      19081.37      17959.96       332.02 o                         
  -5   3   6      27565.41      28605.17       440.45 o                         
  -3   3   6       7236.62       8299.88       212.67 o                         
  -1   3   6         84.26        339.61       100.50 o                         
   1   3   6      30731.13      31069.39       646.03 o                         
   3   3   6      11443.07      10035.93       243.07 o                         
   5   3   6       5753.47       5094.09       159.84 o                         
   7   3   6         78.33         96.42        48.96 o                         
   9   3   6        658.75        784.07        73.47 o                         
  11   3   6       5442.75       4887.79       188.26 o                         
  13   3   6       1751.17       1929.07       221.28 o                         
  15   3   6      11001.57      11617.30       366.44 o                         
  17   3   6      15128.45      14227.28       617.15 o                         
  19   3   6        328.38        715.71       207.06 o                         
  21   3   6         97.08        283.42       211.19 o                         
  23   3   6        361.10        353.29       333.45 o                         
  25   3   6       3515.48       3382.01       692.74 o                         
  27   3   6       2133.98       2504.91       443.86 o                         
  29   3   6        928.47        632.65       423.69 o                         
  31   3   6         47.99       -212.23       428.31 o                         
  33   3   6        189.01          7.34       523.28 o                         
  35   3   6         25.83        128.14       521.17 o                         
 -36   4   6        208.92       1527.99       720.56 o                         
 -34   4   6       7115.64       6727.38       541.60 o                         
 -32   4   6       5636.58       5794.59       662.47 o                         
 -30   4   6       3667.28       4182.07       424.76 o                         
 -28   4   6      26546.72      28260.24      1532.63 o                         
 -26   4   6       8220.99       7459.78       502.47 o                         
 -24   4   6        364.99        449.82       245.63 o                         
 -22   4   6      16008.60      16428.75       682.38 o                         
 -20   4   6       3341.32       3492.69       253.83 o                         
 -18   4   6       5187.71       5036.00       256.69 o                         
 -16   4   6       1410.74       1229.95       140.38 o                         
 -14   4   6         31.48        186.72        72.61 o                         
 -12   4   6       1442.01       2054.52       129.01 o                         
 -10   4   6      55370.88      54629.81       955.99 o                         
  -8   4   6        647.40       1033.34        86.35 o                         
  -6   4   6     135875.69     132396.70      1963.14 o                         
  -4   4   6     153764.70     150405.73      2667.96 o                         
  -2   4   6       3714.04       4146.19       260.32 o                         
   0   4   6     104856.57     100068.30      1948.01 o                         
   2   4   6      33240.12      31813.47       626.61 o                         
   4   4   6       4658.57       4429.02       227.78 o                         
   6   4   6        418.54        483.22        85.57 o                         
   8   4   6       3770.56       3777.70       156.65 o                         
  10   4   6        315.79        308.66        65.92 o                         
  12   4   6        154.07        -27.31        91.73 o                         
  14   4   6        499.80        356.74       130.52 o                         
  16   4   6      11135.81      10775.33       382.49 o                         
  18   4   6      58377.14      58474.72      1358.79 o                         
  20   4   6      24676.81      24203.65       692.69 o                         
  22   4   6      16453.87      16784.04       806.93 o                         
  24   4   6      39331.29      38858.48      1642.01 o                         
  26   4   6       8338.81       8161.16       919.57 o                         
  28   4   6       4492.32       4059.96      1241.98 o                         
  30   4   6       1772.96       2552.55       569.02 o                         
  32   4   6        121.59        644.37       544.84 o                         
  34   4   6       1586.14       1199.75       576.39 o                         
 -35   5   6        108.07        777.20       698.74 o                         
 -33   5   6       1410.32        820.55       504.03 o                         
 -31   5   6        622.02       1552.32       487.69 o                         
 -29   5   6       2759.88       2775.59       486.58 o                         
 -27   5   6        326.43        628.60       298.75 o                         
 -25   5   6       5450.30       5670.34       351.89 o                         
 -23   5   6       3783.95       3486.72       283.99 o                         
 -21   5   6        865.56       1238.16       207.16 o                         
 -19   5   6       6616.42       6238.58       284.78 o                         
 -17   5   6       1375.67       1224.22       158.05 o                         
 -15   5   6      15023.94      14486.49       386.56 o                         
 -13   5   6       3726.73       3741.91       171.35 o                         
 -11   5   6         49.72        313.60       104.79 o                         
  -9   5   6      61259.64      59124.54      1039.70 o                         
  -7   5   6       2524.82       2705.54       183.04 o                         
  -5   5   6      10687.25      11822.89       286.94 o                         
  -3   5   6        308.38        222.13       135.49 o                         
  -1   5   6      43990.01      43799.14      1009.15 o                         
   1   5   6       5963.36       6299.38       356.21 o                         
   3   5   6      51309.87      49975.11       879.58 o                         
   5   5   6      25884.87      25766.45       458.44 o                         
   7   5   6       3372.47       3219.85       162.46 o                         
   9   5   6       6721.30       7066.95       278.46 o                         
  11   5   6      14534.68      13972.22       337.46 o                         
  13   5   6       9998.92       9179.21       244.92 o                         
  15   5   6      12135.48      11671.90       360.55 o                         
  17   5   6       8654.01       7937.64       325.51 o                         
  19   5   6      10549.98      10490.66       396.53 o                         
  21   5   6       1490.25       1585.14       291.31 o                         
  23   5   6       3596.05       3739.51       450.54 o                         
  25   5   6          0.11        174.11       462.94 o                         
  27   5   6       6768.56       6270.15       621.89 o                         
  29   5   6       6530.35       6529.00      1155.37 o                         
  31   5   6        866.86       1171.89       553.90 o                         
  33   5   6       1213.45        668.22       582.82 o                         
 -32   6   6        217.12        -34.27       803.37 o                         
 -30   6   6         19.57        733.10       458.44 o                         
 -28   6   6        164.68        -46.06       424.03 o                         
 -26   6   6       7921.03       9289.53       537.07 o                         
 -24   6   6         35.75        650.62       336.54 o                         
 -22   6   6       6285.14       7369.71       478.52 o                         
 -20   6   6      16845.07      17637.16       630.62 o                         
 -18   6   6      14414.57      15917.95       710.53 o                         
 -16   6   6      23550.54      24235.88       691.26 o                         
 -14   6   6         95.30        411.91       173.06 o                         
 -12   6   6      22073.63      21190.84       463.26 o                         
 -10   6   6       8455.82       8258.30       325.90 o                         
  -8   6   6       6788.54       6558.48       253.70 o                         
  -6   6   6       2306.95       2669.27       134.63 o                         
  -4   6   6       6251.00       6093.30       232.78 o                         
  -2   6   6       1840.88       2190.56       164.56 o                         
   0   6   6       2007.39       2257.87       125.26 o                         
   2   6   6      57708.75      56804.67      1082.66 o                         
   4   6   6       3259.55       3670.94       183.79 o                         
   6   6   6       9731.18      10169.23       302.56 o                         
   8   6   6      45570.09      44243.89       879.34 o                         
  10   6   6      21312.28      20812.67       442.22 o                         
  12   6   6      37279.28      37362.57       775.19 o                         
  14   6   6        257.93        415.96       183.80 o                         
  16   6   6      14876.49      15307.82       435.11 o                         
  18   6   6       9168.74       9708.05       413.66 o                         
  20   6   6       5709.26       5095.93       376.27 o                         
  22   6   6          2.08       -114.46       387.09 o                         
  24   6   6        856.55       1720.47       404.00 o                         
  26   6   6         76.66        137.77       444.88 o                         
  28   6   6        735.75        200.12       483.21 o                         
  30   6   6       3798.32       2704.51       569.14 o                         
  32   6   6        552.55        212.40       591.52 o                         
 -31   7   6          6.06        -23.27       594.11 o                         
 -29   7   6         42.59        -19.55       532.92 o                         
 -27   7   6         69.70        330.23       448.26 o                         
 -25   7   6        130.18        390.13       420.50 o                         
 -23   7   6       2988.62       3545.27       398.11 o                         
 -21   7   6       4354.99       4375.04       380.98 o                         
 -19   7   6       1967.86       2401.39       307.19 o                         
 -17   7   6      25278.61      26461.63       765.74 o                         
 -15   7   6      13438.06      14035.18       460.17 o                         
 -13   7   6         21.05        189.43       218.02 o                         
 -11   7   6      10094.85      10038.78       339.73 o                         
  -9   7   6        564.96        435.58       144.22 o                         
  -7   7   6       6711.66       6415.88       266.37 o                         
  -5   7   6       2443.94       2310.74       179.14 o                         
  -3   7   6        971.43       1044.84       116.10 o                         
  -1   7   6       2072.21       1986.47       315.28 o                         
   1   7   6         91.73        336.20       143.84 o                         
   3   7   6       8053.54       8599.58       320.03 o                         
   5   7   6      13449.52      12846.77       492.49 o                         
   7   7   6      31625.38      32643.31       696.76 o                         
   9   7   6       6746.85       8086.91       422.53 o                         
  11   7   6      20463.81      20881.98       537.38 o                         
  13   7   6      19760.00      20508.51       545.72 o                         
  15   7   6        455.18        562.03       220.53 o                         
  17   7   6       1096.70        873.82       243.34 o                         
  19   7   6       1005.20       1072.38       264.05 o                         
  21   7   6        850.87       1138.95       358.88 o                         
  23   7   6        180.92        188.82       326.52 o                         
  25   7   6        246.41        423.86       365.03 o                         
  27   7   6         35.10        282.17       393.62 o                         
  29   7   6        857.82        720.23       463.62 o                         
  31   7   6       5241.50       4289.05       685.18 o                         
 -30   8   6         41.37        145.50       882.51 o                         
 -28   8   6       1770.97       1094.16       536.62 o                         
 -26   8   6        146.68       -274.60       430.33 o                         
 -24   8   6       2127.89       2133.56       457.58 o                         
 -22   8   6       6223.95       6338.74       693.16 o                         
 -20   8   6        690.42        -52.90       354.28 o                         
 -18   8   6       4497.50       5096.66       446.03 o                         
 -16   8   6      18488.06      20178.68       759.30 o                         
 -14   8   6       8640.63       7816.08       355.76 o                         
 -12   8   6        891.04       1209.47       223.53 o                         
 -10   8   6      15800.34      16314.56       491.53 o                         
  -8   8   6      11207.06      11168.51       390.04 o                         
  -6   8   6        114.09        407.28       196.54 o                         
  -4   8   6       2278.18       2453.29       269.66 o                         
  -2   8   6       1005.77       1300.55       227.78 o                         
   0   8   6      14111.21      14332.13       623.74 o                         
   2   8   6       2264.75       1810.28       272.17 o                         
   4   8   6      16057.51      16274.62       632.19 o                         
   6   8   6      41032.23      41315.39      1063.23 o                         
   8   8   6      16879.49      16923.31       472.64 o                         
  10   8   6        719.39        799.15       204.07 o                         
  12   8   6      18153.86      18938.39       566.42 o                         
  14   8   6      12668.34      12059.58       461.22 o                         
  16   8   6        424.06        667.83       242.81 o                         
  18   8   6       2183.72       2245.95       293.11 o                         
  20   8   6        644.45        651.20       283.09 o                         
  22   8   6       1081.59       1002.83       345.55 o                         
  24   8   6       1170.55        704.95       372.71 o                         
  26   8   6        753.09        271.30       567.24 o                         
  28   8   6       7168.11       6932.61       683.71 o                         
  30   8   6       4266.44       2218.52      1524.59 o                         
 -27   9   6       3961.21       3282.31       697.06 o                         
 -25   9   6       1110.37        440.50       546.31 o                         
 -23   9   6        874.86       1269.60       525.38 o                         
 -21   9   6       6826.48       5475.78       515.68 o                         
 -19   9   6        104.15        252.62       381.69 o                         
 -17   9   6       3648.67       3624.36       518.84 o                         
 -15   9   6        483.11        317.47       371.04 o                         
 -13   9   6       5316.65       5900.59       537.42 o                         
 -11   9   6      10346.26      10813.13       591.44 o                         
  -9   9   6        504.56       1894.26       338.48 o                         
  -7   9   6       7354.32       6885.12       558.13 o                         
  -5   9   6      13187.82      12948.62       611.84 o                         
  -3   9   6       2232.81       2067.97       398.89 o                         
  -1   9   6        436.45        700.40       247.65 o                         
   1   9   6      10022.13       9923.17       954.04 o                         
   3   9   6      14276.51      14842.29       676.91 o                         
   5   9   6        260.14        165.49       350.24 o                         
   7   9   6       5530.21       4872.11       430.89 o                         
   9   9   6       1148.90       1450.72       359.97 o                         
  11   9   6       3209.93       2981.11       322.22 o                         
  13   9   6        813.62        985.52       276.78 o                         
  15   9   6       2817.05       3833.28       359.70 o                         
  17   9   6       5943.33       5641.88       559.88 o                         
  19   9   6        648.33        662.66       322.29 o                         
  21   9   6        410.17        550.82       411.40 o                         
  23   9   6       2029.70       1640.12       423.86 o                         
  25   9   6       1860.15       1661.27       452.53 o                         
  27   9   6        223.38       -263.08       628.29 o                         
 -24  10   6        543.45        651.30       561.16 o                         
 -22  10   6        885.58        391.38       531.61 o                         
 -20  10   6        451.16        470.18       488.84 o                         
 -18  10   6         83.63         55.83       454.25 o                         
 -16  10   6       1663.77       1543.09       458.69 o                         
 -14  10   6       1857.65       2388.51       481.27 o                         
 -12  10   6         80.58        123.75       335.95 o                         
 -10  10   6      10432.53      11512.60       631.95 o                         
  -8  10   6       5353.52       4589.73       444.15 o                         
  -6  10   6       5964.94       7186.95       506.29 o                         
  -4  10   6      10605.78      11819.25       766.08 o                         
  -2  10   6        587.88       1155.57       432.80 o                         
   0  10   6      19224.96      19370.59       825.49 o                         
   2  10   6          2.57        328.55       401.49 o                         
   4  10   6       4760.61       4561.81       478.47 o                         
   6  10   6       3397.05       3933.27       484.22 o                         
   8  10   6        473.06        491.58       458.21 o                         
  10  10   6        466.07        253.50       382.68 o                         
  12  10   6        127.47         74.39       472.61 o                         
  14  10   6       2298.69       2362.70       439.43 o                         
  16  10   6        585.86        645.94       311.61 o                         
  18  10   6       1855.13       1688.03       390.89 o                         
  20  10   6       3827.92       4452.70       754.18 o                         
  22  10   6       2324.25       2498.07       628.96 o                         
  24  10   6       4401.70       2070.63      1016.60 o                         
 -21  11   6        410.23       -186.66       618.20 o                         
 -19  11   6         11.73         69.82       518.43 o                         
 -17  11   6        303.50        878.51       507.50 o                         
 -15  11   6        498.76       -138.41       452.25 o                         
 -13  11   6         58.17       -430.67       430.67 o                         
 -11  11   6       1241.87        788.52       398.89 o                         
  -9  11   6       9540.89       9966.00       636.42 o                         
  -7  11   6       2672.46       2889.33       448.70 o                         
  -5  11   6      20925.00      19734.05       859.44 o                         
  -3  11   6       8904.84       8655.76       577.72 o                         
  -1  11   6       7040.64       6914.98       784.89 o                         
   1  11   6      10597.44       9623.36       636.71 o                         
   3  11   6        211.47        377.30       404.58 o                         
   5  11   6         96.46       -337.87       385.46 o                         
   7  11   6        191.52       -175.75       409.79 o                         
   9  11   6        875.65        623.59       425.59 o                         
  11  11   6        557.58        800.13       432.23 o                         
  13  11   6       1336.70       1184.97       464.64 o                         
  15  11   6        330.71       -359.24       409.49 o                         
  17  11   6       3038.61       2258.42       591.54 o                         
  21  11   6        499.19        767.13       885.63 o                         
 -16  12   6        764.82       -538.33       969.83 o                         
 -14  12   6        505.02        297.01       707.88 o                         
 -12  12   6       3563.43       3182.87       581.84 o                         
 -10  12   6         20.44        141.51       463.36 o                         
  -8  12   6       3581.89       3234.13       620.96 o                         
  -6  12   6       1347.43       1315.14       627.36 o                         
  -4  12   6       1132.67       1859.57       451.67 o                         
  -2  12   6       1187.07       1439.41       386.23 o                         
   0  12   6         47.04         14.98       513.12 o                         
   2  12   6       8854.99      10379.62       813.70 o                         
   4  12   6       4966.51       4457.70       570.03 o                         
   6  12   6        373.15        176.03       448.19 o                         
   8  12   6       3428.21       3464.19       551.22 o                         
  10  12   6       1149.35       2626.42       521.91 o                         
  12  12   6       4372.15       4869.75       583.45 o                         
  14  12   6        462.01       1733.71       624.56 o                         
  16  12   6       5707.15       3635.45       954.24 o                         
  -7  13   6        199.29         93.55      1160.05 o                         
  -5  13   6        458.00       -299.27       709.29 o                         
  -3  13   6        306.11        232.85       701.73 o                         
  -1  13   6        129.69        627.00       773.37 o                         
   1  13   6       2106.09       1768.14       714.78 o                         
   3  13   6       1209.73       1054.02      1340.92 o                         
   5  13   6       1807.22       4259.13      1509.31 o                         
 -37   1   7       2086.84       2422.08       508.97 o                         
 -35   1   7        559.33        836.35       362.62 o                         
 -33   1   7        359.55        548.20       348.99 o                         
 -31   1   7       3333.33       3384.58       376.47 o                         
 -29   1   7          5.15        336.86       297.36 o                         
 -27   1   7       4870.14       3883.79       342.31 o                         
 -25   1   7       5892.50       5906.57       361.80 o                         
 -23   1   7       6216.88       5517.55       335.58 o                         
 -21   1   7      59871.77      58628.89      1010.44 o                         
 -19   1   7       9679.86       9795.97       325.53 o                         
 -17   1   7       9912.95       9727.06       270.28 o                         
 -15   1   7      53619.81      50597.62       800.32 o                         
 -13   1   7      24358.29      24747.90       459.75 o                         
 -11   1   7      10129.54      10229.92       242.81 o                         
  -9   1   7        141.78        244.09        62.92 o                         
  -7   1   7      20335.62      18921.29       277.48 o                         
  -5   1   7       2308.66       2076.43        66.22 o                         
  -3   1   7       3325.63       3723.09       127.70 o                         
  -1   1   7       1327.77       1531.47        60.75 o                         
   1   1   7      90085.88      88698.77      1196.96 o                         
   3   1   7     126717.71     128544.34      1656.52 o                         
   5   1   7        829.98        846.92        63.45 o                         
   7   1   7     146315.78     145562.03      2150.71 o                         
   9   1   7      67183.17      68472.45      1169.09 o                         
  11   1   7        468.52        662.79       115.22 o                         
  13   1   7      12339.08      12145.03       403.75 o                         
  15   1   7       1972.04       2024.23       289.19 o                         
  17   1   7       4473.40       4161.06       286.16 o                         
  19   1   7       2638.08       2544.68       274.42 o                         
  21   1   7        146.07        155.04       241.04 o                         
  23   1   7       8284.11       7962.01       423.14 o                         
  25   1   7       4096.34       5182.53       386.58 o                         
  27   1   7       4223.21       4528.37       393.49 o                         
  29   1   7      11046.77      11021.44       783.09 o                         
  31   1   7      17514.00      18057.98      1514.06 o                         
  33   1   7       3566.12       3541.19       499.74 o                         
  35   1   7       3754.35       4666.50       813.46 o                         
 -36   2   7        648.91       1301.52       425.86 o                         
 -34   2   7       1013.69       1836.98       406.22 o                         
 -32   2   7        352.63        471.42       368.86 o                         
 -30   2   7       5794.84       5489.40       443.79 o                         
 -28   2   7         37.97        131.66       310.89 o                         
 -26   2   7      11284.66      10272.40       695.19 o                         
 -24   2   7      14947.68      15190.66       596.44 o                         
 -22   2   7        251.39        170.24       210.20 o                         
 -20   2   7       1309.26       1228.02       192.65 o                         
 -18   2   7       2458.17       2298.93       175.87 o                         
 -16   2   7       3302.68       3512.74       165.20 o                         
 -14   2   7      21792.06      20523.37       369.21 o                         
 -12   2   7      65659.59      62857.33       918.19 o                         
 -10   2   7       9209.73       9227.56       187.95 o                         
  -8   2   7        793.46       1477.50        64.21 o                         
  -6   2   7         32.43        162.54        70.09 o                         
  -4   2   7       2309.69       2401.26        87.67 o                         
  -2   2   7     104837.14      99061.30      1641.72 o                         
   0   2   7      51580.18      49878.83       799.05 o                         
   2   2   7         56.20         58.02        55.38 o                         
   4   2   7      10838.93      10328.52       238.23 o                         
   6   2   7        264.81        469.95        76.28 o                         
   8   2   7        312.19        323.00        79.72 o                         
  10   2   7      65615.27      65733.37      1127.71 o                         
  12   2   7      32508.09      32984.45       664.18 o                         
  14   2   7       1375.78       1580.92       186.86 o                         
  16   2   7      28669.23      28553.92       872.83 o                         
  18   2   7       7658.51       8554.70       446.33 o                         
  20   2   7       3310.35       3125.02       295.74 o                         
  22   2   7      16787.97      15810.60       660.50 o                         
  24   2   7       3947.40       4510.13       363.59 o                         
  26   2   7       3837.91       3770.78       356.07 o                         
  28   2   7       8893.16       8461.59       582.91 o                         
  30   2   7        120.02        -63.87       399.33 o                         
  32   2   7         61.69        327.02       438.52 o                         
  34   2   7        530.10       1020.23       464.38 o                         
 -35   3   7        316.13       1213.86       460.98 o                         
 -33   3   7      14003.56      14299.22       787.65 o                         
 -31   3   7      10479.19      11339.83       634.09 o                         
 -29   3   7       4025.38       3994.43       410.40 o                         
 -27   3   7       9618.26      10422.81       747.28 o                         
 -25   3   7       8309.19       8266.09       549.07 o                         
 -23   3   7        168.83        -45.71       223.08 o                         
 -21   3   7        131.05        267.65       209.24 o                         
 -19   3   7      10828.25      10370.69       313.35 o                         
 -17   3   7        199.80        114.58       108.71 o                         
 -15   3   7      15167.07      15348.20       318.04 o                         
 -13   3   7      35295.19      34321.21       557.91 o                         
 -11   3   7      29314.68      28183.20       533.14 o                         
  -9   3   7     184289.33     182365.64      3012.35 o                         
  -7   3   7       6037.34       6403.11       231.96 o                         
  -5   3   7     105580.85     103271.32      1626.93 o                         
  -3   3   7     187285.20     177831.55      3702.07 o                         
  -1   3   7       9168.45       9411.14       315.34 o                         
   1   3   7       5854.59       6069.38       152.12 o                         
   3   3   7       4581.58       3720.74       145.75 o                         
   5   3   7      11586.45      10247.06       263.69 o                         
   7   3   7       1494.44       1053.34       126.03 o                         
   9   3   7       2513.65       2494.54       132.03 o                         
  11   3   7       5359.69       5690.42       189.46 o                         
  13   3   7      45431.07      45585.62       950.88 o                         
  15   3   7      53068.93      55447.54      1518.33 o                         
  17   3   7       4348.82       5068.69       347.89 o                         
  19   3   7     118157.23     125915.93      3208.42 o                         
  21   3   7      20741.59      20571.23       648.19 o                         
  23   3   7       4972.24       5154.48       357.82 o                         
  25   3   7      35554.54      36995.54      1172.71 o                         
  27   3   7         20.12        256.04       405.93 o                         
  29   3   7         72.00        285.35       445.60 o                         
  31   3   7        636.94        539.13       447.82 o                         
  33   3   7        489.83        692.38       537.72 o                         
  35   3   7        883.93       2412.54       827.15 o                         
 -36   4   7        147.05         81.08      1035.31 o                         
 -34   4   7        500.70        860.54       485.46 o                         
 -32   4   7       2154.88       1945.02       494.68 o                         
 -30   4   7        953.44        876.83       354.43 o                         
 -28   4   7       2076.87       2106.68       358.36 o                         
 -26   4   7        239.21        326.52       285.86 o                         
 -24   4   7       2349.72       2518.47       280.66 o                         
 -22   4   7         70.95       -203.58       205.67 o                         
 -20   4   7        511.09        571.57       192.73 o                         
 -18   4   7        319.17        203.43       125.58 o                         
 -16   4   7        423.56        371.24        92.51 o                         
 -14   4   7       6130.84       5931.33       208.71 o                         
 -12   4   7       6249.64       6471.45       214.55 o                         
 -10   4   7      25854.44      25607.62       754.60 o                         
  -8   4   7       5954.66       6527.49       197.79 o                         
  -6   4   7        810.00       1146.51       118.62 o                         
  -4   4   7      32183.33      31131.02       573.98 o                         
  -2   4   7         87.03        474.51       112.29 o                         
   0   4   7       3873.95       3852.01       179.22 o                         
   2   4   7        323.85        580.55       101.32 o                         
   4   4   7       1721.46       1896.64       127.29 o                         
   6   4   7        377.47        469.74       132.95 o                         
   8   4   7       1538.45       1604.46       124.84 o                         
  10   4   7       6516.16       6563.20       367.85 o                         
  12   4   7        234.89        132.14       121.59 o                         
  14   4   7      12518.76      12707.61       351.61 o                         
  16   4   7      10659.44      11117.78       572.25 o                         
  18   4   7      14176.07      14942.17       562.15 o                         
  20   4   7       4703.40       4890.08       448.30 o                         
  22   4   7        390.96        757.90       403.50 o                         
  24   4   7      10861.54      11166.04      1090.09 o                         
  26   4   7         99.64        -47.72       552.22 o                         
  28   4   7       3895.47       4204.96       588.75 o                         
  30   4   7         12.82       -396.06       600.51 o                         
  32   4   7        571.35        252.01       530.08 o                         
  34   4   7        705.67       -158.11       799.90 o                         
 -35   5   7         60.57       1091.45      1060.26 o                         
 -33   5   7       5260.11       5053.67       591.20 o                         
 -31   5   7       4154.47       4475.38       563.22 o                         
 -29   5   7        245.46        781.73       446.62 o                         
 -27   5   7       9032.71       9627.15       619.06 o                         
 -25   5   7       5901.47       6389.53       458.96 o                         
 -23   5   7        880.24        751.14       243.38 o                         
 -21   5   7       4677.10       4802.41       283.21 o                         
 -19   5   7        295.18        202.28       232.51 o                         
 -17   5   7       3738.96       3527.32       266.79 o                         
 -15   5   7       2892.92       3443.46       195.42 o                         
 -13   5   7      11188.12      11033.90       329.15 o                         
 -11   5   7      20775.61      19863.77       457.07 o                         
  -9   5   7      37421.98      37268.25       694.75 o                         
  -7   5   7        613.57        659.50        94.10 o                         
  -5   5   7      20768.54      20212.06       476.77 o                         
  -3   5   7      64446.77      64571.67      1435.46 o                         
  -1   5   7      32137.76      32167.36       707.46 o                         
   1   5   7       9124.80       9719.30       298.84 o                         
   3   5   7      23496.38      23382.49       459.72 o                         
   5   5   7       9563.26       9189.88       512.01 o                         
   7   5   7      17225.32      17860.68       384.44 o                         
   9   5   7       1811.69       2012.20       136.90 o                         
  11   5   7      13430.76      14509.45       454.50 o                         
  13   5   7      23763.15      22791.64       576.34 o                         
  15   5   7       1843.69       2316.87       231.50 o                         
  17   5   7       5436.26       6121.68       302.65 o                         
  19   5   7      19292.66      18756.86       550.02 o                         
  21   5   7       7875.50       8153.62       768.69 o                         
  23   5   7         62.07       -307.79       307.79 o                         
  25   5   7       3208.35       2833.07       507.38 o                         
  27   5   7        792.08        513.41       480.51 o                         
  29   5   7        715.55        768.27       524.13 o                         
  31   5   7       1435.89       1549.86       555.87 o                         
  33   5   7        182.96        111.20       670.16 o                         
 -32   6   7       1364.98        814.12       932.69 o                         
 -30   6   7        141.77       -367.63       492.31 o                         
 -28   6   7       1246.31        856.17       567.13 o                         
 -26   6   7        131.23        213.55       356.74 o                         
 -24   6   7       1152.61       1565.05       353.98 o                         
 -22   6   7       7938.06       6934.86       429.68 o                         
 -20   6   7       6896.85       7734.44       492.85 o                         
 -18   6   7        369.02        750.54       247.83 o                         
 -16   6   7       2341.86       2424.57       261.46 o                         
 -14   6   7      20361.13      19395.10       485.53 o                         
 -12   6   7       8463.39       8921.49       285.83 o                         
 -10   6   7         57.64        -12.76       123.83 o                         
  -8   6   7       1270.90       1075.24       141.74 o                         
  -6   6   7         58.00        220.82       102.43 o                         
  -4   6   7       4746.86       4687.27       243.47 o                         
  -2   6   7      12943.40      12646.09       423.36 o                         
   0   6   7      35861.78      34183.87       741.19 o                         
   2   6   7      18040.24      18216.94       389.45 o                         
   4   6   7        277.80        768.43       123.34 o                         
   6   6   7      13220.22      12876.02       356.89 o                         
   8   6   7      19707.00      20346.89       434.14 o                         
  10   6   7      22000.90      20939.32       454.51 o                         
  12   6   7       3599.00       3990.42       254.98 o                         
  14   6   7       2900.99       2863.16       233.51 o                         
  16   6   7       5159.86       5439.12       273.20 o                         
  18   6   7        868.30        483.02       244.52 o                         
  20   6   7        110.35         92.67       253.54 o                         
  22   6   7       2572.26       2102.02       315.96 o                         
  24   6   7       7055.81       6806.22       525.52 o                         
  26   6   7        472.46        435.27       602.24 o                         
  28   6   7       2866.78       2391.00       552.04 o                         
  30   6   7       5227.70       4516.88       847.22 o                         
  32   6   7       2802.58       1697.87       721.04 o                         
 -31   7   7       1191.54       1590.39       776.49 o                         
 -29   7   7        527.21       1179.49       562.14 o                         
 -27   7   7       6378.57       5764.60       595.94 o                         
 -25   7   7       5190.53       5165.91       515.63 o                         
 -23   7   7       1430.45       1980.65       380.12 o                         
 -21   7   7      35828.32      38080.71      1044.18 o                         
 -19   7   7       6742.38       7412.56       562.04 o                         
 -17   7   7       9812.79      10179.00       594.07 o                         
 -15   7   7      31874.72      31415.99       844.87 o                         
 -13   7   7         48.59        147.16       188.47 o                         
 -11   7   7        949.22        961.65       160.29 o                         
  -9   7   7        459.69        732.93       153.86 o                         
  -7   7   7          5.20          1.41       149.26 o                         
  -5   7   7        164.40        222.40       140.82 o                         
  -3   7   7         44.14        231.05       136.71 o                         
  -1   7   7       2515.71       3008.49       155.52 o                         
   1   7   7      23018.52      23521.48       753.84 o                         
   3   7   7      25319.46      25219.84       572.86 o                         
   5   7   7        100.75        311.73       139.65 o                         
   7   7   7      73495.80      71988.77      1375.06 o                         
   9   7   7      28135.13      27874.91       630.49 o                         
  11   7   7       2325.62       2682.00       252.06 o                         
  13   7   7      18310.34      17833.35       485.71 o                         
  15   7   7       1310.22       1083.10       245.14 o                         
  17   7   7       1185.94       1072.73       257.63 o                         
  19   7   7        211.37        195.01       269.62 o                         
  21   7   7        143.95        231.86       280.09 o                         
  23   7   7       1146.68       1030.49       372.48 o                         
  25   7   7       1813.32       1764.38       448.92 o                         
  27   7   7       1879.95        846.48       455.39 o                         
  29   7   7       3280.70       2635.88       519.13 o                         
  31   7   7       9134.77       7316.23      1796.21 o                         
 -30   8   7       1210.64        735.95       997.89 o                         
 -28   8   7         97.87        379.74       539.81 o                         
 -26   8   7       2498.79       3162.12       524.65 o                         
 -24   8   7       2576.24       3004.61       524.10 o                         
 -22   8   7       8187.39       8916.22       604.76 o                         
 -20   8   7      10737.58      10501.42       607.58 o                         
 -18   8   7       2285.92       3163.01       395.90 o                         
 -16   8   7      12901.84      14133.79       770.49 o                         
 -14   8   7       1657.83       2042.79       266.29 o                         
 -12   8   7      10598.88      11133.50       423.16 o                         
 -10   8   7         96.91        299.31       188.63 o                         
  -8   8   7        102.28         74.33       185.84 o                         
  -6   8   7        277.35        342.17       160.91 o                         
  -4   8   7        119.67        339.81       218.98 o                         
  -2   8   7       5438.74       5949.33       346.25 o                         
   0   8   7       1571.47       1565.88       395.19 o                         
   2   8   7      19126.25      20000.43       660.53 o                         
   4   8   7      19311.28      19850.58       660.37 o                         
   6   8   7       7011.87       7214.00       405.83 o                         
   8   8   7      36266.97      36135.31       869.27 o                         
  10   8   7        106.58        726.85       219.25 o                         
  12   8   7       8586.22       8530.91       382.88 o                         
  14   8   7       2692.39       2447.43       302.93 o                         
  16   8   7       6546.25       7004.92       428.87 o                         
  18   8   7        179.48         95.52       292.58 o                         
  20   8   7        220.35       -145.75       296.55 o                         
  22   8   7        115.58       -223.72       368.00 o                         
  24   8   7         93.05       -352.28       407.69 o                         
  26   8   7       2370.21       1166.77       478.24 o                         
  28   8   7       2265.16        797.24      1284.79 o                         
 -27   9   7       2050.49       1365.42       599.16 o                         
 -25   9   7        139.58       -224.54       460.22 o                         
 -23   9   7       3688.17       4373.65       526.09 o                         
 -21   9   7       1488.76       1425.87       431.23 o                         
 -19   9   7       3264.65       3576.28       449.97 o                         
 -17   9   7         33.29       -162.46       336.03 o                         
 -15   9   7      10104.02      10871.30      1345.99 o                         
 -13   9   7      23857.90      24413.74       867.90 o                         
 -11   9   7         96.76        561.18       316.30 o                         
  -9   9   7      15885.86      17527.71       736.59 o                         
  -7   9   7       1434.21       1249.89       434.80 o                         
  -5   9   7      10907.43      12008.12       602.47 o                         
  -3   9   7       6714.12       7238.74       685.96 o                         
  -1   9   7      17180.79      17623.33      1213.39 o                         
   1   9   7      15148.63      15034.27       841.04 o                         
   3   9   7       2917.79       3002.43       382.77 o                         
   5   9   7       5935.22       5957.28       653.55 o                         
   7   9   7        852.53       1233.33       346.64 o                         
   9   9   7      10322.15      10716.79       501.45 o                         
  11   9   7       6195.15       6247.27       413.44 o                         
  13   9   7       2092.93       2447.06       327.39 o                         
  15   9   7      10066.81       9463.87       497.85 o                         
  17   9   7        298.08        800.00       317.63 o                         
  19   9   7      10871.98      11176.51       553.87 o                         
  21   9   7         15.26         51.84       375.77 o                         
  23   9   7       9915.79       8891.16       700.18 o                         
  25   9   7      11165.54       9761.21       990.95 o                         
  27   9   7        461.12       -137.21       667.34 o                         
 -24  10   7        158.36        216.31       645.99 o                         
 -22  10   7        154.80       -112.30       598.30 o                         
 -20  10   7         40.62        -12.91       480.40 o                         
 -18  10   7        102.28       -172.35       448.96 o                         
 -16  10   7        182.41        100.41       436.89 o                         
 -14  10   7       1290.06       2032.95       461.69 o                         
 -12  10   7         69.80        174.83       332.06 o                         
 -10  10   7      15631.98      17528.13       773.95 o                         
  -8  10   7       8512.35       8279.37       542.74 o                         
  -6  10   7       1536.76       1919.45       384.15 o                         
  -4  10   7      26762.59      25028.00       919.65 o                         
  -2  10   7       6368.27       6452.28       854.61 o                         
   0  10   7         81.05         59.11       341.25 o                         
   2  10   7       1107.60        445.85       442.00 o                         
   4  10   7         28.42         14.14       372.69 o                         
   6  10   7         76.19       -180.09       339.52 o                         
   8  10   7        724.17        746.52       381.38 o                         
  10  10   7        243.18        759.14       395.32 o                         
  12  10   7       2601.83       3014.37       460.49 o                         
  14  10   7       4150.37       4550.60       406.17 o                         
  16  10   7       1039.46       1255.04       338.75 o                         
  18  10   7       7933.30       8281.63       685.87 o                         
  20  10   7       8066.49       7128.72       548.22 o                         
  22  10   7        489.38        690.23       611.03 o                         
  24  10   7       2655.36        324.32      1209.94 o                         
 -19  11   7        154.08       -329.61       649.98 o                         
 -17  11   7        153.69        468.13       674.66 o                         
 -15  11   7        959.99         79.24       530.25 o                         
 -13  11   7         34.20       -420.03       420.03 o                         
 -11  11   7       2845.31       3247.57       459.90 o                         
  -9  11   7       3341.10       4571.46       489.71 o                         
  -7  11   7        425.71        398.42       376.25 o                         
  -5  11   7       2123.05       3062.17       438.09 o                         
  -3  11   7       4269.24       5289.73       499.68 o                         
  -1  11   7       2142.52       2344.65       453.31 o                         
   1  11   7        556.98        187.07       399.41 o                         
   3  11   7       2413.36       2582.47       472.29 o                         
   5  11   7        598.99        344.16       411.38 o                         
   7  11   7        360.96        728.24       437.84 o                         
   9  11   7        286.87        138.98       420.02 o                         
  11  11   7        278.09        305.73       598.28 o                         
  13  11   7       2540.72       2022.04       481.76 o                         
  15  11   7         11.23        108.21       443.61 o                         
  17  11   7       1517.42       1215.05       562.09 o                         
  19  11   7       3305.56       2794.10       935.52 o                         
 -16  12   7        507.44       -667.34       848.21 o                         
 -14  12   7       2774.82       2166.00       801.43 o                         
 -12  12   7        228.05         -5.69       498.77 o                         
 -10  12   7       5320.55       4597.59       597.41 o                         
  -8  12   7       4480.18       3731.47       514.98 o                         
  -6  12   7       1050.57       1958.66       749.69 o                         
  -4  12   7       6217.00       4818.69       527.06 o                         
  -2  12   7       1134.63       1197.72       383.14 o                         
   0  12   7       2591.84       3149.16       505.47 o                         
   2  12   7       1723.48       1559.95       474.67 o                         
   4  12   7         12.65       1091.90       461.03 o                         
   6  12   7        754.24        510.26       483.41 o                         
   8  12   7        683.27        463.71       503.22 o                         
  10  12   7        546.19        752.29       567.13 o                         
  12  12   7        840.36       1501.19       835.74 o                         
  14  12   7       3342.90       4149.33       723.79 o                         
  -7  13   7        125.04       -642.39       792.08 o                         
  -5  13   7         63.51       -311.36       627.82 o                         
  -3  13   7       1375.55       1249.49       546.37 o                         
  -1  13   7       4757.48       3339.22       611.85 o                         
   1  13   7        159.53        398.95       568.39 o                         
   3  13   7       1906.23        237.00       885.63 o                         
   5  13   7        194.84       -667.34      1347.16 o                         
 -36   0   8        351.93        590.30       518.06 o                         
 -34   0   8       2777.76       3213.04       542.64 o                         
 -32   0   8        986.50        835.73       473.90 o                         
 -30   0   8       5554.23       4630.42       547.55 o                         
 -28   0   8        922.24        672.46       425.40 o                         
 -26   0   8      29019.87      28579.53      1082.22 o                         
 -24   0   8      26882.23      27479.12      1041.72 o                         
 -22   0   8      32322.34      31497.68       947.69 o                         
 -20   0   8      71729.45      72160.21      1606.18 o                         
 -18   0   8      10536.93      10022.06       400.56 o                         
 -16   0   8      10896.75       9755.43       353.51 o                         
 -14   0   8         58.96        114.95       134.12 o                         
 -12   0   8       6160.42       5808.64       240.11 o                         
 -10   0   8       4498.32       4853.35       181.99 o                         
  -8   0   8      47416.65      50652.22      1099.79 o                         
  -6   0   8        112.53        195.16        73.45 o                         
  -4   0   8       4778.20       4987.42       217.18 o                         
  -2   0   8      82399.77      76797.80      1481.12 o                         
   0   0   8       1215.78       1885.94        97.05 o                         
   2   0   8     138775.61     137567.00      2607.79 o                         
   4   0   8     347360.19     345426.72      6496.63 o                         
   6   0   8      10141.30      10353.33       287.71 o                         
   8   0   8      71204.51      72827.31      1432.18 o                         
  10   0   8      39249.45      39292.28      1011.88 o                         
  12   0   8       6009.84       5937.59       297.90 o                         
  14   0   8       7697.98       6850.38       562.25 o                         
  16   0   8       1447.81       1275.69       379.19 o                         
  18   0   8       3089.12       1811.27       714.12 o                         
  20   0   8        745.39       -188.12       405.44 o                         
  22   0   8        939.15        976.09       465.73 o                         
  24   0   8       1671.56       1947.74       838.85 o                         
  26   0   8      41800.48      45311.20      1926.67 o                         
  28   0   8       8589.75       6975.18       751.68 o                         
  30   0   8       1741.59       1865.65       456.78 o                         
  32   0   8      21856.79      21639.93      1945.89 o                         
  34   0   8         70.68        651.68       901.22 o                         
 -37   1   8          4.06       1537.48       581.43 o                         
 -35   1   8         16.03         54.79       383.50 o                         
 -33   1   8        135.37        295.34       368.17 o                         
 -31   1   8       1746.50       1990.51       348.04 o                         
 -29   1   8       2207.31       2120.94       336.19 o                         
 -27   1   8        654.06        663.30       289.83 o                         
 -25   1   8       5157.98       5265.09       349.58 o                         
 -23   1   8       2025.36       2190.21       224.47 o                         
 -21   1   8       1452.66       1160.90       243.99 o                         
 -19   1   8       1952.18       1710.16       165.64 o                         
 -17   1   8      40764.87      38847.60       645.52 o                         
 -15   1   8       4531.75       4794.30       174.63 o                         
 -13   1   8      11102.37      10955.00       243.02 o                         
 -11   1   8         62.33         74.61        75.60 o                         
  -9   1   8        272.61        340.29        69.72 o                         
  -7   1   8       2158.74       2695.06        94.86 o                         
  -5   1   8     102075.94      99081.00      1341.47 o                         
  -3   1   8       2438.55       2392.36        80.29 o                         
  -1   1   8      44106.23      44249.73       641.06 o                         
   1   1   8      52858.96      51390.50       739.32 o                         
   3   1   8      13541.86      13461.76       257.15 o                         
   5   1   8       6523.29       6560.85       141.03 o                         
   7   1   8      50208.43      51243.20       868.80 o                         
   9   1   8       1474.67       1894.55       120.84 o                         
  11   1   8      32997.73      33085.64       618.90 o                         
  13   1   8      32032.26      32047.27       660.57 o                         
  15   1   8        667.36        529.00       198.32 o                         
  17   1   8       3511.16       3745.08       292.85 o                         
  19   1   8       1412.65        995.72       260.42 o                         
  21   1   8        802.73        625.94       259.15 o                         
  23   1   8      22246.78      22313.07       723.43 o                         
  25   1   8       2588.64       2404.40       350.51 o                         
  27   1   8         93.38        415.67       313.56 o                         
  29   1   8        469.41        926.27       424.93 o                         
  31   1   8        611.96        697.79       436.61 o                         
  33   1   8        280.28       1073.61       458.29 o                         
  35   1   8       4299.62       4495.81       550.80 o                         
 -36   2   8       6689.24       6559.26       570.70 o                         
 -34   2   8        130.57       1191.19       392.35 o                         
 -32   2   8       5100.64       5559.70       465.08 o                         
 -30   2   8       6322.23       6830.52       478.36 o                         
 -28   2   8       1934.30       1934.38       358.43 o                         
 -26   2   8       4263.45       4082.35       375.44 o                         
 -24   2   8       6441.35       6629.96       414.52 o                         
 -22   2   8        212.70        394.96       179.41 o                         
 -20   2   8      16255.51      15984.47       415.01 o                         
 -18   2   8      11975.63      11493.86       332.57 o                         
 -16   2   8        361.09        474.21        98.65 o                         
 -14   2   8      59687.01      59419.50       926.31 o                         
 -12   2   8      14168.48      14158.29       264.39 o                         
 -10   2   8      37567.28      37616.48       545.34 o                         
  -8   2   8     101116.79      99234.05      1562.16 o                         
  -6   2   8         72.29        129.39        65.09 o                         
  -4   2   8      56216.63      56631.66       906.26 o                         
  -2   2   8      53222.33      52366.83       952.25 o                         
   0   2   8        598.97        653.93        65.62 o                         
   2   2   8      22288.39      21807.27       400.94 o                         
   4   2   8      42379.59      46410.02       853.07 o                         
   6   2   8       9214.34       9230.43       211.25 o                         
   8   2   8      19864.54      19497.44       381.33 o                         
  10   2   8      40624.08      40847.70       815.75 o                         
  12   2   8       2024.77       2093.40       140.46 o                         
  14   2   8      45366.65      46952.06       998.42 o                         
  16   2   8      24252.08      24712.63       682.04 o                         
  18   2   8      14754.10      14523.30       516.67 o                         
  20   2   8      35705.53      35873.82      1172.07 o                         
  22   2   8       2314.52       2521.50       319.81 o                         
  24   2   8      14590.92      13228.08       999.18 o                         
  26   2   8      10644.06      10113.10       792.46 o                         
  28   2   8          7.75        634.79       417.06 o                         
  30   2   8       3701.14       3404.42       501.19 o                         
  32   2   8       3983.90       4923.38       652.65 o                         
  34   2   8        588.53        446.66       472.67 o                         
 -35   3   8         90.30        311.33       537.57 o                         
 -33   3   8        409.37        912.70       380.91 o                         
 -31   3   8        743.50       1017.16       373.28 o                         
 -29   3   8       3150.56       2940.49       393.30 o                         
 -27   3   8        569.10        319.94       318.71 o                         
 -25   3   8        335.77       -146.28       282.30 o                         
 -23   3   8       1025.00        590.11       236.40 o                         
 -21   3   8        521.38        620.78       172.96 o                         
 -19   3   8        347.37        617.72       158.73 o                         
 -17   3   8       5591.55       5489.25       189.31 o                         
 -15   3   8       3642.66       3898.01       186.92 o                         
 -13   3   8       2008.19       2636.62       141.64 o                         
 -11   3   8       4163.93       4632.15       181.38 o                         
  -9   3   8      33789.32      33624.68       815.57 o                         
  -7   3   8      16957.27      16915.76       562.37 o                         
  -5   3   8       4965.49       4793.75       168.84 o                         
  -3   3   8       2109.99       1994.66        93.09 o                         
  -1   3   8      14716.38      13786.70       292.21 o                         
   1   3   8       7630.73       7367.02       185.82 o                         
   3   3   8       2791.26       2691.36       142.70 o                         
   5   3   8       1140.19       1043.89       127.45 o                         
   7   3   8       6056.45       5536.42       232.97 o                         
   9   3   8          5.25         72.48        70.73 o                         
  11   3   8       1460.83       1655.74       123.39 o                         
  13   3   8       7594.13       8038.67       303.68 o                         
  15   3   8      11222.92      11795.79       376.23 o                         
  17   3   8       5462.52       5841.78       327.28 o                         
  19   3   8          4.98        285.84       222.61 o                         
  21   3   8       1830.92       2103.05       351.82 o                         
  23   3   8       5598.83       5116.76       376.75 o                         
  25   3   8       1970.82       1771.25       423.09 o                         
  27   3   8         26.69        242.28       392.53 o                         
  29   3   8         40.74        -41.66       431.11 o                         
  31   3   8        180.79        774.14       510.92 o                         
  33   3   8         11.07        -99.41       535.45 o                         
  35   3   8        804.90       1434.47      1315.97 o                         
 -34   4   8        217.33        791.06       500.12 o                         
 -32   4   8       6723.24       7056.57       606.72 o                         
 -30   4   8      10760.69      11322.65       705.00 o                         
 -28   4   8         24.18       -307.85       307.85 o                         
 -26   4   8       1753.40       1782.33       393.34 o                         
 -24   4   8       2595.30       2061.23       272.19 o                         
 -22   4   8       2659.49       2595.05       336.39 o                         
 -20   4   8       1741.54       1705.26       197.19 o                         
 -18   4   8       1713.09       1756.38       151.13 o                         
 -16   4   8       4331.74       4488.72       226.60 o                         
 -14   4   8      62519.64      60875.55      1073.86 o                         
 -12   4   8       6390.42       6198.78       214.82 o                         
 -10   4   8      42035.43      40422.72       791.07 o                         
  -8   4   8     167315.95     166035.81      2753.20 o                         
  -6   4   8      13743.37      13629.52       302.77 o                         
  -4   4   8      15800.72      16055.23       364.35 o                         
  -2   4   8      25124.55      24019.59       551.43 o                         
   0   4   8        514.89        351.87       166.50 o                         
   2   4   8        434.28        536.77        64.30 o                         
   4   4   8       8890.30       7797.51       258.54 o                         
   6   4   8        376.72        527.29       125.24 o                         
   8   4   8      19118.67      19416.77       435.16 o                         
  10   4   8       4664.60       4987.60       239.59 o                         
  12   4   8       3860.72       3446.26       213.05 o                         
  14   4   8      99117.30     102547.10      2005.40 o                         
  16   4   8      42580.09      44453.19      1065.41 o                         
  18   4   8        951.51       1459.45       237.94 o                         
  20   4   8      39768.47      40666.72      1896.22 o                         
  22   4   8      13506.82      11588.55       774.69 o                         
  24   4   8        461.47        354.69       423.61 o                         
  26   4   8        574.57        224.96       770.40 o                         
  28   4   8        146.51       -150.34       841.02 o                         
  30   4   8       1856.48       1567.58       569.41 o                         
  32   4   8        406.19       -320.68       548.94 o                         
  34   4   8         24.05       1690.18       948.00 o                         
 -33   5   8        922.96       1752.47       540.05 o                         
 -31   5   8          5.78        732.22       666.15 o                         
 -29   5   8        550.20        367.48       444.92 o                         
 -27   5   8       3092.69       3612.49       488.01 o                         
 -25   5   8        939.99        767.30       343.56 o                         
 -23   5   8       3572.87       3771.41       372.19 o                         
 -21   5   8         45.80        376.80       273.57 o                         
 -19   5   8       4775.68       4649.34       314.24 o                         
 -17   5   8      28481.23      27831.87       707.16 o                         
 -15   5   8        207.64        192.30       150.16 o                         
 -13   5   8      27914.19      28905.26       623.81 o                         
 -11   5   8       1261.64       1096.38       149.96 o                         
  -9   5   8       7521.13       7924.32       264.81 o                         
  -7   5   8       1568.17       1564.84       114.79 o                         
  -5   5   8      51744.92      50028.80       835.80 o                         
  -3   5   8       4888.48       5204.33       360.21 o                         
  -1   5   8       6601.73       7613.75       380.38 o                         
   1   5   8      42676.71      40092.58       793.72 o                         
   3   5   8        158.41        305.40        82.47 o                         
   5   5   8      11366.37      10755.68       457.55 o                         
   7   5   8       7569.76       7542.66       285.75 o                         
   9   5   8       1143.88       1528.74       198.73 o                         
  11   5   8      31950.23      31646.03       665.05 o                         
  13   5   8      10395.57      10569.09       602.88 o                         
  15   5   8      10039.81       9169.17       296.89 o                         
  17   5   8         88.31        357.25       160.21 o                         
  19   5   8       2600.56       2422.02       268.50 o                         
  21   5   8       3205.41       3220.27       389.21 o                         
  23   5   8       9254.48       9290.63       675.88 o                         
  25   5   8       3542.07       3043.49       447.14 o                         
  27   5   8        378.77        -77.52       470.82 o                         
  29   5   8        342.90       -353.48       505.87 o                         
  31   5   8         62.85       -510.01       936.74 o                         
  33   5   8       1506.81       1977.08      1022.84 o                         
 -32   6   8       2383.85       2468.06      1770.95 o                         
 -30   6   8       5507.59       5448.74       579.36 o                         
 -28   6   8       2511.29       2616.53       533.73 o                         
 -26   6   8      14113.38      15352.66       984.10 o                         
 -24   6   8       9466.48      10290.47       620.60 o                         
 -22   6   8       1340.94       1105.16       324.08 o                         
 -20   6   8      15477.52      16178.17       721.24 o                         
 -18   6   8       2143.80       2190.17       292.67 o                         
 -16   6   8      15835.49      15627.71       550.73 o                         
 -14   6   8        813.43        738.80       171.13 o                         
 -12   6   8        324.45        195.29       153.05 o                         
 -10   6   8        294.92        268.75       138.46 o                         
  -8   6   8         26.93        147.82       132.76 o                         
  -6   6   8      17249.32      16806.53       417.19 o                         
  -4   6   8         94.10        425.32       154.83 o                         
  -2   6   8      31708.79      32307.15       835.39 o                         
   0   6   8      14449.39      14159.91       469.89 o                         
   2   6   8      17971.04      17904.81       390.60 o                         
   4   6   8      37799.06      37474.81       704.94 o                         
   6   6   8       9590.96       9347.59       361.81 o                         
   8   6   8      40838.69      40306.81       704.87 o                         
  10   6   8       5252.77       5061.72       279.47 o                         
  12   6   8      17984.74      17358.00       467.61 o                         
  14   6   8       3768.94       3969.38       294.40 o                         
  16   6   8        167.02        -58.68       184.09 o                         
  18   6   8       1165.72       1484.84       276.32 o                         
  20   6   8        400.27        639.45       287.26 o                         
  22   6   8       3894.08       3782.88       386.72 o                         
  24   6   8        958.80        560.71       391.47 o                         
  26   6   8       7860.06       6860.53       572.14 o                         
  28   6   8       2914.18       2311.62       522.17 o                         
  30   6   8       1514.49       1558.46       537.06 o                         
  32   6   8       7325.77       6304.53      1793.09 o                         
 -31   7   8       1726.81        380.59       684.91 o                         
 -29   7   8        142.02       -520.73       520.73 o                         
 -27   7   8       2157.98       3374.67      1503.83 o                         
 -25   7   8       6736.07       6820.39       509.76 o                         
 -23   7   8        191.92        823.58       349.93 o                         
 -21   7   8      14336.89      15321.10       636.04 o                         
 -19   7   8       8855.69       9511.72       824.83 o                         
 -17   7   8         77.31        317.68       256.83 o                         
 -15   7   8       2687.60       2772.55       293.05 o                         
 -13   7   8         31.43        -63.78       201.61 o                         
 -11   7   8       2192.02       1957.63       183.42 o                         
  -9   7   8       3542.05       3911.19       213.37 o                         
  -7   7   8       3074.43       2913.01       335.89 o                         
  -5   7   8       3046.65       3148.60       344.66 o                         
  -3   7   8      13388.88      13648.78       418.55 o                         
  -1   7   8       3873.92       4593.40       329.61 o                         
   1   7   8       1125.58       1770.15       358.51 o                         
   3   7   8      50249.68      50374.41      1106.07 o                         
   5   7   8      11690.88      11650.49       416.92 o                         
   7   7   8       7878.60       8234.53       439.84 o                         
   9   7   8      10697.00      10751.87       369.37 o                         
  11   7   8         47.90        209.05       176.05 o                         
  13   7   8       1528.19       1667.87       212.81 o                         
  15   7   8       3762.43       3851.75       282.24 o                         
  17   7   8        858.80       1335.15       275.85 o                         
  19   7   8       1113.60       1254.26       318.16 o                         
  21   7   8         44.00        141.47       284.54 o                         
  23   7   8        586.88        449.45       365.83 o                         
  25   7   8       7851.22       7073.32       610.74 o                         
  27   7   8       6276.17       5119.85       564.00 o                         
  29   7   8       1070.06       1057.06       509.52 o                         
  31   7   8       2247.75       2600.76      1103.92 o                         
 -28   8   8        338.23        183.32       557.08 o                         
 -26   8   8       5776.38       6179.75       589.70 o                         
 -24   8   8       1835.48       1961.93       454.45 o                         
 -22   8   8        283.51        910.58       404.44 o                         
 -20   8   8      11156.01      12821.60       659.04 o                         
 -18   8   8      13548.90      13576.94       942.43 o                         
 -16   8   8        975.84        988.80       277.45 o                         
 -14   8   8       9415.77      10158.01       473.53 o                         
 -12   8   8       9097.37       9082.46       389.58 o                         
 -10   8   8        388.76        302.28       190.25 o                         
  -8   8   8       6560.18       6174.08       266.89 o                         
  -6   8   8         96.85         73.01       163.43 o                         
  -4   8   8      19958.47      19789.54       661.50 o                         
  -2   8   8       9992.07      10492.33       610.22 o                         
   0   8   8        321.93        375.41       257.14 o                         
   2   8   8      32930.97      32890.78       911.07 o                         
   4   8   8      30518.98      30780.95       875.02 o                         
   6   8   8       6583.88       7209.73       436.13 o                         
   8   8   8       5086.97       5604.83       328.54 o                         
  10   8   8      14170.11      13859.09       503.08 o                         
  12   8   8       5441.15       4934.13       354.95 o                         
  14   8   8       1018.04       1352.49       289.15 o                         
  16   8   8        166.58        247.06       280.02 o                         
  18   8   8       2143.80       2306.79       343.13 o                         
  20   8   8       6766.36       6897.27       469.46 o                         
  22   8   8         63.71       -193.74       386.79 o                         
  24   8   8       8488.93       7363.08       595.53 o                         
  26   8   8       8204.46       6485.24       945.13 o                         
  28   8   8       1379.84       -106.03       785.84 o                         
 -27   9   8         61.25       1596.63      1259.84 o                         
 -25   9   8       2735.12       2248.29       645.91 o                         
 -23   9   8        144.30        513.64       458.11 o                         
 -21   9   8       1034.06        253.80       479.45 o                         
 -19   9   8       1197.21       1146.62       543.69 o                         
 -17   9   8       1475.75       1321.87       577.64 o                         
 -15   9   8       4089.74       4304.52       512.17 o                         
 -13   9   8       1070.25       1863.36       353.53 o                         
 -11   9   8       1163.11       1408.19       341.93 o                         
  -9   9   8       6096.33       6293.11       534.95 o                         
  -7   9   8       5987.95       6855.90       469.26 o                         
  -5   9   8       2096.52       2423.10       292.34 o                         
  -3   9   8       6548.29       7094.47       516.03 o                         
  -1   9   8       5661.35       5575.41       364.85 o                         
   1   9   8        675.51        785.29       306.17 o                         
   3   9   8       4836.72       4866.21       392.20 o                         
   5   9   8        165.16        649.53       296.65 o                         
   7   9   8       3247.98       3396.11       506.01 o                         
   9   9   8       3397.32       3017.42       293.06 o                         
  11   9   8        955.79       1426.58       308.60 o                         
  13   9   8       6195.58       6352.85       493.52 o                         
  15   9   8       3656.52       3627.92       379.85 o                         
  17   9   8        604.83        909.41       331.16 o                         
  19   9   8       1803.48       2299.10       365.22 o                         
  21   9   8       3845.87       3440.54       475.48 o                         
  23   9   8       2588.25       2798.33       475.65 o                         
  25   9   8        908.62        610.02       526.23 o                         
 -22  10   8         12.33        -69.50       617.20 o                         
 -20  10   8       1039.89       1148.56       895.34 o                         
 -18  10   8       3991.39       3625.55       582.91 o                         
 -16  10   8        532.12       1140.60       597.01 o                         
 -14  10   8      10675.62      12400.58      1677.92 o                         
 -12  10   8       4356.41       4772.78       465.95 o                         
 -10  10   8       1760.42       1980.93       381.83 o                         
  -8  10   8      12808.26      13433.61       672.09 o                         
  -6  10   8        524.31        523.86       340.00 o                         
  -4  10   8       8528.68       8883.28       564.90 o                         
  -2  10   8        708.57        621.32       408.79 o                         
   0  10   8       1270.09        632.83       367.22 o                         
   2  10   8       1639.59       1555.47       405.09 o                         
   4  10   8         34.74       -113.52       354.79 o                         
   6  10   8       1172.91        988.25       405.89 o                         
   8  10   8         72.06       -316.38       358.97 o                         
  10  10   8       2794.00       2948.65       464.33 o                         
  12  10   8       1885.83       1822.67       584.15 o                         
  14  10   8       3937.50       4348.51       413.08 o                         
  16  10   8       3750.44       3177.80       413.61 o                         
  18  10   8       1129.36       1661.17       584.55 o                         
  20  10   8       5944.20       5363.39       524.10 o                         
  22  10   8        653.23        361.24       510.72 o                         
 -19  11   8        300.62        188.04       573.26 o                         
 -17  11   8        480.12       -470.57       470.57 o                         
 -15  11   8       2431.60       1443.47       491.29 o                         
 -13  11   8       8745.05       7871.04      1195.18 o                         
 -11  11   8        423.10        507.77       440.44 o                         
  -9  11   8      14408.86      13544.76       722.91 o                         
  -7  11   8      10816.78      11237.32       664.00 o                         
  -5  11   8       3487.18       4290.58       485.10 o                         
  -3  11   8       1616.14       1009.37       390.41 o                         
  -1  11   8        338.62          4.11       388.60 o                         
   1  11   8        722.57        762.00       423.70 o                         
   3  11   8       1155.34       1075.32       434.36 o                         
   5  11   8         48.78       -308.80       534.70 o                         
   7  11   8         34.60       -296.99       464.72 o                         
   9  11   8       2747.05       1729.63       475.80 o                         
  11  11   8       1980.55       1226.50       454.40 o                         
  13  11   8       1881.79       2309.71       496.74 o                         
  15  11   8      19323.04      18831.44       925.41 o                         
  17  11   8       1031.67        126.92      1138.22 o                         
  19  11   8       3463.24       1671.47       935.52 o                         
 -14  12   8        115.67         69.65       551.21 o                         
 -12  12   8        164.91         58.23       617.45 o                         
 -10  12   8        400.44        996.39       508.29 o                         
  -8  12   8        861.35       1712.71       445.00 o                         
  -6  12   8       3854.93       4266.87       524.65 o                         
  -4  12   8        412.42        126.51       374.11 o                         
  -2  12   8       5011.43       4445.62       481.01 o                         
   0  12   8       5110.30       5123.85       733.58 o                         
   2  12   8        220.84        646.93       465.19 o                         
   4  12   8       2780.83       1850.65       492.65 o                         
   6  12   8       1769.97        998.90       499.36 o                         
   8  12   8       3952.85       4466.23       596.01 o                         
  10  12   8        215.12        782.48       520.83 o                         
  12  12   8       5475.62       5077.88       784.70 o                         
  14  12   8       1790.45        698.52       823.26 o                         
  -3  13   8       3036.54       2288.92       898.10 o                         
  -1  13   8       2387.99       1902.23       885.63 o                         
   1  13   8        553.20       1584.15       810.79 o                         
   3  13   8       8061.64       5911.89      1047.79 o                         
 -37   1   9        405.64       1322.21       704.76 o                         
 -35   1   9       3639.77       4290.33       463.22 o                         
 -33   1   9        114.15        855.21       374.23 o                         
 -31   1   9       4164.33       4075.80       426.75 o                         
 -29   1   9      11603.60      10122.41       521.02 o                         
 -27   1   9       1140.35        650.71       293.44 o                         
 -25   1   9      24485.38      25576.75       722.91 o                         
 -23   1   9      23218.02      22440.35       543.99 o                         
 -21   1   9        100.38        573.84       164.97 o                         
 -19   1   9      30188.38      29169.67       522.92 o                         
 -17   1   9       2705.37       3319.98       192.58 o                         
 -15   1   9       7812.81       8145.63       258.60 o                         
 -13   1   9       3807.47       3797.12       143.30 o                         
 -11   1   9        543.82        803.99        86.69 o                         
  -9   1   9        142.99        223.49        65.63 o                         
  -7   1   9      37182.84      35681.94       592.63 o                         
  -5   1   9       1930.14       2259.42       107.90 o                         
  -3   1   9      57241.36      55154.75       766.17 o                         
  -1   1   9     198761.08     195611.59      2731.37 o                         
   1   1   9       2047.48       2063.11        79.29 o                         
   3   1   9      96578.20      93075.77      1320.81 o                         
   5   1   9     120514.41     122339.67      1727.88 o                         
   7   1   9       2191.91       1977.11        96.77 o                         
   9   1   9      25459.34      26182.67       472.98 o                         
  11   1   9       1310.19       1081.49       125.01 o                         
  13   1   9        193.68        -91.06       130.40 o                         
  15   1   9       5180.44       4769.69       236.06 o                         
  17   1   9        120.30         39.94       197.91 o                         
  19   1   9       2363.52       2375.68       295.50 o                         
  21   1   9      22452.23      23062.08       736.59 o                         
  23   1   9      18728.29      19355.51       713.88 o                         
  25   1   9       2122.09       2758.05       367.16 o                         
  27   1   9      25178.70      27461.10       881.86 o                         
  29   1   9      11058.11      10083.53       859.47 o                         
  31   1   9        886.70       1211.57       457.44 o                         
  33   1   9       6107.13       6030.25       620.24 o                         
  35   1   9        194.50       2631.94      1758.79 o                         
 -36   2   9        721.72       1358.83       571.98 o                         
 -34   2   9       2410.17       2558.12       423.92 o                         
 -32   2   9        298.59        621.44       365.12 o                         
 -30   2   9        900.20       1548.55       366.59 o                         
 -28   2   9       3053.44       3905.95       394.90 o                         
 -26   2   9        270.51        109.19       312.16 o                         
 -24   2   9        140.23        313.89       252.31 o                         
 -22   2   9       8164.99       7687.13       299.40 o                         
 -20   2   9      11647.15      11504.07       355.97 o                         
 -18   2   9       8941.17       8824.37       296.05 o                         
 -16   2   9      34253.91      33517.93       569.17 o                         
 -14   2   9       2846.44       2968.52       138.53 o                         
 -12   2   9       1771.47       2018.65       135.73 o                         
 -10   2   9       8211.46       7676.24       238.17 o                         
  -8   2   9       1959.08       1534.40       113.77 o                         
  -6   2   9      75089.04      70784.44      1196.80 o                         
  -4   2   9      42160.11      41520.85       681.85 o                         
  -2   2   9       8586.70       7681.46       176.09 o                         
   0   2   9       9775.99      10017.92       207.57 o                         
   2   2   9      18736.14      17380.28       336.74 o                         
   4   2   9       5383.94       5683.19       195.57 o                         
   6   2   9      43562.59      43869.45       763.20 o                         
   8   2   9      88091.59      89423.36      1606.74 o                         
  10   2   9       2667.62       2619.33       142.29 o                         
  12   2   9      22336.62      21547.83       446.22 o                         
  14   2   9         23.43        -13.32       140.57 o                         
  16   2   9       1729.64       1407.88       184.76 o                         
  18   2   9      10098.06      10573.59       448.68 o                         
  20   2   9      20880.21      20422.15       941.23 o                         
  22   2   9        962.06        944.30       292.22 o                         
  24   2   9       1466.16       1090.05       314.46 o                         
  26   2   9        972.20        911.48       333.41 o                         
  28   2   9        518.19       1062.37       433.63 o                         
  30   2   9       5561.34       5794.89       566.39 o                         
  32   2   9       5134.41       5241.60       538.39 o                         
  34   2   9         59.29        576.91       477.28 o                         
 -35   3   9       3534.99       3766.96       957.04 o                         
 -33   3   9         50.28        787.79       470.78 o                         
 -31   3   9       4138.32       3831.90       426.91 o                         
 -29   3   9       2561.51       2627.70       384.94 o                         
 -27   3   9        493.55        756.34       316.29 o                         
 -25   3   9        241.06        181.60       291.07 o                         
 -23   3   9       5833.96       5726.23       315.47 o                         
 -21   3   9         33.12         56.12       169.76 o                         
 -19   3   9      21561.72      20910.38       478.33 o                         
 -17   3   9      48315.61      46193.78      1080.67 o                         
 -15   3   9      29347.69      28508.58       490.32 o                         
 -13   3   9     130002.38     125607.39      2112.30 o                         
 -11   3   9      55499.01      54455.38       963.00 o                         
  -9   3   9      76545.12      74268.48      1364.04 o                         
  -7   3   9      58640.63      57935.05      1004.19 o                         
  -5   3   9       1486.37       1617.67       156.69 o                         
  -3   3   9       6058.07       5040.28       163.59 o                         
  -1   3   9        459.55        655.30        67.94 o                         
   1   3   9       1235.43       1283.30        76.98 o                         
   3   3   9      10111.84      10188.77       246.00 o                         
   5   3   9       6573.91       6254.48       250.15 o                         
   7   3   9         86.47        154.64       129.27 o                         
   9   3   9      20148.13      20409.30       471.71 o                         
  11   3   9     139923.44     142038.86      2530.68 o                         
  13   3   9        246.36        270.80       121.09 o                         
  15   3   9      76906.59      79408.95      1474.80 o                         
  17   3   9      59836.09      61674.90      1290.52 o                         
  19   3   9       5905.36       5636.62       325.21 o                         
  21   3   9      16972.91      15874.46       572.60 o                         
  23   3   9         90.21       -250.71       272.59 o                         
  25   3   9       1985.23       1040.33       408.11 o                         
  27   3   9       2600.25       2228.60       691.86 o                         
  29   3   9       1049.92       1199.60       615.74 o                         
  31   3   9        659.52        351.17       544.84 o                         
  33   3   9       7111.90       7404.21       742.62 o                         
 -34   4   9         15.97        274.00       591.34 o                         
 -32   4   9        919.68        759.23       485.31 o                         
 -30   4   9        345.53        894.36       455.32 o                         
 -28   4   9         17.26        298.50       427.58 o                         
 -26   4   9        719.42        449.66       396.87 o                         
 -24   4   9         12.91       -223.74       223.74 o                         
 -22   4   9       3203.44       2816.69       235.99 o                         
 -20   4   9       1430.81       1825.55       257.42 o                         
 -18   4   9       6119.49       6346.97       285.91 o                         
 -16   4   9       4080.67       3927.71       228.94 o                         
 -14   4   9       1594.38       2052.41       229.49 o                         
 -12   4   9      11112.95      11290.67       337.38 o                         
 -10   4   9       1062.62       1156.86       143.60 o                         
  -8   4   9       8481.52       8777.22       394.76 o                         
  -6   4   9       5411.95       5180.27       297.02 o                         
  -4   4   9       7110.01       7063.14       271.32 o                         
  -2   4   9        565.16        387.78       156.43 o                         
   0   4   9      10776.86      10018.40       267.46 o                         
   2   4   9       3097.70       2839.45       122.51 o                         
   4   4   9        663.46        667.75       111.76 o                         
   6   4   9       6672.02       6506.69       294.15 o                         
   8   4   9       1634.98       1458.37       171.76 o                         
  10   4   9      24768.54      26051.03       666.49 o                         
  12   4   9      26746.09      26240.82       682.33 o                         
  14   4   9       4645.95       4670.51       379.37 o                         
  16   4   9      18308.17      18978.46       508.48 o                         
  18   4   9       1217.46        997.26       204.30 o                         
  20   4   9      10930.00      10687.86       651.60 o                         
  22   4   9        345.72        134.46       267.76 o                         
  24   4   9       1016.37       1391.97       394.93 o                         
  26   4   9        101.45        238.75       408.02 o                         
  28   4   9        998.49        390.80       441.27 o                         
  30   4   9         16.94       -391.69       529.80 o                         
  32   4   9        698.55        620.00       500.35 o                         
  34   4   9        286.38        137.21      1004.13 o                         
 -33   5   9       1118.68       2014.14       619.97 o                         
 -31   5   9       2155.16       2440.04       508.81 o                         
 -29   5   9       8207.06       7816.25       616.47 o                         
 -27   5   9        747.05        169.56       582.10 o                         
 -25   5   9       3469.27       4063.89       412.17 o                         
 -23   5   9        491.82        523.49       310.19 o                         
 -21   5   9       1808.31       1768.28       288.82 o                         
 -19   5   9       4570.16       4500.46       314.11 o                         
 -17   5   9         93.30       -202.07       211.98 o                         
 -15   5   9       9045.78       8999.85       387.92 o                         
 -13   5   9      18495.28      19012.84       474.75 o                         
 -11   5   9       5694.50       6238.99       251.05 o                         
  -9   5   9         25.11        548.63       142.10 o                         
  -7   5   9      29280.88      29426.38       566.64 o                         
  -5   5   9      40229.38      39490.19       730.16 o                         
  -3   5   9        165.74        345.90       145.21 o                         
  -1   5   9      17665.39      17943.44       464.11 o                         
   1   5   9       2988.75       2874.80       171.80 o                         
   3   5   9      30394.88      31159.52       740.16 o                         
   5   5   9       6215.93       6880.30       237.46 o                         
   7   5   9       5437.63       5654.42       261.46 o                         
   9   5   9      51542.81      51916.43      1007.69 o                         
  11   5   9      12275.42      11718.36       400.02 o                         
  13   5   9       1484.41       1766.55       217.75 o                         
  15   5   9      14932.08      15267.45       517.05 o                         
  17   5   9       8208.35       9006.06       330.64 o                         
  19   5   9       3455.66       3654.82       249.49 o                         
  21   5   9        935.15       1030.70       273.34 o                         
  23   5   9       1299.72       1171.16       386.55 o                         
  25   5   9        131.95       -224.14       446.61 o                         
  27   5   9       2156.26       1014.96       480.71 o                         
  29   5   9         10.61       -329.59       668.86 o                         
  31   5   9       6725.90       6309.55       653.80 o                         
  33   5   9       3059.16       3354.79      1072.73 o                         
 -32   6   9        628.13        899.40       643.13 o                         
 -30   6   9       1222.99       1439.84       610.59 o                         
 -28   6   9        104.33        634.37       451.56 o                         
 -26   6   9       5575.38       6113.72       530.98 o                         
 -24   6   9       4713.69       5603.19       446.25 o                         
 -22   6   9       2444.19       2658.13       352.71 o                         
 -20   6   9       2899.10       3103.95       409.50 o                         
 -18   6   9       6443.09       6632.36       370.33 o                         
 -16   6   9       1976.46       2203.86       263.67 o                         
 -14   6   9        123.14        120.43       169.05 o                         
 -12   6   9         28.80         32.49       183.98 o                         
 -10   6   9       6815.68       6412.14       319.23 o                         
  -8   6   9       3925.38       4168.78       206.83 o                         
  -6   6   9       1756.20       2324.50       172.42 o                         
  -4   6   9       9863.61      10175.05       449.64 o                         
  -2   6   9      24561.77      24792.89       672.70 o                         
   0   6   9       8421.92       9053.38       305.24 o                         
   2   6   9         89.89        268.55        89.66 o                         
   4   6   9       6521.57       7199.02       231.00 o                         
   6   6   9      30609.87      29553.57       546.03 o                         
   8   6   9       6851.05       6857.60       276.47 o                         
  10   6   9        962.29        941.79       187.56 o                         
  12   6   9        316.38          3.77       181.16 o                         
  14   6   9        960.94       1186.51       211.21 o                         
  16   6   9        685.92        547.74       209.77 o                         
  18   6   9       9054.14      10030.43       568.94 o                         
  20   6   9      12197.48      12330.14       546.43 o                         
  22   6   9       1437.74       1289.95       344.84 o                         
  24   6   9        270.16       -124.96       573.43 o                         
  26   6   9       5617.66       4763.58       739.88 o                         
  28   6   9       4216.86       3432.14       548.25 o                         
  30   6   9       1046.65        192.00       784.98 o                         
  32   6   9         21.72        723.47      1016.60 o                         
 -31   7   9       2477.28       2133.00      1122.63 o                         
 -29   7   9       4675.09       3665.01       645.55 o                         
 -27   7   9        332.45       1135.32       557.09 o                         
 -25   7   9      13741.30      13840.83      1170.78 o                         
 -23   7   9       5849.46       5186.45       763.81 o                         
 -21   7   9        820.37       1145.67       333.29 o                         
 -19   7   9       7494.52       7964.32       452.05 o                         
 -17   7   9       1412.69       1228.00       284.35 o                         
 -15   7   9        514.28        548.81       239.77 o                         
 -13   7   9        835.42        485.63       219.74 o                         
 -11   7   9        565.88        460.09       177.71 o                         
  -9   7   9        549.62        563.48       166.52 o                         
  -7   7   9       9849.76      10175.00       365.19 o                         
  -5   7   9       4824.84       5424.64       243.83 o                         
  -3   7   9      18617.62      18353.30       515.74 o                         
  -1   7   9      45584.77      42037.75      1032.00 o                         
   1   7   9       3732.66       3743.93       394.99 o                         
   3   7   9      46694.42      47884.13      1067.87 o                         
   5   7   9      17903.33      18021.60       672.20 o                         
   7   7   9        442.54        534.04       214.55 o                         
   9   7   9       6433.21       6644.70       342.25 o                         
  11   7   9        119.44         31.01       211.82 o                         
  13   7   9         38.80        -57.69       215.49 o                         
  15   7   9        121.18        -82.34       226.55 o                         
  17   7   9         56.69       -238.34       269.36 o                         
  19   7   9         85.78        135.29       289.57 o                         
  21   7   9       6771.14       6605.99       457.99 o                         
  23   7   9       5856.46       5858.87       539.54 o                         
  25   7   9       3190.06       3183.12       588.56 o                         
  27   7   9       9359.89       6374.11       633.30 o                         
  29   7   9       3206.41       2532.15       997.89 o                         
 -28   8   9        456.15        494.36       648.60 o                         
 -26   8   9       5561.85       6674.95       603.06 o                         
 -24   8   9       3485.08       3692.49       588.56 o                         
 -22   8   9         81.39        617.67       411.21 o                         
 -20   8   9       7672.28       7723.94       607.62 o                         
 -18   8   9        167.91        351.33       341.58 o                         
 -16   8   9        309.71         32.19       271.19 o                         
 -14   8   9        159.23        136.08       249.95 o                         
 -12   8   9        364.05        313.79       212.32 o                         
 -10   8   9       1368.76       1231.64       218.60 o                         
  -8   8   9         81.20        370.68       172.38 o                         
  -6   8   9      15834.81      15753.90       487.14 o                         
  -4   8   9       1486.94       1987.49       295.65 o                         
  -2   8   9      20662.05      20125.10       907.95 o                         
   0   8   9      19937.21      21042.66       696.03 o                         
   2   8   9      11285.58      12083.52       874.91 o                         
   4   8   9      16803.41      16205.36       571.18 o                         
   6   8   9        298.96        735.88       236.28 o                         
   8   8   9      10950.16      10132.44       427.73 o                         
  10   8   9         56.19        -64.74       228.38 o                         
  12   8   9       3067.81       3119.75       295.52 o                         
  14   8   9          7.36       -154.88       276.24 o                         
  16   8   9        476.66        824.18       312.72 o                         
  18   8   9        209.17        146.14       314.57 o                         
  20   8   9        422.52        267.64       346.74 o                         
  22   8   9       8657.88       7877.31       599.45 o                         
  24   8   9       2051.67       1648.03       528.14 o                         
  26   8   9       1956.27       2257.93       582.38 o                         
  28   8   9       3066.77       2139.23       941.76 o                         
 -25   9   9       1485.85       2068.84      1022.53 o                         
 -23   9   9       5109.81       4137.70       663.53 o                         
 -21   9   9        312.11        104.61       486.53 o                         
 -19   9   9       3723.32       3951.75       858.77 o                         
 -17   9   9      15198.32      16413.52       980.38 o                         
 -15   9   9        206.43        393.83       384.51 o                         
 -13   9   9       4726.64       4276.07       448.47 o                         
 -11   9   9       1452.00       2122.21       369.80 o                         
  -9   9   9      15262.42      16500.12       741.68 o                         
  -7   9   9       1607.68       1819.02       274.26 o                         
  -5   9   9       5093.90       4861.11       324.45 o                         
  -3   9   9      14081.93      13424.78       562.27 o                         
  -1   9   9       1877.10       1603.66       259.23 o                         
   1   9   9       1062.56        959.84       309.72 o                         
   3   9   9        363.93        434.10       307.23 o                         
   5   9   9      13608.32      15131.54       639.73 o                         
   7   9   9       8375.01       6911.69       689.98 o                         
   9   9   9         61.66        385.06       259.59 o                         
  11   9   9      15239.72      15878.48       869.37 o                         
  13   9   9        463.46        581.54       310.78 o                         
  15   9   9       8409.84       7570.25       472.16 o                         
  17   9   9       1769.79       1307.37       348.80 o                         
  19   9   9      14325.14      12818.34       634.00 o                         
  21   9   9      10335.30       9419.52       898.23 o                         
  23   9   9         37.91       -253.97       422.71 o                         
  25   9   9       2628.71       2338.81       810.79 o                         
 -22  10   9        166.86        550.35       592.95 o                         
 -20  10   9        397.39        728.44       526.80 o                         
 -18  10   9       4023.49       4511.36       600.76 o                         
 -16  10   9         16.30       1405.45       767.72 o                         
 -14  10   9      10510.80      10037.97       903.43 o                         
 -12  10   9      12355.49      10952.07       705.65 o                         
 -10  10   9          5.40        536.11       356.08 o                         
  -8  10   9      10234.55       9933.64       598.89 o                         
  -6  10   9       2983.85       3147.53       416.08 o                         
  -4  10   9        104.19        552.91       330.38 o                         
  -2  10   9        231.52       -338.94       338.94 o                         
   0  10   9        298.32       -268.28       349.96 o                         
   2  10   9        127.62       -153.54       352.19 o                         
   4  10   9        228.64        160.65       368.75 o                         
   6  10   9         73.68        455.90       393.49 o                         
   8  10   9       2114.41       1847.55       441.30 o                         
  10  10   9      16272.81      17279.06       832.32 o                         
  12  10   9       5869.52       5567.12       436.55 o                         
  14  10   9       3570.37       3587.05       451.27 o                         
  16  10   9      14245.26      13302.94       859.27 o                         
  18  10   9       3367.88       3886.90       623.82 o                         
  20  10   9        750.89        116.57       417.10 o                         
  22  10   9        640.32       1228.66       692.29 o                         
 -17  11   9        139.42       -198.33       494.29 o                         
 -15  11   9        590.64        635.59       479.00 o                         
 -13  11   9       2122.72       2909.41       769.40 o                         
 -11  11   9        662.60       1269.50      1006.16 o                         
  -9  11   9        135.11        554.95       388.38 o                         
  -7  11   9       2863.86       2998.68       443.49 o                         
  -5  11   9       1233.07        863.70       389.16 o                         
  -3  11   9         11.82        -43.55       330.30 o                         
  -1  11   9       1002.54        831.13       408.02 o                         
   1  11   9         38.24        -91.05       403.81 o                         
   3  11   9        947.58        826.24       431.23 o                         
   5  11   9       1340.59       1471.47       477.23 o                         
   7  11   9        663.89        912.85       442.90 o                         
   9  11   9       3871.85       5168.20       825.96 o                         
  11  11   9       1405.76       2538.81       501.36 o                         
  13  11   9        413.93        669.10       465.80 o                         
  15  11   9       3999.91       5303.31       858.80 o                         
  17  11   9       1675.08        742.18       823.26 o                         
 -12  12   9       4304.76       3668.64      1300.07 o                         
 -10  12   9        503.87        531.14       570.67 o                         
  -8  12   9       7148.56       7133.07       660.86 o                         
  -6  12   9       1236.65       1508.29       630.66 o                         
  -4  12   9       1021.45        379.74       374.64 o                         
  -2  12   9       1473.46       1299.20       405.09 o                         
   0  12   9        196.60       -346.17       368.81 o                         
   2  12   9         93.33        123.74       448.66 o                         
   4  12   9       2041.54       1296.32       489.37 o                         
   6  12   9       1513.52       1239.62       507.57 o                         
   8  12   9        156.10        208.72       484.24 o                         
  10  12   9       4637.50       3899.53       795.20 o                         
  12  12   9       1846.67       1961.45       693.07 o                         
 -36   0  10       1084.06       -218.29       711.00 o                         
 -34   0  10       3048.50       2247.41       531.90 o                         
 -32   0  10        384.37        -65.35       457.76 o                         
 -30   0  10      24469.33      25519.41      1106.85 o                         
 -28   0  10      17593.34      17853.93       902.38 o                         
 -26   0  10        214.83       1027.19       413.55 o                         
 -24   0  10      31507.60      33158.81      1014.81 o                         
 -22   0  10      13866.71      14157.37       592.17 o                         
 -20   0  10       1285.34       1713.86       219.17 o                         
 -18   0  10       6523.13       6648.96       316.80 o                         
 -16   0  10        158.85        287.68       170.19 o                         
 -14   0  10      11253.33      11523.37       611.94 o                         
 -12   0  10        211.36        252.06       152.28 o                         
 -10   0  10       8026.38       7649.24       345.79 o                         
  -8   0  10      14286.23      13029.65       345.01 o                         
  -6   0  10      75759.48      72129.01      1546.38 o                         
  -4   0  10      58320.03      58188.98      1260.39 o                         
  -2   0  10     126258.68     121038.20      2541.10 o                         
   0   0  10     156964.00     151985.47      3543.68 o                         
   2   0  10      17133.71      17617.44       384.82 o                         
   4   0  10      10315.38      10320.64       265.39 o                         
   6   0  10       7992.71       7596.72       235.69 o                         
   8   0  10       3808.10       3781.84       228.01 o                         
  10   0  10       4692.38       4463.68       270.38 o                         
  12   0  10       8638.56       8800.88       390.64 o                         
  14   0  10       1002.94        971.22       222.02 o                         
  16   0  10       1263.11       1245.99       263.85 o                         
  18   0  10      15383.92      15639.71       625.19 o                         
  20   0  10        548.52        555.29       302.45 o                         
  22   0  10      46947.79      51141.80      2577.95 o                         
  24   0  10      38065.17      40273.09      1421.61 o                         
  26   0  10        536.95        879.85       435.72 o                         
  28   0  10      16766.42      18110.98      1705.35 o                         
  30   0  10       1772.66       1699.49       490.11 o                         
  32   0  10        361.47       -122.64       636.97 o                         
  34   0  10       1149.64       1065.87       702.97 o                         
 -35   1  10         44.37        398.15       398.79 o                         
 -33   1  10       1262.72       1636.52       394.20 o                         
 -31   1  10         18.55        412.71       347.55 o                         
 -29   1  10        358.07        -19.78       329.45 o                         
 -27   1  10        799.87       1016.47       328.95 o                         
 -25   1  10        855.30        980.40       249.52 o                         
 -23   1  10         40.79         25.07       213.49 o                         
 -21   1  10      21447.13      21257.53       503.55 o                         
 -19   1  10       1358.93       1276.49       151.83 o                         
 -17   1  10       1357.94       1429.86       150.40 o                         
 -15   1  10       3465.85       3351.07       170.69 o                         
 -13   1  10       5356.59       4776.20       155.47 o                         
 -11   1  10      11949.95      11363.41       239.46 o                         
  -9   1  10      27220.74      24408.13       452.27 o                         
  -7   1  10       1900.78       2365.55       215.54 o                         
  -5   1  10       5826.10       5423.04       147.65 o                         
  -3   1  10        412.97        373.86        55.43 o                         
  -1   1  10      10518.77      10671.80       212.05 o                         
   1   1  10      22285.04      20663.15       343.53 o                         
   3   1  10      45375.86      46874.67       763.02 o                         
   5   1  10      21103.76      21207.25       345.11 o                         
   7   1  10      40705.54      39906.02       638.45 o                         
   9   1  10      10033.07      10747.17       259.32 o                         
  11   1  10       5375.43       5434.34       281.62 o                         
  13   1  10        249.78         94.11       135.90 o                         
  15   1  10      23800.20      24436.74       567.70 o                         
  17   1  10        146.62       -177.71       177.71 o                         
  19   1  10      10889.95      10516.48       389.70 o                         
  21   1  10       2308.47       2041.12       292.01 o                         
  23   1  10        352.13        171.19       308.53 o                         
  25   1  10         83.62         76.31       336.14 o                         
  27   1  10       6227.79       7532.64       506.11 o                         
  29   1  10        410.98       1061.80       387.01 o                         
  31   1  10       3181.33       3170.56       434.97 o                         
  33   1  10       3833.05       4107.13       863.35 o                         
 -34   2  10       3801.57       3895.38       497.78 o                         
 -32   2  10         74.68        437.77       359.96 o                         
 -30   2  10       2992.30       3272.80       562.53 o                         
 -28   2  10       5037.85       5341.00       443.10 o                         
 -26   2  10          9.26       -250.53       291.68 o                         
 -24   2  10       4783.77       4308.05       332.70 o                         
 -22   2  10      11931.88      11765.17       421.72 o                         
 -20   2  10        268.60        337.59       175.05 o                         
 -18   2  10      26110.34      26249.78       517.01 o                         
 -16   2  10       9204.43       8580.43       254.95 o                         
 -14   2  10       1968.50       1665.41       123.22 o                         
 -12   2  10      49380.56      48401.57       768.97 o                         
 -10   2  10       6060.80       6076.68       298.77 o                         
  -8   2  10      11684.42      11121.28       283.73 o                         
  -6   2  10      38818.68      38009.69       636.50 o                         
  -4   2  10       6873.38       7332.67       207.51 o                         
  -2   2  10       5533.08       5655.81       138.25 o                         
   0   2  10      35447.18      33132.95       556.16 o                         
   2   2  10      13808.79      13345.06       332.49 o                         
   4   2  10       5255.05       5071.80       180.90 o                         
   6   2  10      50522.08      51597.43       842.93 o                         
   8   2  10       7550.36       7794.56       227.90 o                         
  10   2  10      39741.51      39686.86       720.36 o                         
  12   2  10      20898.91      21868.47       455.60 o                         
  14   2  10        602.27        582.05       144.82 o                         
  16   2  10      49203.93      52359.96      1104.17 o                         
  18   2  10       4642.15       4459.38       266.33 o                         
  20   2  10       3445.85       3519.64       271.92 o                         
  22   2  10      13919.82      13634.09       523.84 o                         
  24   2  10        934.99        903.45       302.20 o                         
  26   2  10        842.11        385.52       345.27 o                         
  28   2  10       4577.84       4144.32       531.03 o                         
  30   2  10       1668.96       2215.85       491.50 o                         
  32   2  10        533.03        986.00       488.11 o                         
  34   2  10       3796.68       3616.33       753.57 o                         
 -35   3  10        658.53       1939.65      1365.87 o                         
 -33   3  10       1752.58       1819.99       520.92 o                         
 -31   3  10        133.11        644.87       457.85 o                         
 -29   3  10         30.34        131.31       342.36 o                         
 -27   3  10          3.46       -299.14       299.14 o                         
 -25   3  10         18.59       -377.57       464.36 o                         
 -23   3  10         39.24        422.20       224.90 o                         
 -21   3  10       2320.43       1992.33       206.84 o                         
 -19   3  10       4443.96       3911.27       221.59 o                         
 -17   3  10       8073.06       7435.04       358.57 o                         
 -15   3  10        458.37        590.87       139.07 o                         
 -13   3  10       3179.17       3320.16       183.86 o                         
 -11   3  10      21648.23      21880.65       566.81 o                         
  -9   3  10      12457.71      11483.74       315.57 o                         
  -7   3  10        219.89        232.48       111.31 o                         
  -5   3  10       2879.90       3168.52       123.14 o                         
  -3   3  10        212.31        237.82        69.40 o                         
  -1   3  10        562.54        741.49        73.21 o                         
   1   3  10       5656.00       5628.57       156.42 o                         
   3   3  10      12070.90      11212.58       258.39 o                         
   5   3  10       2858.98       3175.07       195.14 o                         
   7   3  10        214.84        414.71       143.25 o                         
   9   3  10       2718.23       2403.90       202.91 o                         
  11   3  10      10438.87      10358.02       282.60 o                         
  13   3  10       4550.49       4934.19       299.64 o                         
  15   3  10       8484.80       7714.35       375.61 o                         
  17   3  10       1751.75       1845.72       214.99 o                         
  19   3  10       3631.40       3178.42       264.02 o                         
  21   3  10        577.95         65.16       220.27 o                         
  23   3  10         56.32       -142.04       259.06 o                         
  25   3  10        755.56        770.23       362.67 o                         
  27   3  10       3496.99       2746.72       486.87 o                         
  29   3  10        675.50         74.77       629.27 o                         
  31   3  10        662.29        455.59       481.33 o                         
  33   3  10       2591.82       2889.43       584.66 o                         
 -34   4  10       4222.12       6117.71      1359.63 o                         
 -32   4  10        869.17        870.21       492.72 o                         
 -30   4  10         31.12       -233.73       448.33 o                         
 -28   4  10       2914.92       2813.73       481.03 o                         
 -26   4  10        290.26        545.52       394.44 o                         
 -24   4  10       1398.93       1654.96       375.24 o                         
 -22   4  10       5003.61       5302.53       362.11 o                         
 -20   4  10       3896.65       4048.41       317.05 o                         
 -18   4  10      34264.82      32462.38       718.29 o                         
 -16   4  10      24376.32      22999.73       553.35 o                         
 -14   4  10      18288.82      17578.55       449.31 o                         
 -12   4  10      65929.94      65239.42      1237.01 o                         
 -10   4  10      14156.69      13576.43       429.58 o                         
  -8   4  10        408.55        692.06       135.01 o                         
  -6   4  10       3447.32       3295.85       150.96 o                         
  -4   4  10         18.98        143.67        68.74 o                         
  -2   4  10       4837.85       4151.01       192.78 o                         
   0   4  10        680.79       1001.43       114.96 o                         
   2   4  10        872.00        679.53        99.32 o                         
   4   4  10      28298.43      28690.30       625.32 o                         
   6   4  10      52508.11      53160.08      1195.15 o                         
   8   4  10       3055.39       3203.83       225.38 o                         
  10   4  10      94627.19      96421.30      2092.12 o                         
  12   4  10      87005.92      86921.20      1906.79 o                         
  14   4  10       1655.14       1880.18       237.08 o                         
  16   4  10      25848.53      26582.77       649.04 o                         
  18   4  10       5997.42       6592.25       312.35 o                         
  20   4  10         81.41       -184.29       209.19 o                         
  22   4  10        136.79       -138.80       235.25 o                         
  24   4  10       1185.15       1302.64       325.95 o                         
  26   4  10       1546.53       1699.42       369.87 o                         
  28   4  10       2118.16       1976.66       417.06 o                         
  30   4  10        478.03        373.56       395.54 o                         
  32   4  10       3146.53       2903.13       581.02 o                         
 -33   5  10        454.61       2282.68      1160.05 o                         
 -31   5  10         86.02        858.86       491.62 o                         
 -29   5  10        661.81       1089.66       468.39 o                         
 -27   5  10       1572.97       1271.52       449.85 o                         
 -25   5  10         35.40        -57.57       346.94 o                         
 -23   5  10       3105.06       3117.18       367.89 o                         
 -21   5  10      21810.72      21984.59       839.87 o                         
 -19   5  10       1106.10       1475.08       267.89 o                         
 -17   5  10       4255.41       4295.80       301.20 o                         
 -15   5  10       1212.99        793.53       184.62 o                         
 -13   5  10      16236.00      15904.44       432.74 o                         
 -11   5  10        102.68        316.57       154.65 o                         
  -9   5  10      21269.82      20101.16       477.63 o                         
  -7   5  10       9301.37       8957.35       285.35 o                         
  -5   5  10        971.82       1312.76       123.08 o                         
  -3   5  10       1683.07       2025.32       179.84 o                         
  -1   5  10        422.61        325.45       142.78 o                         
   1   5  10      26721.14      25621.21       767.48 o                         
   3   5  10      15933.55      15109.51       398.41 o                         
   5   5  10        124.02        -18.64       152.40 o                         
   7   5  10      57184.18      55590.97      1263.37 o                         
   9   5  10        275.34        280.24       182.77 o                         
  11   5  10       3645.35       4097.49       274.94 o                         
  13   5  10         50.82        213.17       206.46 o                         
  15   5  10      21951.10      21415.11       640.06 o                         
  17   5  10       5735.17       6291.05       362.96 o                         
  19   5  10      10236.54      10097.42       467.62 o                         
  21   5  10       4627.19       4985.42       492.41 o                         
  23   5  10       1484.40        888.02       393.39 o                         
  25   5  10         14.81       -354.18       443.80 o                         
  27   5  10       1154.73        477.18       463.27 o                         
  29   5  10       2448.98       2013.94       538.67 o                         
  31   5  10       2388.45       2181.60       594.45 o                         
 -32   6  10       1044.68       1085.21      1209.94 o                         
 -30   6  10       5471.46       5519.26       777.86 o                         
 -28   6  10       7054.19       6937.91      1096.45 o                         
 -26   6  10         21.20       -215.43       410.52 o                         
 -24   6  10      11262.09      11240.27      1047.88 o                         
 -22   6  10       1160.97       1504.86       337.89 o                         
 -20   6  10       2354.02       1980.30       307.05 o                         
 -18   6  10       2384.69       2234.56       292.65 o                         
 -16   6  10       5806.94       6217.34       348.86 o                         
 -14   6  10         35.85         66.14       176.75 o                         
 -12   6  10       2419.19       2307.41       273.51 o                         
 -10   6  10      27116.25      27476.01       872.08 o                         
  -8   6  10        423.47        939.16       169.40 o                         
  -6   6  10      26323.79      25780.57       577.58 o                         
  -4   6  10      16366.29      15753.35       414.54 o                         
  -2   6  10      31555.03      30851.28       802.08 o                         
   0   6  10      32573.75      31444.38       679.36 o                         
   2   6  10       3142.20       3554.62       229.79 o                         
   4   6  10      40542.62      38870.44       807.49 o                         
   6   6  10       1263.40       1574.14       157.29 o                         
   8   6  10       6798.24       7468.15       446.99 o                         
  10   6  10        459.64        266.38       189.05 o                         
  12   6  10       5111.05       5469.79       291.75 o                         
  14   6  10       1563.10       1637.21       234.16 o                         
  16   6  10       1126.08        981.80       248.24 o                         
  18   6  10      18667.51      17945.75       653.24 o                         
  20   6  10        476.26       1184.05       331.08 o                         
  22   6  10       6902.16       6918.88       580.93 o                         
  24   6  10      13271.67      12534.18       748.97 o                         
  26   6  10       3217.51       2885.20       745.47 o                         
  28   6  10      12306.35      11233.76      1112.09 o                         
  30   6  10        452.70       -116.20      1044.67 o                         
 -29   7  10       5991.89       7221.63      1259.84 o                         
 -27   7  10         95.02        607.21       520.15 o                         
 -25   7  10       2905.51       3230.62       437.30 o                         
 -23   7  10       3917.61       3537.66       416.65 o                         
 -21   7  10         36.16        238.39       323.16 o                         
 -19   7  10         21.41         42.33       434.84 o                         
 -17   7  10         63.46       -210.11       252.89 o                         
 -15   7  10         12.00       -106.00       236.27 o                         
 -13   7  10       1509.86       1338.52       241.92 o                         
 -11   7  10       1013.02       1105.78       198.36 o                         
  -9   7  10       1831.56       1755.81       204.27 o                         
  -7   7  10      11395.88      11610.51       483.84 o                         
  -5   7  10      14870.27      16200.56       587.58 o                         
  -3   7  10       1442.61       1809.48       324.60 o                         
  -1   7  10      59360.27      59306.96      1266.73 o                         
   1   7  10       8819.12       9689.99       589.92 o                         
   3   7  10       1167.77       1718.90       236.14 o                         
   5   7  10       6896.49       6564.80       338.57 o                         
   7   7  10       2057.22       2088.31       257.33 o                         
   9   7  10        423.76         96.57       224.15 o                         
  11   7  10       1012.68        932.92       244.88 o                         
  13   7  10       1063.14       1069.35       258.25 o                         
  15   7  10        636.72        387.80       258.13 o                         
  17   7  10       2593.65       2094.85       356.13 o                         
  19   7  10       1039.64        926.47       371.80 o                         
  21   7  10       2968.41       2999.71       444.08 o                         
  23   7  10      11177.95      10086.68       744.12 o                         
  25   7  10       3146.69       2556.59       660.02 o                         
  27   7  10       2506.00       2304.54       605.77 o                         
 -28   8  10       3841.38       4015.90      1128.87 o                         
 -26   8  10        125.57        260.29       484.94 o                         
 -24   8  10       4145.11       5571.75       606.81 o                         
 -22   8  10       9566.25       9323.57       618.21 o                         
 -20   8  10       1181.65        904.19       413.24 o                         
 -18   8  10       1875.32       1555.75       337.05 o                         
 -16   8  10       2410.90       2301.62       359.25 o                         
 -14   8  10        255.58        460.34       262.65 o                         
 -12   8  10       4661.92       4251.83       310.40 o                         
 -10   8  10        174.08        324.18       221.07 o                         
  -8   8  10      11167.92      11184.32       386.27 o                         
  -6   8  10      21089.16      20943.66       623.25 o                         
  -4   8  10       1090.75       1500.94       240.66 o                         
  -2   8  10      11004.38      13785.70      1009.97 o                         
   0   8  10      25264.95      25438.43       787.15 o                         
   2   8  10      12659.00      12148.16       536.02 o                         
   4   8  10        263.74        795.49       244.58 o                         
   6   8  10       9633.55       9201.24       414.86 o                         
   8   8  10       3424.03       3415.27       308.05 o                         
  10   8  10        268.91        337.85       250.72 o                         
  12   8  10        370.05        340.48       252.49 o                         
  14   8  10       4450.93       4073.59       570.14 o                         
  16   8  10      12860.70      12238.23       907.68 o                         
  18   8  10       1450.69       1141.72       352.06 o                         
  20   8  10       4366.84       3485.03       455.41 o                         
  22   8  10      14562.35      14430.92       846.26 o                         
  24   8  10       4366.56       3555.98       592.81 o                         
  26   8  10        382.14        205.55       688.29 o                         
 -25   9  10       1094.17       2519.68      1203.71 o                         
 -23   9  10       1099.71       1180.95       552.85 o                         
 -21   9  10         70.33       -264.19       478.44 o                         
 -19   9  10       2095.93       2391.37       524.67 o                         
 -17   9  10       2793.39       2540.60       489.09 o                         
 -15   9  10        126.13        138.72       400.77 o                         
 -13   9  10        761.19        933.72       401.89 o                         
 -11   9  10      11785.79      12008.78       837.42 o                         
  -9   9  10       2402.85       3068.05       417.70 o                         
  -7   9  10        840.87       1040.49       258.29 o                         
  -5   9  10       8335.20       8534.28       373.99 o                         
  -3   9  10        351.17        201.25       235.83 o                         
  -1   9  10       3994.14       4168.58       337.49 o                         
   1   9  10         72.13        223.27       295.14 o                         
   3   9  10       3434.05       3161.09       599.76 o                         
   5   9  10       4499.98       4885.85       409.20 o                         
   7   9  10         21.53        453.67       261.98 o                         
   9   9  10       1386.53       1420.85       291.17 o                         
  11   9  10       3855.36       3590.31       376.15 o                         
  13   9  10       3907.05       3863.86       395.23 o                         
  15   9  10         49.87       -116.08       323.80 o                         
  17   9  10       4551.13       3768.82       421.69 o                         
  19   9  10       5137.80       4836.26       453.74 o                         
  21   9  10         23.08        571.85       432.83 o                         
  23   9  10       2454.39       1873.82       529.40 o                         
  25   9  10        147.90        -43.66       742.18 o                         
 -22  10  10       7058.92       7714.33      1640.29 o                         
 -20  10  10        165.27        480.07       529.96 o                         
 -18  10  10       5751.25       6351.64       640.04 o                         
 -16  10  10       4736.03       6144.16       838.28 o                         
 -14  10  10       1515.30       1865.48       476.12 o                         
 -12  10  10       7904.21       8528.93       665.49 o                         
 -10  10  10        165.16        829.85       376.06 o                         
  -8  10  10       2764.87       3256.62       428.54 o                         
  -6  10  10       1554.46       1584.24       380.46 o                         
  -4  10  10        385.36        264.99       338.78 o                         
  -2  10  10         29.70       -220.88       283.56 o                         
   0  10  10        677.10       1196.71       354.68 o                         
   2  10  10       3239.29       3530.20       406.08 o                         
   4  10  10         97.03        574.85       352.73 o                         
   6  10  10       8114.96       9288.39       542.60 o                         
   8  10  10       1322.39       1933.56       441.15 o                         
  10  10  10       6946.17       7879.66       602.40 o                         
  12  10  10       5131.78       5465.52       510.53 o                         
  14  10  10       1110.98       1543.10       376.61 o                         
  16  10  10      10033.83       9698.92       979.18 o                         
  18  10  10        158.09        374.23       485.85 o                         
  20  10  10        634.13        -37.40       488.12 o                         
 -17  11  10       6784.40       3522.42       815.67 o                         
 -15  11  10        444.38        327.99       496.27 o                         
 -13  11  10       9592.35       8161.80       667.28 o                         
 -11  11  10       3486.64       2423.47       494.27 o                         
  -9  11  10         35.56         89.07       391.28 o                         
  -7  11  10        449.82        200.05       387.04 o                         
  -5  11  10        115.46         90.68       379.47 o                         
  -3  11  10         56.73        -54.32       349.08 o                         
  -1  11  10       1634.61       1530.10       371.43 o                         
   1  11  10        868.57        738.35       429.97 o                         
   3  11  10         15.57        119.54       419.60 o                         
   5  11  10       4515.46       4780.41       555.63 o                         
   7  11  10      12170.34      12970.99       768.01 o                         
   9  11  10       2670.41       2617.56       506.81 o                         
  11  11  10      18422.84      16931.55      1026.96 o                         
  13  11  10       3777.86       3972.98       552.42 o                         
  15  11  10       3877.35       4220.15       857.25 o                         
 -10  12  10       8737.30       6740.89       763.56 o                         
  -8  12  10       1031.03         32.98       518.38 o                         
  -6  12  10       3633.98       3481.64       491.54 o                         
  -4  12  10       4405.50       3902.42       482.19 o                         
  -2  12  10       1191.05       1103.07       396.99 o                         
   0  12  10       2024.19       2096.59       498.92 o                         
   2  12  10       1348.88        747.33       472.43 o                         
   4  12  10       5629.07       6260.65       623.15 o                         
   6  12  10        186.34       -116.93       472.95 o                         
   8  12  10       2433.93       1644.36       653.34 o                         
  10  12  10        711.86        851.03       988.54 o                         
 -35   1  11       3866.28       3867.29       606.61 o                         
 -33   1  11       7007.34       7049.82       610.34 o                         
 -31   1  11        439.03        240.66       541.10 o                         
 -29   1  11      13094.07      12758.21       941.65 o                         
 -27   1  11      15061.32      15696.84       579.59 o                         
 -25   1  11          6.43        192.86       236.65 o                         
 -23   1  11       3080.69       3154.46       269.69 o                         
 -21   1  11      10597.26      11680.58       371.97 o                         
 -19   1  11       1105.50       1415.75       176.16 o                         
 -17   1  11       3208.72       3284.81       203.11 o                         
 -15   1  11       1199.63       1339.25       138.30 o                         
 -13   1  11        585.23        632.86        97.90 o                         
 -11   1  11      48884.37      46772.96       735.85 o                         
  -9   1  11      14810.54      14954.96       324.63 o                         
  -7   1  11      23231.38      23123.98       413.91 o                         
  -5   1  11     148557.06     145874.14      2279.53 o                         
  -3   1  11      27999.82      28157.36       489.35 o                         
  -1   1  11      27184.10      26891.42       494.97 o                         
   1   1  11      45789.10      45098.36       734.97 o                         
   3   1  11       3324.99       3005.61       116.20 o                         
   5   1  11        281.15        242.89        68.99 o                         
   7   1  11        154.73        209.35        88.98 o                         
   9   1  11        133.93        141.34       101.83 o                         
  11   1  11      10584.13      11244.15       293.01 o                         
  13   1  11       2080.28       2058.77       175.39 o                         
  15   1  11         49.61       -158.80       158.80 o                         
  17   1  11      52812.00      57568.15      1073.30 o                         
  19   1  11      36171.57      38337.73       792.86 o                         
  21   1  11         79.19         38.61       224.24 o                         
  23   1  11      32819.46      35873.60       795.36 o                         
  25   1  11      12224.71      13098.67       470.63 o                         
  27   1  11        656.43        578.38       288.25 o                         
  29   1  11       3067.86       3026.67       453.22 o                         
  31   1  11         68.39         41.32       329.23 o                         
  33   1  11       1307.37       1432.37       592.09 o                         
 -34   2  11        637.19       1339.55       634.76 o                         
 -32   2  11        373.83        683.89       483.74 o                         
 -30   2  11        150.57         15.61       334.46 o                         
 -28   2  11        204.62        450.39       329.85 o                         
 -26   2  11       6268.41       5557.97       378.93 o                         
 -24   2  11       7564.38       7501.99       496.43 o                         
 -22   2  11       2213.28       2721.88       229.08 o                         
 -20   2  11       2765.12       3146.83       222.21 o                         
 -18   2  11       2108.73       2054.16       192.84 o                         
 -16   2  11       1826.67       1917.30       173.46 o                         
 -14   2  11      10916.40      10106.86       294.14 o                         
 -12   2  11       1792.88       1757.31       111.38 o                         
 -10   2  11      11934.18      10769.62       297.71 o                         
  -8   2  11      21848.19      19997.69       430.64 o                         
  -6   2  11        553.49        659.82       100.62 o                         
  -4   2  11        244.75        138.32        87.88 o                         
  -2   2  11      44277.30      42612.36       805.08 o                         
   0   2  11      14714.66      13918.39       295.44 o                         
   2   2  11      12328.59      11516.37       290.89 o                         
   4   2  11      62777.33      58748.16      1088.00 o                         
   6   2  11       1940.50       2111.59       108.69 o                         
   8   2  11      12040.39      11450.06       325.56 o                         
  10   2  11       5551.73       5772.40       255.10 o                         
  12   2  11        527.34        529.90       131.45 o                         
  14   2  11      28259.17      29237.56       639.81 o                         
  16   2  11      28480.31      28768.62       651.97 o                         
  18   2  11         94.70        -52.06       194.96 o                         
  20   2  11        270.74       -209.47       220.55 o                         
  22   2  11        368.82        114.31       241.17 o                         
  24   2  11        736.14        755.17       277.24 o                         
  26   2  11      15523.92      15845.78       562.82 o                         
  28   2  11       6947.26       7256.96       481.70 o                         
  30   2  11        363.36       -287.63       423.96 o                         
  32   2  11       1612.06       1627.17       384.62 o                         
  34   2  11          2.35       1390.81       935.52 o                         
 -33   3  11        632.41        533.56       597.45 o                         
 -31   3  11       3147.14       3156.78       654.37 o                         
 -29   3  11        520.54       1216.24       567.13 o                         
 -27   3  11       3585.12       3647.59       584.15 o                         
 -25   3  11       2645.04       3139.15       317.24 o                         
 -23   3  11      17044.38      17231.84       524.43 o                         
 -21   3  11      17369.85      16110.15       440.57 o                         
 -19   3  11       1995.50       2362.97       186.33 o                         
 -17   3  11      63261.29      64171.76      1149.71 o                         
 -15   3  11      22204.66      22409.41       541.36 o                         
 -13   3  11      12314.18      12408.81       366.45 o                         
 -11   3  11       8296.44       7952.54       426.34 o                         
  -9   3  11       2018.69       1924.30       159.85 o                         
  -7   3  11       6493.88       6242.13       298.61 o                         
  -5   3  11       6056.39       5206.54       176.81 o                         
  -3   3  11       4147.32       3902.47       203.53 o                         
  -1   3  11       5944.65       6242.00       188.05 o                         
   1   3  11      19582.98      19935.96       416.79 o                         
   3   3  11      15288.92      15185.14       394.53 o                         
   5   3  11      59270.86      58672.54      1186.49 o                         
   7   3  11     134303.78     138935.44      2942.80 o                         
   9   3  11       3189.87       3484.10       237.10 o                         
  11   3  11      49663.14      51101.43       966.88 o                         
  13   3  11      47787.62      47783.22       930.55 o                         
  15   3  11        694.27        487.29       176.05 o                         
  17   3  11          4.54         82.46       188.48 o                         
  19   3  11        230.30         17.77       215.63 o                         
  21   3  11       3061.44       2920.46       290.92 o                         
  23   3  11        941.65        776.50       284.85 o                         
  25   3  11       1562.61        996.51       355.61 o                         
  27   3  11        580.38        152.65       368.42 o                         
  29   3  11       8796.96       8883.82       562.82 o                         
  31   3  11       5227.20       5660.16       695.74 o                         
  33   3  11       1781.14       2633.85       684.49 o                         
 -34   4  11        111.03       1484.37      1528.02 o                         
 -32   4  11          2.20        854.05       606.64 o                         
 -30   4  11        235.20        -90.20       567.81 o                         
 -28   4  11        579.75        252.12       421.48 o                         
 -26   4  11       1220.84       1155.28       422.21 o                         
 -24   4  11        430.94       1003.64       358.91 o                         
 -22   4  11       4667.16       4799.45       363.76 o                         
 -20   4  11       2301.96       2381.58       291.48 o                         
 -18   4  11        740.25       1155.81       209.83 o                         
 -16   4  11      12078.71      12172.76       392.82 o                         
 -14   4  11        100.91        246.69       172.48 o                         
 -12   4  11        174.92        335.39       158.40 o                         
 -10   4  11         44.68        202.52       141.75 o                         
  -8   4  11        362.83        457.56       136.44 o                         
  -6   4  11       2256.47       2447.50       164.28 o                         
  -4   4  11        191.24        338.61        81.47 o                         
  -2   4  11      17011.36      16061.61       337.19 o                         
   0   4  11       1234.05       1262.14       108.14 o                         
   2   4  11       7738.54       7286.28       388.66 o                         
   4   4  11       8316.07       8653.06       316.98 o                         
   6   4  11      27520.20      28161.06       695.87 o                         
   8   4  11       9429.15       9555.28       373.28 o                         
  10   4  11       2463.81       3109.73       325.82 o                         
  12   4  11      15854.92      15662.48       713.67 o                         
  14   4  11        922.85        966.48       232.46 o                         
  16   4  11       1108.62        891.64       173.25 o                         
  18   4  11        406.33        479.23       195.74 o                         
  20   4  11        810.97        744.08       230.73 o                         
  22   4  11         84.65       -168.10       238.84 o                         
  24   4  11        278.33       -151.58       308.64 o                         
  26   4  11       4059.91       4449.62       528.48 o                         
  28   4  11        124.16       -396.79       423.42 o                         
  30   4  11        788.82        843.55       519.66 o                         
  32   4  11       3451.35       4435.50       942.32 o                         
 -33   5  11       4704.90       4726.89      1272.31 o                         
 -31   5  11         48.64        -30.07       580.48 o                         
 -29   5  11        523.88        846.09       577.67 o                         
 -27   5  11       3216.92       2840.66       550.78 o                         
 -25   5  11        955.05        658.82       398.65 o                         
 -23   5  11       8829.07       8763.78       451.56 o                         
 -21   5  11       5697.14       5271.31       364.72 o                         
 -19   5  11        605.47        664.69       265.02 o                         
 -17   5  11      17339.17      17086.11       546.83 o                         
 -15   5  11      29649.32      28739.93       655.31 o                         
 -13   5  11       1878.61       1979.73       209.25 o                         
 -11   5  11      20625.43      19379.61       484.69 o                         
  -9   5  11      31187.87      30070.82       648.82 o                         
  -7   5  11       1323.46       1406.46       167.21 o                         
  -5   5  11       8698.38       8735.42       293.26 o                         
  -3   5  11         55.93        178.93        93.69 o                         
  -1   5  11       5634.83       5705.03       314.80 o                         
   1   5  11      19303.22      20018.02       448.29 o                         
   3   5  11       3359.17       3596.99       190.91 o                         
   5   5  11      23044.11      23035.02       547.73 o                         
   7   5  11      25800.78      25780.79       675.08 o                         
   9   5  11       1451.12       1523.89       274.01 o                         
  11   5  11       4889.84       5272.49       310.84 o                         
  13   5  11      16503.81      15724.16       533.43 o                         
  15   5  11       2403.21       2702.78       282.46 o                         
  17   5  11       4995.91       5245.04       495.98 o                         
  19   5  11       2318.80       1933.88       308.95 o                         
  21   5  11       2098.71       2069.55       420.90 o                         
  23   5  11       9489.49       9651.06       610.80 o                         
  25   5  11        460.08        296.97       434.80 o                         
  27   5  11       4790.53       4724.88      1177.29 o                         
  29   5  11      10866.22       9458.05      1283.76 o                         
  31   5  11       2147.44       2538.39      1047.79 o                         
 -30   6  11         61.00        970.17       753.16 o                         
 -28   6  11       3605.80       2669.56       613.03 o                         
 -26   6  11       2855.10       3054.86       487.56 o                         
 -24   6  11        221.27        362.08       415.41 o                         
 -22   6  11       2322.86       2158.19       364.27 o                         
 -20   6  11       1424.09       1255.91       307.83 o                         
 -18   6  11        137.28         60.95       257.15 o                         
 -16   6  11         28.54        118.44       236.19 o                         
 -14   6  11       6497.51       6424.81       325.46 o                         
 -12   6  11       9590.70       8718.21       332.89 o                         
 -10   6  11       1040.91       1922.75       320.89 o                         
  -8   6  11      11137.01      10760.61       359.54 o                         
  -6   6  11      14361.96      13770.53       395.32 o                         
  -4   6  11      10962.10      12244.60       364.21 o                         
  -2   6  11       6022.90       6334.71       283.81 o                         
   0   6  11       2227.42       2381.10       209.14 o                         
   2   6  11      11507.69      11343.79       375.13 o                         
   4   6  11      12354.97      12159.41       417.91 o                         
   6   6  11         94.24       -148.85       148.85 o                         
   8   6  11        358.82        390.75       162.87 o                         
  10   6  11       3093.62       3236.48       398.37 o                         
  12   6  11       1579.86       1597.57       280.91 o                         
  14   6  11       3235.59       3858.14       415.75 o                         
  16   6  11      16185.61      15559.92       575.09 o                         
  18   6  11       9489.74       9307.69       530.10 o                         
  20   6  11        491.30         24.95       353.31 o                         
  22   6  11       1200.97        716.24       462.87 o                         
  24   6  11       2667.56       2104.06       527.74 o                         
  26   6  11       4331.11       3718.18       595.34 o                         
  28   6  11        275.69        250.52       505.70 o                         
  30   6  11        155.72       1209.95      1178.76 o                         
 -29   7  11       4100.52       4234.18      1135.10 o                         
 -27   7  11       7142.10       7006.10       894.73 o                         
 -25   7  11         27.60        114.34       419.41 o                         
 -23   7  11       1308.07       1012.62       409.99 o                         
 -21   7  11       1676.24       1284.10       354.02 o                         
 -19   7  11        359.97        650.12       298.94 o                         
 -17   7  11        152.98         90.50       269.78 o                         
 -15   7  11       2003.09       1778.61       282.72 o                         
 -13   7  11        640.55        821.33       242.41 o                         
 -11   7  11      11704.44      12129.13       413.65 o                         
  -9   7  11       9478.13       9362.94       552.25 o                         
  -7   7  11       2689.47       3402.17       236.97 o                         
  -5   7  11      63419.99      62920.23      1222.16 o                         
  -3   7  11       5337.72       5364.69       290.69 o                         
  -1   7  11       8689.21       9796.88       431.31 o                         
   1   7  11      26537.25      25385.64       679.58 o                         
   3   7  11         49.47         75.19       218.32 o                         
   5   7  11        272.08        361.76       221.57 o                         
   7   7  11        140.56       -223.20       223.20 o                         
   9   7  11        156.47        -67.37       232.01 o                         
  11   7  11         62.20       -236.13       236.13 o                         
  13   7  11       1846.44       1373.07       276.00 o                         
  15   7  11       1091.26        886.97       297.41 o                         
  17   7  11      11976.04      11902.42       617.12 o                         
  19   7  11      12300.25      11542.66       631.53 o                         
  21   7  11        112.43       -104.64       390.47 o                         
  23   7  11      16532.02      14295.23       796.17 o                         
  25   7  11       4729.57       3559.79       617.09 o                         
  27   7  11        619.21        423.43       654.10 o                         
 -26   8  11         43.76       2313.86      1004.13 o                         
 -24   8  11       2660.62       3025.66       617.46 o                         
 -22   8  11        165.16        399.50       417.84 o                         
 -20   8  11         13.97        589.67       393.54 o                         
 -18   8  11         31.69        169.41       315.57 o                         
 -16   8  11         83.24        386.15       274.00 o                         
 -14   8  11       4501.06       4991.54       353.65 o                         
 -12   8  11         97.58         44.88       245.55 o                         
 -10   8  11      13300.91      12106.80       559.70 o                         
  -8   8  11       1746.26       2333.84       303.65 o                         
  -6   8  11      10301.53      10443.94       589.82 o                         
  -4   8  11      17092.17      17228.40       509.01 o                         
  -2   8  11       4701.81       4944.41       367.13 o                         
   0   8  11       9573.42       8740.95       875.97 o                         
   2   8  11        205.75        208.25       286.04 o                         
   4   8  11       9620.67       8853.43       419.74 o                         
   6   8  11        449.37        396.38       256.67 o                         
   8   8  11        237.57        309.35       260.69 o                         
  10   8  11         18.33       -147.77       299.84 o                         
  12   8  11         28.32        402.59       271.09 o                         
  14   8  11       5810.04       5220.66       429.28 o                         
  16   8  11        151.58       -255.93       319.16 o                         
  18   8  11      11823.44      10689.54       790.29 o                         
  20   8  11       3444.33       2854.63       457.89 o                         
  22   8  11       1105.78        472.96       476.93 o                         
  24   8  11       6584.57       4229.85       608.94 o                         
  26   8  11        606.25        449.05      1178.76 o                         
 -23   9  11       1244.77        895.96       872.01 o                         
 -21   9  11       5509.47       5010.57       827.38 o                         
 -19   9  11        121.21        192.69       464.69 o                         
 -17   9  11       4589.05       4335.19       551.99 o                         
 -15   9  11        344.19        231.40       420.08 o                         
 -13   9  11       7881.13       8397.28       562.33 o                         
 -11   9  11       2989.77       2460.06       394.18 o                         
  -9   9  11        580.65        512.01       315.03 o                         
  -7   9  11       4745.60       4917.46       447.15 o                         
  -5   9  11       2759.33       3128.48       279.58 o                         
  -3   9  11      10209.65      10286.64       389.93 o                         
  -1   9  11        530.72        965.66       286.36 o                         
   1   9  11       5357.98       5284.98       430.97 o                         
   3   9  11      22304.64      23556.38       910.61 o                         
   5   9  11        128.96         63.02       312.31 o                         
   7   9  11      10258.96      11252.97       508.78 o                         
   9   9  11        148.47        401.77       284.85 o                         
  11   9  11      13189.66      12793.55       718.18 o                         
  13   9  11       4447.87       4262.83       465.46 o                         
  15   9  11       9579.21       8996.42       530.67 o                         
  17   9  11       5879.52       4865.64       458.09 o                         
  19   9  11        947.16       1063.84       412.62 o                         
  21   9  11        189.49        749.52       480.55 o                         
  23   9  11        111.61        318.08       735.95 o                         
 -20  10  11        597.14       1122.63      1116.39 o                         
 -18  10  11       4952.24       7462.27      1746.31 o                         
 -16  10  11      12125.37      10243.64      1073.50 o                         
 -14  10  11        859.20       1228.03       471.13 o                         
 -12  10  11       1137.77        713.83       431.33 o                         
 -10  10  11       2138.72       1991.79       466.86 o                         
  -8  10  11        377.75        396.99       458.83 o                         
  -6  10  11        581.80        561.61       347.58 o                         
  -4  10  11        124.66        -51.91       296.77 o                         
  -2  10  11         97.76         87.57       288.28 o                         
   0  10  11        636.03        549.39       341.43 o                         
   2  10  11       1785.43       2090.24       397.85 o                         
   4  10  11        251.72        746.50       369.75 o                         
   6  10  11      15895.24      15335.96       810.75 o                         
   8  10  11       8970.13       9051.24       915.42 o                         
  10  10  11        615.27       1018.04       432.80 o                         
  12  10  11      11856.25      10544.63       586.65 o                         
  14  10  11       2262.72       1798.15       561.06 o                         
  16  10  11          9.49       -245.52       360.56 o                         
  18  10  11        126.80        385.48       403.98 o                         
  20  10  11        149.08       -436.58       648.63 o                         
 -15  11  11       2617.26       1690.18      1122.63 o                         
 -13  11  11        103.71        468.44       540.81 o                         
 -11  11  11       2071.87       1419.44       489.94 o                         
  -9  11  11       2299.58       1511.52       536.04 o                         
  -7  11  11        293.45        129.27       391.43 o                         
  -5  11  11       1361.85       1264.49       380.81 o                         
  -3  11  11        277.59       -106.86       344.74 o                         
  -1  11  11        806.16        642.90       354.17 o                         
   1  11  11       1616.67       1599.43       476.12 o                         
   3  11  11         13.44        257.24       427.95 o                         
   5  11  11       3359.35       4572.71       549.62 o                         
   7  11  11       3557.28       3704.84       537.71 o                         
   9  11  11         36.82       1088.52       475.99 o                         
  11  11  11       1900.68       2696.55       527.53 o                         
  13  11  11       2383.19       2705.31       604.39 o                         
  15  11  11        198.57       2713.02      1122.63 o                         
  -8  12  11        423.65       -302.87       594.07 o                         
  -6  12  11       2516.60       2765.69       642.56 o                         
  -4  12  11        537.36        146.57       518.52 o                         
  -2  12  11         52.06         15.13       408.93 o                         
   0  12  11       2956.37       2093.82       463.43 o                         
   2  12  11       2665.77       2019.19       614.69 o                         
   4  12  11          6.78        487.67       955.24 o                         
   6  12  11       5808.99       3124.03       910.58 o                         
 -34   0  12       9199.10       7608.31       991.66 o                         
 -32   0  12      12189.72      11177.03       923.92 o                         
 -30   0  12       1274.69       1597.20       664.22 o                         
 -28   0  12      10092.61      11324.70      1634.05 o                         
 -26   0  12       6570.11       6751.80       554.62 o                         
 -24   0  12       2336.34       2365.08       480.86 o                         
 -22   0  12        819.46        479.95       362.15 o                         
 -20   0  12       2138.85       1765.93       371.68 o                         
 -18   0  12       7209.48       6722.15       385.49 o                         
 -16   0  12       7808.42       7861.29       470.96 o                         
 -14   0  12      24247.39      23225.23       827.29 o                         
 -12   0  12       3309.04       3161.55       291.55 o                         
 -10   0  12     116812.71     111498.74      3045.30 o                         
  -8   0  12      76902.25      74352.38      1802.45 o                         
  -6   0  12      59828.32      57502.77      1263.52 o                         
  -4   0  12      97073.09      96495.18      2154.28 o                         
  -2   0  12      42249.91      42447.05       952.55 o                         
   0   0  12      18302.07      17504.31       501.23 o                         
   2   0  12       1885.56       1707.19       148.61 o                         
   4   0  12        440.58        451.23        93.48 o                         
   6   0  12        865.93       1019.69       125.97 o                         
   8   0  12        398.26        426.66       185.44 o                         
  10   0  12       1146.99       1151.59       206.21 o                         
  12   0  12      26975.75      28336.39       823.15 o                         
  14   0  12      75472.66      81786.47      2038.30 o                         
  16   0  12       2728.75       3345.86       331.29 o                         
  18   0  12      53865.98      61916.29      1638.67 o                         
  20   0  12      75473.40      83475.23      2145.11 o                         
  22   0  12        858.49        745.42       357.94 o                         
  24   0  12       7581.92       6931.71       504.74 o                         
  26   0  12       5822.51       5687.24       577.93 o                         
  28   0  12       3616.74       4157.12       513.24 o                         
  30   0  12        324.70        755.48       704.11 o                         
  32   0  12        261.58       -271.85       549.01 o                         
  34   0  12        924.10        923.05      1340.92 o                         
 -35   1  12        281.00       2014.50       841.97 o                         
 -33   1  12          4.50        123.03       533.82 o                         
 -31   1  12        293.36        492.81       413.17 o                         
 -29   1  12       3755.04       3675.90       455.79 o                         
 -27   1  12        798.01        918.73       300.48 o                         
 -25   1  12       2890.93       3133.17       289.27 o                         
 -23   1  12       1130.40       1103.20       238.97 o                         
 -21   1  12        734.36        762.90       213.60 o                         
 -19   1  12       2894.67       2947.79       222.79 o                         
 -17   1  12       5990.47       5634.02       247.07 o                         
 -15   1  12       7866.48       8214.47       340.92 o                         
 -13   1  12      14282.65      14097.16       374.95 o                         
 -11   1  12       5493.30       5497.03       294.37 o                         
  -9   1  12       4176.77       4392.43       294.74 o                         
  -7   1  12      10873.72      10189.42       245.59 o                         
  -5   1  12       8247.15       8453.42       225.50 o                         
  -3   1  12       3478.97       3564.83       136.02 o                         
  -1   1  12      78717.41      76048.89      1210.66 o                         
   1   1  12       8996.23       8467.12       258.68 o                         
   3   1  12       8950.44       8292.81       201.40 o                         
   5   1  12       1471.59       1600.90        98.52 o                         
   7   1  12         27.55        -40.28        88.17 o                         
   9   1  12       5733.34       5388.19       191.65 o                         
  11   1  12      35718.14      37807.09       685.78 o                         
  13   1  12        316.82        222.73       152.15 o                         
  15   1  12       2594.88       2444.91       209.47 o                         
  17   1  12       1664.64       1426.50       212.22 o                         
  19   1  12        630.44        515.48       220.64 o                         
  21   1  12       6995.49       7217.25       344.86 o                         
  23   1  12      14212.17      14905.93       498.08 o                         
  25   1  12         45.91        231.51       272.70 o                         
  27   1  12       5042.55       4817.00       361.37 o                         
  29   1  12       2250.22       1674.99       463.17 o                         
  31   1  12        530.91        582.46       355.34 o                         
  33   1  12        227.81       -189.13       471.71 o                         
 -34   2  12        846.43       2083.10       923.05 o                         
 -32   2  12       3165.25       3174.47       637.60 o                         
 -30   2  12       1999.10       1341.71       582.43 o                         
 -28   2  12       2453.27       1821.10       478.01 o                         
 -26   2  12      12070.00      11938.14       502.75 o                         
 -24   2  12         99.33        -75.79       250.78 o                         
 -22   2  12       7744.08       7215.99       330.53 o                         
 -20   2  12      15665.54      15959.71       461.94 o                         
 -18   2  12       1268.30       1121.36       179.83 o                         
 -16   2  12      16412.53      15645.13       466.04 o                         
 -14   2  12       6149.80       6217.96       208.36 o                         
 -12   2  12       2241.42       2133.62       116.24 o                         
 -10   2  12      13264.42      12964.71       330.89 o                         
  -8   2  12      13575.05      13049.29       549.94 o                         
  -6   2  12        116.10        229.02       101.10 o                         
  -4   2  12      19816.76      18075.33       379.55 o                         
  -2   2  12      29540.70      29516.25       590.46 o                         
   0   2  12       1780.50       1789.49       110.10 o                         
   2   2  12      60713.54      57627.58      1069.21 o                         
   4   2  12       6482.68       6555.84       228.39 o                         
   6   2  12      20159.81      20305.16       414.88 o                         
   8   2  12      41914.05      42118.35       762.85 o                         
  10   2  12       1109.00        996.97       139.46 o                         
  12   2  12      29303.28      30418.91       613.62 o                         
  14   2  12       5898.62       6210.20       258.69 o                         
  16   2  12        406.73        231.83       182.26 o                         
  18   2  12       7906.27       7686.31       354.45 o                         
  20   2  12       4098.79       3662.00       287.02 o                         
  22   2  12        659.29        399.93       258.73 o                         
  24   2  12       3491.76       3586.83       314.95 o                         
  26   2  12       6750.35       7074.21       390.55 o                         
  28   2  12          5.03         18.26       356.49 o                         
  30   2  12       6976.77       7523.37       477.19 o                         
  32   2  12       3462.55       3313.29       424.61 o                         
 -33   3  12         12.85       1126.88       863.80 o                         
 -31   3  12         12.49        342.82       581.87 o                         
 -29   3  12        190.66        -75.61       546.56 o                         
 -27   3  12        483.82        478.58       514.71 o                         
 -25   3  12        114.57        255.26       334.60 o                         
 -23   3  12       4037.35       3831.55       380.28 o                         
 -21   3  12       2118.29       1791.43       259.01 o                         
 -19   3  12       3318.31       3733.59       264.85 o                         
 -17   3  12        515.82        919.55       203.37 o                         
 -15   3  12       4706.50       4896.08       256.33 o                         
 -13   3  12       5452.44       5522.40       253.49 o                         
 -11   3  12       2402.86       2592.17       186.99 o                         
  -9   3  12        763.28        643.70       149.51 o                         
  -7   3  12          8.21        104.43       104.05 o                         
  -5   3  12         64.23         74.80        91.32 o                         
  -3   3  12       2796.82       3271.22       122.73 o                         
  -1   3  12      10757.55      10270.97       365.32 o                         
   1   3  12      10217.86      10479.78       261.85 o                         
   3   3  12        663.64       1285.48       145.17 o                         
   5   3  12        372.94        597.88       141.93 o                         
   7   3  12       3214.34       3064.53       206.46 o                         
   9   3  12       9208.23       9793.60       356.33 o                         
  11   3  12       5774.51       5741.53       308.07 o                         
  13   3  12         66.02         14.18       143.99 o                         
  15   3  12         79.10         96.30       171.28 o                         
  17   3  12        236.33        -96.85       197.87 o                         
  19   3  12        241.62       -105.73       213.93 o                         
  21   3  12        419.95         39.19       250.48 o                         
  23   3  12       5094.80       4716.41       383.35 o                         
  25   3  12       1836.10       1263.43       362.28 o                         
  27   3  12         95.03       -104.00       360.46 o                         
  29   3  12       2111.13       2490.18       627.24 o                         
  31   3  12       1756.87       1945.93       520.09 o                         
  33   3  12        892.57       2298.56       819.91 o                         
 -32   4  12       1136.43       1214.22       679.77 o                         
 -30   4  12        361.07       1035.01       690.85 o                         
 -28   4  12       1519.76        486.59       574.76 o                         
 -26   4  12       9033.19       9166.43       632.73 o                         
 -24   4  12        145.01        867.42       348.49 o                         
 -22   4  12      24433.61      24235.20       710.94 o                         
 -20   4  12      27813.08      27992.92       756.07 o                         
 -18   4  12       1179.73       1432.53       221.86 o                         
 -16   4  12      20055.71      20612.98       556.36 o                         
 -14   4  12      13678.21      13638.25       482.26 o                         
 -12   4  12        455.09        494.19       169.07 o                         
 -10   4  12        141.75        151.85       152.54 o                         
  -8   4  12         55.65        204.64       133.42 o                         
  -6   4  12        290.28        211.04       131.50 o                         
  -4   4  12       1625.93       1676.93       128.38 o                         
  -2   4  12         10.52         11.29        95.33 o                         
   0   4  12       9789.08       9848.68       263.23 o                         
   2   4  12      95890.14      97789.41      1776.01 o                         
   4   4  12      13868.52      14018.45       363.61 o                         
   6   4  12      30856.91      31126.16       708.53 o                         
   8   4  12      86579.21      89029.56      1946.42 o                         
  10   4  12       8012.10       7866.89       365.65 o                         
  12   4  12       2056.59       2178.21       253.99 o                         
  14   4  12       1718.79       1201.60       258.53 o                         
  16   4  12         24.87       -240.83       240.83 o                         
  18   4  12        146.36         32.40       273.19 o                         
  20   4  12        960.49        568.93       296.92 o                         
  22   4  12       1452.36        470.40       325.15 o                         
  24   4  12       8555.50       7965.16       686.26 o                         
  26   4  12       2886.04       2520.28       510.47 o                         
  28   4  12        447.64       -139.65       470.41 o                         
  30   4  12      16905.82      15720.04       847.76 o                         
  32   4  12       5965.35       8849.44      1334.68 o                         
 -31   5  12        506.28        930.14       791.16 o                         
 -29   5  12       2583.60       2043.13       605.65 o                         
 -27   5  12       4960.90       4667.57       639.07 o                         
 -25   5  12       3533.48       4334.69       596.30 o                         
 -23   5  12          3.15        282.04       308.77 o                         
 -21   5  12       4619.37       4992.12       368.71 o                         
 -19   5  12         92.65         98.43       255.42 o                         
 -17   5  12      14188.80      13755.11       499.30 o                         
 -15   5  12        108.07        759.10       198.20 o                         
 -13   5  12       9288.01       9197.60       340.73 o                         
 -11   5  12      13003.59      12769.36       430.53 o                         
  -9   5  12        590.70       1164.73       176.31 o                         
  -7   5  12       3132.02       2650.18       193.22 o                         
  -5   5  12        111.79        -47.32       140.31 o                         
  -3   5  12       4605.23       4808.09       202.13 o                         
  -1   5  12      41803.18      39072.90       849.11 o                         
   1   5  12         82.32        306.37       145.18 o                         
   3   5  12      13160.02      12707.21       347.77 o                         
   5   5  12        642.92        654.20       151.93 o                         
   7   5  12       4177.94       4622.70       234.91 o                         
   9   5  12         43.92        491.13       205.34 o                         
  11   5  12      28834.63      28676.27       907.09 o                         
  13   5  12       1614.69       1612.96       264.88 o                         
  15   5  12       1099.13       1084.09       270.48 o                         
  17   5  12       4423.67       4117.96       342.02 o                         
  19   5  12        335.04         41.93       290.94 o                         
  21   5  12       5111.78       4825.59       471.12 o                         
  23   5  12       2365.94       1649.09       448.45 o                         
  25   5  12        722.66        689.59       449.99 o                         
  27   5  12       4707.04       4020.98       825.88 o                         
  29   5  12         35.32       -281.15       502.18 o                         
  31   5  12       1500.97       3523.19      1097.68 o                         
 -30   6  12          8.47       1470.61      1044.67 o                         
 -28   6  12       3081.77       3125.00       643.75 o                         
 -26   6  12       1192.50       1154.37       821.62 o                         
 -24   6  12         29.52        630.02       439.30 o                         
 -22   6  12       2531.43       2212.77       352.04 o                         
 -20   6  12       1842.52        926.91       305.62 o                         
 -18   6  12       3124.51       2931.60       317.59 o                         
 -16   6  12       5345.47       5744.14       369.94 o                         
 -14   6  12      20272.08      20518.39       560.49 o                         
 -12   6  12       1782.01       2199.88       254.12 o                         
 -10   6  12      29557.20      29113.32       657.89 o                         
  -8   6  12      15985.56      15231.59       436.19 o                         
  -6   6  12      17856.98      17804.01       467.97 o                         
  -4   6  12      32164.96      31499.60       705.26 o                         
  -2   6  12         87.68        -24.93       161.62 o                         
   0   6  12      20101.64      21203.86       520.73 o                         
   2   6  12       2330.71       2172.61       209.86 o                         
   4   6  12        420.28        301.14       172.68 o                         
   6   6  12        614.76        582.98       177.28 o                         
   8   6  12       1751.98       2050.85       219.79 o                         
  10   6  12      11129.37      11903.14       440.41 o                         
  12   6  12         93.55        753.25       283.09 o                         
  14   6  12      22008.82      23155.95       790.18 o                         
  16   6  12       1845.52       1847.15       515.82 o                         
  18   6  12      10235.99      10516.89       773.76 o                         
  20   6  12      14550.55      14088.08       798.33 o                         
  22   6  12       4950.83       4584.69       592.83 o                         
  24   6  12      11769.59      10665.51       682.60 o                         
  26   6  12       1227.80         60.11       570.87 o                         
  28   6  12       1807.13        443.26       801.73 o                         
 -29   7  12       1020.84       2625.71      1128.87 o                         
 -27   7  12       1505.64       1608.32       863.01 o                         
 -25   7  12         51.52       -389.73       523.09 o                         
 -23   7  12        127.94        639.15       428.90 o                         
 -21   7  12         73.30        186.61       474.67 o                         
 -19   7  12         14.30       -287.00       287.00 o                         
 -17   7  12         74.05        118.42       310.98 o                         
 -15   7  12       2102.52       1993.47       288.08 o                         
 -13   7  12          6.12        168.65       239.70 o                         
 -11   7  12       5641.58       4992.94       283.99 o                         
  -9   7  12      29986.36      29310.45       679.58 o                         
  -7   7  12       1202.83       1674.73       216.32 o                         
  -5   7  12      18916.15      18433.89       499.74 o                         
  -3   7  12      11354.64      11033.20       541.24 o                         
  -1   7  12        232.72        306.04       193.51 o                         
   1   7  12        892.91        520.44       244.69 o                         
   3   7  12       2670.87       2816.25       353.29 o                         
   5   7  12        133.85       -235.13       235.13 o                         
   7   7  12        111.09        -94.95       248.23 o                         
   9   7  12       1017.61       1284.46       278.04 o                         
  11   7  12        247.61         84.16       257.00 o                         
  13   7  12       9709.99       9294.28       460.30 o                         
  15   7  12       4672.13       4179.51       374.40 o                         
  17   7  12        372.65        505.06       372.63 o                         
  19   7  12      15847.96      14291.35      1081.06 o                         
  21   7  12        719.39       1386.25       436.65 o                         
  23   7  12        543.73        294.57       469.42 o                         
  25   7  12        225.54       -237.85       537.70 o                         
 -26   8  12       3660.95       3311.13      1072.73 o                         
 -24   8  12       1472.85       2010.53       590.65 o                         
 -22   8  12        381.84        898.61       527.06 o                         
 -20   8  12        930.17        909.51       506.71 o                         
 -18   8  12        235.59        558.89       323.52 o                         
 -16   8  12       3339.10       2215.20       325.03 o                         
 -14   8  12         21.08          8.82       260.03 o                         
 -12   8  12       4884.67       5104.90       371.43 o                         
 -10   8  12      15336.70      17371.15       641.61 o                         
  -8   8  12       3468.21       3377.05       294.65 o                         
  -6   8  12         16.17        474.09       269.17 o                         
  -4   8  12      13563.34      13855.54       578.23 o                         
  -2   8  12      10618.77      10942.88       444.94 o                         
   0   8  12       1178.34       1391.30       337.45 o                         
   2   8  12       2355.71       2023.64       329.26 o                         
   4   8  12        956.30        615.62       270.99 o                         
   6   8  12        947.61        408.56       271.49 o                         
   8   8  12        615.36        461.65       279.24 o                         
  10   8  12       3576.40       3624.58       439.11 o                         
  12   8  12      13777.62      13404.44       628.40 o                         
  14   8  12       4974.79       4773.99       454.68 o                         
  16   8  12        743.23        761.79       384.36 o                         
  18   8  12       9228.15       8181.45       572.02 o                         
  20   8  12       6430.68       5680.36       529.92 o                         
  22   8  12       1889.56       2068.38       910.75 o                         
  24   8  12        953.86       1418.39       695.18 o                         
 -23   9  12       1018.93       2232.79      1178.76 o                         
 -21   9  12       3003.43       4044.13      1979.88 o                         
 -19   9  12       1918.73       1702.63       666.66 o                         
 -17   9  12        363.70        577.33       610.98 o                         
 -15   9  12       5925.82       5189.06       573.69 o                         
 -13   9  12       3150.29       2581.27       435.21 o                         
 -11   9  12        245.86         73.18       371.37 o                         
  -9   9  12       6855.13       6602.80       439.83 o                         
  -7   9  12          1.95        167.83       277.46 o                         
  -5   9  12       2227.88       2459.46       291.33 o                         
  -3   9  12       1376.33       1372.27       249.25 o                         
  -1   9  12       2551.57       3010.48       302.12 o                         
   1   9  12       5157.56       4527.41       420.65 o                         
   3   9  12       1749.85       1839.35       361.73 o                         
   5   9  12        131.76        505.71       346.33 o                         
   7   9  12       3165.63       3294.23       390.62 o                         
   9   9  12       6036.17       5773.97       408.47 o                         
  11   9  12       1235.89       2087.26       541.71 o                         
  13   9  12       1979.44       1606.64       461.44 o                         
  15   9  12       3991.73       3408.37       447.43 o                         
  17   9  12         45.24       -265.48       382.73 o                         
  19   9  12       2362.73       1426.58       434.80 o                         
  21   9  12         33.23       -215.01       533.59 o                         
 -18  10  12        558.21       1914.08       875.89 o                         
 -16  10  12       3137.82       2937.87       807.36 o                         
 -14  10  12        255.56       -454.51       574.46 o                         
 -12  10  12       1887.69       1493.64       496.41 o                         
 -10  10  12        414.13        511.77       426.55 o                         
  -8  10  12          1.48       -361.97       361.97 o                         
  -6  10  12        338.77         56.34       366.06 o                         
  -4  10  12        817.11        734.09       331.19 o                         
  -2  10  12       2652.59       1973.23       310.63 o                         
   0  10  12         70.44        533.17       367.26 o                         
   2  10  12       6457.40       6313.89       509.47 o                         
   4  10  12       1165.50       1700.97       400.26 o                         
   6  10  12       4652.60       5076.77       723.03 o                         
   8  10  12       7723.21       7309.38       816.36 o                         
  10  10  12        355.73        101.79       437.82 o                         
  12  10  12       6680.16       6236.89       490.74 o                         
  14  10  12       1098.04        578.74       374.24 o                         
  16  10  12         32.29       -103.37       391.72 o                         
  18  10  12        721.60        557.07       513.77 o                         
 -13  11  12         63.60       1740.08      1484.37 o                         
 -11  11  12        706.25        400.50       801.43 o                         
  -9  11  12        249.64        178.14       520.92 o                         
  -7  11  12        368.42        496.40       408.13 o                         
  -5  11  12        194.43          3.61       368.94 o                         
  -3  11  12       1124.46        644.31       375.25 o                         
  -1  11  12        314.31        532.73       385.70 o                         
   1  11  12       8967.25       8891.28       714.68 o                         
   3  11  12      14700.89      14879.17       911.02 o                         
   5  11  12        399.06        989.41       816.40 o                         
   7  11  12      13688.52      11808.24       768.08 o                         
   9  11  12       6606.95       6872.14       757.98 o                         
  11  11  12       1869.77       1779.71       555.55 o                         
  13  11  12        834.79       1226.73      1035.31 o                         
  -4  12  12       2244.49       2070.63       985.42 o                         
  -2  12  12        179.72         76.59       518.60 o                         
   0  12  12       5386.21       5304.52       723.68 o                         
   2  12  12        659.73       1253.60      1054.02 o                         
 -33   1  13       2626.05       2506.96       740.52 o                         
 -31   1  13       6007.60       6176.68       940.72 o                         
 -29   1  13       1833.32       1750.41       416.27 o                         
 -27   1  13        627.65        170.34       329.06 o                         
 -25   1  13       6648.77       7301.15       409.21 o                         
 -23   1  13         16.86        -97.79       223.38 o                         
 -21   1  13         18.68         30.39       293.13 o                         
 -19   1  13      13184.23      13439.27       397.17 o                         
 -17   1  13        997.49        876.21       199.62 o                         
 -15   1  13      30795.34      31857.50       692.33 o                         
 -13   1  13      40544.90      40170.50       884.89 o                         
 -11   1  13       6120.30       6190.43       263.95 o                         
  -9   1  13      93271.06      90944.15      1658.63 o                         
  -7   1  13      38269.21      37642.48       651.25 o                         
  -5   1  13       1239.11       1565.41       114.06 o                         
  -3   1  13      16565.84      16361.35       329.85 o                         
  -1   1  13       5716.98       5434.22       177.27 o                         
   1   1  13        279.55        188.88        85.64 o                         
   3   1  13        958.82       1069.98        92.04 o                         
   5   1  13        602.12        488.96        94.84 o                         
   7   1  13         14.58        192.26       106.54 o                         
   9   1  13      31208.88      31739.59       694.16 o                         
  11   1  13       1798.32       1906.23       171.93 o                         
  13   1  13      21720.88      22233.95       504.69 o                         
  15   1  13      64170.96      69727.36      1263.57 o                         
  17   1  13       3744.91       3896.03       277.51 o                         
  19   1  13      18247.77      20682.65       625.50 o                         
  21   1  13      10149.51      10130.95       395.26 o                         
  23   1  13         84.07       -202.43       250.29 o                         
  25   1  13       2784.71       1979.81       309.12 o                         
  27   1  13         52.20        138.87       299.16 o                         
  29   1  13       1717.03       1685.81       377.63 o                         
  31   1  13       2449.49       1952.37       380.00 o                         
  33   1  13        254.75       1185.00       966.71 o                         
 -32   2  13         74.01          9.45       631.36 o                         
 -30   2  13       2110.17       1913.77       849.75 o                         
 -28   2  13       2618.71       2073.08       614.05 o                         
 -26   2  13        221.33        -13.90       383.99 o                         
 -24   2  13        170.86        232.79       291.68 o                         
 -22   2  13         28.52         61.12       213.64 o                         
 -20   2  13        466.02        877.12       191.93 o                         
 -18   2  13      28149.16      27690.94       593.47 o                         
 -16   2  13       4169.24       4057.25       209.34 o                         
 -14   2  13       3245.23       3215.39       176.15 o                         
 -12   2  13       8659.75       9060.19       313.24 o                         
 -10   2  13       6517.68       6102.88       309.29 o                         
  -8   2  13       3647.72       4070.86       207.88 o                         
  -6   2  13      25101.86      23635.23       438.52 o                         
  -4   2  13      31074.58      30089.37       598.50 o                         
  -2   2  13      11835.03      11473.10       290.76 o                         
   0   2  13      25111.84      23921.22       508.53 o                         
   2   2  13       1895.88       2082.42       138.62 o                         
   4   2  13       4616.52       4571.87       195.40 o                         
   6   2  13      10927.49      10649.19       316.28 o                         
   8   2  13      21871.46      22359.64       456.44 o                         
  10   2  13      28720.58      27989.14       625.75 o                         
  12   2  13       7691.18       7580.22       296.63 o                         
  14   2  13       1170.38       1029.99       177.28 o                         
  16   2  13        290.25        156.72       189.73 o                         
  18   2  13      16866.21      17759.28       491.82 o                         
  20   2  13       2607.83       2238.20       259.07 o                         
  22   2  13       3999.64       4219.41       314.62 o                         
  24   2  13      14051.50      13809.06       666.06 o                         
  26   2  13       1633.49       1704.93       311.62 o                         
  28   2  13          4.21       -163.29       327.28 o                         
  30   2  13        176.26         70.53       356.93 o                         
  32   2  13        208.14        509.05       430.49 o                         
 -31   3  13       5259.94       4488.92       709.34 o                         
 -29   3  13       2270.27       1738.10       587.51 o                         
 -27   3  13       8452.80       8067.96       672.37 o                         
 -25   3  13      18524.64      19038.87       852.76 o                         
 -23   3  13        441.97        867.18       416.51 o                         
 -21   3  13      29177.38      31513.83       822.41 o                         
 -19   3  13       7743.31       7830.50       342.46 o                         
 -17   3  13         39.11        120.73       192.94 o                         
 -15   3  13       2652.41       3049.86       340.76 o                         
 -13   3  13       1804.63       1374.78       188.20 o                         
 -11   3  13       3177.50       2961.64       198.30 o                         
  -9   3  13       5295.98       4714.20       227.37 o                         
  -7   3  13        461.80        818.29       133.37 o                         
  -5   3  13        150.99        127.29       133.67 o                         
  -3   3  13      17443.22      16375.76       313.63 o                         
  -1   3  13      39870.37      40181.77       726.54 o                         
   1   3  13      28382.70      26323.34       514.58 o                         
   3   3  13      94689.91      92530.80      1575.43 o                         
   5   3  13      20754.06      20173.00       507.84 o                         
   7   3  13      43628.05      43797.71       942.78 o                         
   9   3  13      18599.64      19063.89       517.06 o                         
  11   3  13         34.31       -190.17       190.17 o                         
  13   3  13       1344.31       1407.03       158.92 o                         
  15   3  13       1916.01       1978.80       244.17 o                         
  17   3  13        637.17        409.76       226.20 o                         
  19   3  13        124.83       -221.26       221.26 o                         
  21   3  13       5566.78       5479.98       400.25 o                         
  23   3  13         68.27       -110.47       433.72 o
[truncated: 186,303 more chars]
