# Supplementary material for: Two (methyl­sulfan­yl)benzyl-derivatized palladium–N-heterocyclic carbene complexes – same formula type but not isotypic
Source: Acta Crystallogr E Crystallogr Commun. 2026 Apr 10;82(Pt 5):426–31. doi: 10.1107/S2056989026003385 (PMC13148217; doi:10.1107/S2056989026003385)
Supplement: Supplementary file 3 [file e-82-00426-7asup3.hkl]

data_7a                                                                         
_shelx_title ' test2 in P-1'                                                    
_shelx_refln_list_code          4                                               
_shelx_F_calc_maximum      392.19                                               
_exptl_crystal_F_000       952.00                                               
_reflns_d_resolution_high  0.6759                                               
                                                                                
loop_                                                                           
 _space_group_symop_operation_xyz                                               
 'x, y, z'                                                                      
 '-x, -y, -z'                                                                   
                                                                                
_cell_length_a     8.8143                                                       
_cell_length_b    13.6405                                                       
_cell_length_c    16.6287                                                       
_cell_angle_alpha  94.423                                                       
_cell_angle_beta   91.909                                                       
_cell_angle_gamma 108.238                                                       
                                                                                
_shelx_F_squared_multiplier     1.000                                           
                                                                                
loop_                                                                           
 _refln_index_h                                                                 
 _refln_index_k                                                                 
 _refln_index_l                                                                 
 _refln_F_squared_calc                                                          
 _refln_F_squared_meas                                                          
 _refln_F_squared_sigma                                                         
 _refln_observed_status                                                         
   1   0   0       1702.53       1857.55        48.23 o                         
   2   0   0        631.94        767.13        18.97 o                         
   3   0   0        402.44        417.36        26.26 o                         
   4   0   0       7978.16       8555.04       392.18 o                         
   6   0   0       2895.69       3061.47       111.16 o                         
   7   0   0       1391.04       1492.17        67.32 o                         
   8   0   0       1239.44       1156.71        59.39 o                         
  -8   1   0        663.72        587.55        40.78 o                         
  -7   1   0       1245.59       1220.56        56.60 o                         
  -6   1   0       3521.68       3359.60       117.46 o                         
  -5   1   0        993.60       1022.76        45.35 o                         
  -4   1   0       1303.92       1575.73        57.48 o                         
  -3   1   0        193.47        216.34        18.77 o                         
  -2   1   0       5408.46       5128.19       116.31 o                         
  -1   1   0       2347.92       2083.10        97.66 o                         
   1   1   0       4089.00       3992.23        89.00 o                         
   2   1   0       1368.92       1231.97        28.20 o                         
   3   1   0       1434.07       1407.73        41.61 o                         
   4   1   0       2446.61       2377.65        89.23 o                         
   6   1   0       5924.57       6119.53       144.16 o                         
   7   1   0       1101.67       1107.80        40.38 o                         
   8   1   0        145.20        156.05        37.99 o                         
  -7   2   0       3289.22       2971.08       106.84 o                         
  -6   2   0       8725.82       8707.94       279.97 o                         
  -4   2   0       2837.59       3018.00       102.12 o                         
  -3   2   0        165.45        210.34        19.42 o                         
  -2   2   0        674.99        448.46        22.93 o                         
  -1   2   0       2853.02       3401.40        61.95 o                         
   0   2   0      12374.03      14370.12       252.53 o                         
   1   2   0        720.57        889.19        19.28 o                         
   2   2   0       9225.31       8605.87       155.50 o                         
   3   2   0        366.97        385.37        25.94 o                         
   4   2   0        239.83        238.81        34.95 o                         
   5   2   0        371.76        318.75        33.45 o                         
   6   2   0       1207.45       1310.18        66.47 o                         
   7   2   0         51.98         48.56        25.02 o                         
   8   2   0        302.84        310.35        46.41 o                         
  -4   3   0       4456.58       4605.68       125.53 o                         
  -3   3   0        332.48        329.52        24.41 o                         
  -2   3   0       1215.26       1020.95        30.75 o                         
  -1   3   0        880.27        989.69        23.49 o                         
   0   3   0     153813.25     178593.42      2393.14 o                         
   1   3   0       3865.37       4394.10       102.28 o                         
   2   3   0       7967.32       9220.00       205.54 o                         
   3   3   0        685.45        562.02        30.54 o                         
   4   3   0      10275.98      11524.52       375.04 o                         
   6   3   0       1202.29       1322.88        50.40 o                         
   7   3   0        130.64        104.98        30.18 o                         
   8   3   0        205.61        154.08        47.58 o                         
  -7   4   0       9037.82      10324.85       499.77 o                         
  -6   4   0       5337.63       5687.26       188.37 o                         
  -5   4   0       3488.43       3584.34       122.25 o                         
  -4   4   0       5141.79       5648.90       117.17 o                         
  -3   4   0       1296.78       1173.91        79.19 o                         
  -2   4   0       9374.56       9442.62       245.06 o                         
  -1   4   0       3657.84       4191.70        74.13 o                         
   0   4   0       2290.11       2434.96        48.90 o                         
   1   4   0      12252.95      14047.21       307.44 o                         
   2   4   0       6965.04       7352.56       168.64 o                         
   3   4   0       3666.03       4115.76       146.77 o                         
   4   4   0       9282.99      10141.99       337.12 o                         
   6   4   0        937.07       1024.92        69.22 o                         
   7   4   0        167.08         90.91        33.09 o                         
   8   4   0        891.63        830.68        68.80 o                         
  -3   5   0        403.87        390.06        50.70 o                         
  -2   5   0       8950.69       9047.27       233.86 o                         
  -1   5   0      12434.50      13681.61       299.93 o                         
   0   5   0      12903.90      14307.13       254.11 o                         
   1   5   0        199.00        243.77        20.73 o                         
   2   5   0      14077.92      15044.19       332.54 o                         
   3   5   0       5283.04       5905.73       204.21 o                         
   4   5   0        450.38        581.66        56.03 o                         
   6   5   0       2127.29       2285.46       109.49 o                         
   7   5   0        158.54        136.38        33.54 o                         
   8   5   0       1329.78       1165.52        84.61 o                         
  -4   6   0        230.41        205.52        16.05 o                         
  -3   6   0        625.94        561.88        57.08 o                         
  -2   6   0       6169.14       6302.30       168.97 o                         
  -1   6   0        156.74        193.88        20.61 o                         
   0   6   0       4399.84       4644.86        89.94 o                         
   1   6   0        222.60        232.27        21.73 o                         
   2   6   0        966.21       1038.06        41.59 o                         
   3   6   0       1133.82       1279.43        72.47 o                         
   6   6   0        680.74        792.44        51.05 o                         
   7   6   0        159.32        102.61        35.42 o                         
  -4   7   0       3025.00       3830.14       132.24 o                         
  -3   7   0       3768.88       2429.14        94.10 o                         
  -2   7   0      14230.56      15030.37       297.91 o                         
  -1   7   0        265.04        243.25        22.79 o                         
   0   7   0        302.27        304.30        22.35 o                         
   1   7   0        866.98        858.34        37.11 o                         
   2   7   0       7062.72       7138.17       171.73 o                         
   3   7   0       2389.94       2532.62       113.58 o                         
   6   7   0       1600.18       1705.86       102.09 o                         
   7   7   0       1671.16       1938.44        65.82 o                         
  -5   8   0       3896.74       4187.00       145.64 o                         
  -3   8   0       5655.26       5791.06       198.23 o                         
  -2   8   0       1226.25       1199.15        39.04 o                         
  -1   8   0        892.30        881.30        38.02 o                         
   0   8   0       3063.17       3001.71        83.42 o                         
   1   8   0        534.00        543.33        32.07 o                         
   2   8   0      12055.76      12553.54       288.43 o                         
   3   8   0       2097.45       2268.51       110.12 o                         
   3   8   0       1652.12       2504.29       124.02 o                         
   6   8   0       2711.44       2971.01       102.31 o                         
   7   8   0       1470.12       1688.36        64.77 o                         
  -6   9   0       1184.00       1227.51        58.66 o                         
  -3   9   0       1221.26       1242.50        51.42 o                         
  -2   9   0       6701.45       6851.42       166.72 o                         
  -1   9   0        506.30        540.51        33.08 o                         
   0   9   0          6.97         -5.01        14.52 o                         
   1   9   0       1128.81       1058.08        46.39 o                         
   2   9   0       1127.87       1136.77        51.52 o                         
   6   9   0       1202.06       1410.78        74.43 o                         
   7   9   0         80.26        194.66        49.53 o                         
   8   9   0        842.53        996.85       124.74 o                         
  -6  10   0        555.54        670.16        49.15 o                         
  -3  10   0       2619.70       2528.74        79.20 o                         
  -2  10   0      12223.87      12652.34       291.48 o                         
  -1  10   0       1183.93       1146.40        48.62 o                         
   0  10   0         61.80         49.23        18.66 o                         
   1  10   0        920.48        850.18        44.47 o                         
   2  10   0       4064.59       4115.14       117.25 o                         
   3  10   0        462.53        520.58        47.97 o                         
   6  10   0       1127.88       1231.33        73.89 o                         
   7  10   0       2281.36       2358.63        98.04 o                         
   8  10   0        319.01        244.11       116.84 o                         
  -6  11   0        668.59        754.13        59.93 o                         
  -3  11   0       2371.84       2392.99       110.18 o                         
  -2  11   0        992.82        997.25        49.97 o                         
  -1  11   0        839.28        728.47        42.15 o                         
   0  11   0       6645.07       6631.27       168.91 o                         
   1  11   0        174.70        155.87        31.65 o                         
   2  11   0       2777.47       2836.94        93.49 o                         
   3  11   0        107.12         79.94        57.82 o                         
   6  11   0       1773.83       2071.06        96.06 o                         
   7  11   0       1545.93       1692.40        88.34 o                         
  -6  12   0         48.53         17.82        46.63 o                         
  -2  12   0       4060.08       4027.32       116.68 o                         
  -1  12   0        219.87        210.76        33.96 o                         
   0  12   0        566.61        520.64        40.21 o                         
   1  12   0        492.46        475.22        41.62 o                         
   2  12   0        487.34        512.36        47.85 o                         
   3  12   0         16.39         21.07        45.67 o                         
   6  12   0       1383.89       1641.96        91.18 o                         
   7  12   0         63.15        141.91        92.55 o                         
  -6  13   0       1973.38       2193.18       108.46 o                         
  -2  13   0       2844.44       2859.85        96.01 o                         
  -1  13   0        570.77        503.76        44.55 o                         
   0  13   0        477.93        492.45        42.95 o                         
   1  13   0        352.01        285.31        40.20 o                         
   2  13   0       1872.04       1933.13        81.06 o                         
   6  13   0        953.37        952.14        80.21 o                         
  -6  14   0        595.25        677.32        94.27 o                         
  -2  14   0        471.72        535.66        50.35 o                         
  -1  14   0        277.07        248.86        41.94 o                         
   0  14   0      15971.21      15567.31       367.10 o                         
   1  14   0       1540.82       1447.83        69.05 o                         
   2  14   0        386.14        347.24        51.41 o                         
   3  14   0        357.05        256.04        77.88 o                         
  -7  15   0        691.80        942.20       109.38 o                         
  -6  15   0        350.21        338.93       100.45 o                         
  -2  15   0       1860.65       1702.93       107.92 o                         
  -1  15   0       1828.44       1847.48        80.00 o                         
   0  15   0       2198.21       2008.48        82.51 o                         
   1  15   0        270.51        294.59        46.66 o                         
   2  15   0        164.43        145.18        50.27 o                         
   4  15   0       1295.89       1037.96       107.55 o                         
  -8  16   0        119.50        203.00       103.80 o                         
  -7  16   0        882.40        995.07       118.70 o                         
  -6  16   0       1418.78       1501.98        81.66 o                         
  -2  16   0        400.96        303.01        74.09 o                         
  -1  16   0        214.90        205.04        47.16 o                         
   0  16   0          0.94         -0.92        31.74 o                         
   1  16   0        274.96        313.15        49.97 o                         
   2  16   0        989.53       1101.18        74.10 o                         
  -8  17   0       1034.25       1256.27       133.21 o                         
  -7  17   0        642.22        877.46       120.67 o                         
  -6  17   0        911.43       1025.03        78.29 o                         
  -1  17   0        335.93        401.30        52.97 o                         
   0  17   0       4565.88       3899.56       130.10 o                         
   1  17   0        377.02        295.99        51.54 o                         
   2  17   0        312.78        213.51        87.22 o                         
  -7  18   0       2030.76       1958.78       158.32 o                         
  -6  18   0        246.19        219.82       120.90 o                         
  -2  18   0        947.19        982.84       108.28 o                         
  -1  18   0        473.98        477.93        58.70 o                         
   0  18   0       1508.15       1273.60        76.11 o                         
  -2  19   0        336.42        290.50        91.65 o                         
   2 -19   1         15.74         56.01        83.15 o                         
  -1 -18   1        735.24        743.69        98.56 o                         
   0 -18   1         72.47        127.17        43.89 o                         
   1 -18   1       1358.02       1305.25        76.23 o                         
   2 -18   1        177.50        108.28        81.87 o                         
   6 -18   1        504.59        518.75       127.54 o                         
   7 -18   1        231.85        144.53       112.12 o                         
  -2 -17   1         17.56         24.79        82.06 o                         
  -1 -17   1       1270.79       1167.82        72.56 o                         
   0 -17   1        571.47        655.05        57.41 o                         
   1 -17   1       4386.33       4026.87       132.05 o                         
   6 -17   1       2385.05       2451.79       166.69 o                         
   7 -17   1        297.37        429.25       109.06 o                         
   8 -17   1        402.51        445.90       113.35 o                         
  -2 -16   1        222.31        322.60        56.51 o                         
  -1 -16   1       4336.79       4128.17       133.83 o                         
   0 -16   1        432.41        380.57        47.20 o                         
   1 -16   1       1035.71       1007.31        64.81 o                         
   6 -16   1        840.45       1060.81       120.88 o                         
   7 -16   1        216.15        391.14        99.36 o                         
   8 -16   1        940.57        944.29       117.36 o                         
  -2 -15   1        305.74        348.06        53.40 o                         
  -1 -15   1       1050.63       1046.61        62.92 o                         
   0 -15   1         28.33         32.61        28.76 o                         
   1 -15   1       1303.70       1287.80        67.85 o                         
   6 -15   1        380.63        451.06       100.56 o                         
   7 -15   1        282.49        290.79        91.92 o                         
  -3 -14   1        328.71        237.07        74.14 o                         
  -2 -14   1        422.74        401.34        50.97 o                         
  -1 -14   1       1340.57       1268.85        65.06 o                         
   0 -14   1        369.51        447.12        43.99 o                         
   1 -14   1       8203.20       8107.67       209.13 o                         
   2 -14   1        112.60         65.84        40.70 o                         
   6 -14   1        982.83       1106.75       106.75 o                         
  -6 -13   1        505.16        617.10        73.90 o                         
  -2 -13   1        102.73         99.86        42.06 o                         
  -1 -13   1       8183.62       8024.76       205.99 o                         
   0 -13   1        254.12        231.49        33.53 o                         
   1 -13   1        668.78        602.70        45.96 o                         
   2 -13   1       2462.26       2403.03        85.33 o                         
  -7 -12   1        781.88        957.83       110.71 o                         
  -6 -12   1        207.91        230.46        64.07 o                         
  -3 -12   1       1727.22       1861.16       109.65 o                         
  -2 -12   1        101.06         87.66        37.74 o                         
  -1 -12   1        559.52        530.87        42.31 o                         
   0 -12   1          0.71        -18.01        18.83 o                         
   1 -12   1       3601.06       3604.61       107.03 o                         
   2 -12   1       1659.18       1635.60        66.16 o                         
   6 -12   1        785.26        745.09        62.13 o                         
  -7 -11   1       1620.13       1639.46        87.28 o                         
  -6 -11   1       1075.97       1309.75        80.77 o                         
  -3 -11   1        745.39        746.87        73.19 o                         
  -2 -11   1       2420.81       2393.40        83.50 o                         
  -1 -11   1       3753.17       3708.32       108.70 o                         
   0 -11   1         65.33         55.87        23.29 o                         
   1 -11   1       3179.19       3091.03        92.81 o                         
   2 -11   1        339.56        367.07        36.41 o                         
   3 -11   1        427.01        411.32        52.53 o                         
   6 -11   1       2226.81       2215.13        97.71 o                         
  -8 -10   1        266.78        210.27       114.07 o                         
  -7 -10   1        627.68        730.73        64.37 o                         
  -6 -10   1       1559.46       1542.24        79.15 o                         
  -3 -10   1        616.37        635.19        49.56 o                         
  -2 -10   1       1368.38       1365.43        58.18 o                         
  -1 -10   1       3354.45       3379.47        98.33 o                         
   0 -10   1        136.77        131.99        22.34 o                         
   1 -10   1       2556.04       2554.82        78.50 o                         
   2 -10   1        200.91        234.32        31.13 o                         
   3 -10   1       6136.46       6337.96       159.05 o                         
  -8  -9   1       1279.98       1645.00       140.56 o                         
  -7  -9   1        777.23        881.82        62.99 o                         
  -6  -9   1        443.69        469.36        54.48 o                         
  -2  -9   1        275.36        286.39        32.50 o                         
  -1  -9   1       2574.02       2725.87        81.58 o                         
   0  -9   1         23.68          5.51        14.91 o                         
   1  -9   1       8636.43       8757.27       206.46 o                         
   2  -9   1       4496.62       4281.17        99.15 o                         
   3  -9   1       7986.88       7782.48       186.42 o                         
   6  -9   1       2648.09       2845.85       106.03 o                         
  -8  -8   1        151.22        122.98        70.75 o                         
  -7  -8   1        585.87        667.71        55.40 o                         
  -6  -8   1        565.58        658.46        54.84 o                         
  -5  -8   1       2926.34       3199.18       150.46 o                         
  -3  -8   1        447.00        503.24        59.27 o                         
  -2  -8   1        250.50        280.55        29.42 o                         
  -1  -8   1       8639.87       8848.13       207.98 o                         
   0  -8   1          5.77         12.77        13.07 o                         
   1  -8   1       1182.51       1114.21        42.89 o                         
   2  -8   1       5590.14       6106.13       131.40 o                         
   3  -8   1       1091.60       1030.32        58.68 o                         
   5  -8   1       1003.15       1261.11        56.65 o                         
  -8  -7   1        343.15        245.27        68.82 o                         
  -7  -7   1        558.22        505.84        49.93 o                         
  -6  -7   1       2094.96       2275.05       119.65 o                         
  -3  -7   1       6049.16       6705.64       236.91 o                         
  -2  -7   1       3753.32       3721.16        99.60 o                         
  -1  -7   1       1388.21       1406.33        48.23 o                         
   0  -7   1         20.43         28.92        12.59 o                         
   1  -7   1       1111.12       1289.98        44.33 o                         
   2  -7   1       2399.86       2553.01        62.86 o                         
   3  -7   1       4357.57       3753.61       133.62 o                         
   4  -7   1        161.68        159.62        22.13 o                         
   7  -7   1       4352.20       4660.01       264.26 o                         
  -8  -6   1       1498.01       1576.41       102.17 o                         
  -7  -6   1        186.74        193.15        40.38 o                         
  -6  -6   1         51.01         66.30        36.71 o                         
  -4  -6   1       4699.95       5180.84       196.41 o                         
  -3  -6   1       8968.46       9689.29       321.29 o                         
  -2  -6   1       5355.35       6142.14       147.74 o                         
  -1  -6   1       1337.66       1497.00        48.05 o                         
   0  -6   1        108.17         97.21        10.62 o                         
   1  -6   1      20715.01      21943.79       475.64 o                         
   2  -6   1       9782.83      10490.73       271.97 o                         
   3  -6   1        872.68       1017.72        46.86 o                         
   4  -6   1        218.11        241.24        15.54 o                         
   7  -6   1       1472.60       1835.80       149.07 o                         
  -8  -5   1         53.40         17.49        54.51 o                         
  -7  -5   1        226.14        200.38        38.32 o                         
  -6  -5   1        611.74        751.43        65.90 o                         
  -4  -5   1       1087.56       1120.74        69.52 o                         
  -3  -5   1        864.14        885.98        39.04 o                         
  -2  -5   1       2786.38       3044.90        80.39 o                         
  -1  -5   1      20603.61      22485.11       486.65 o                         
   0  -5   1        170.89        157.12        10.97 o                         
   1  -5   1       8208.81       8689.92       173.91 o                         
   2  -5   1       3292.34       3658.20       102.18 o                         
   3  -5   1          4.32         76.11        44.85 o                         
   5  -5   1       2568.34       2524.55        90.77 o                         
   7  -5   1       6023.13       6889.10       353.88 o                         
  -8  -4   1        386.11        456.56        62.74 o                         
  -7  -4   1        377.73        374.79        37.78 o                         
  -6  -4   1        704.83        826.48        64.22 o                         
  -4  -4   1       7239.65       8564.81       290.43 o                         
  -3  -4   1       4263.20       4281.50       108.62 o                         
  -2  -4   1       8669.90       9806.70       219.56 o                         
  -1  -4   1       8894.95       9375.79       208.61 o                         
   0  -4   1         68.71         67.34         6.69 o                         
   1  -4   1       6035.23       6546.58       110.99 o                         
   2  -4   1       2677.71       3049.74       150.15 o                         
   3  -4   1       2593.71       2171.07       120.62 o                         
   4  -4   1        144.70        128.42        22.66 o                         
   7  -4   1       5249.04       5837.97       308.25 o                         
  -8  -3   1        332.50        323.81        52.42 o                         
  -7  -3   1        560.25        582.63        39.12 o                         
  -6  -3   1        933.42       1103.99        66.86 o                         
  -4  -3   1       1394.78       1425.60        48.29 o                         
  -3  -3   1       3395.80       3470.11        72.05 o                         
  -2  -3   1       3528.24       3976.33        95.02 o                         
  -1  -3   1       5169.17       5700.35       104.71 o                         
   0  -3   1        869.24        894.05        14.82 o                         
   1  -3   1      24427.68      28191.89       425.94 o                         
   2  -3   1       4783.39       4816.29       111.38 o                         
   3  -3   1        359.04        290.44        48.77 o                         
   5  -3   1       2996.52       2993.16        99.93 o                         
  -8  -2   1        137.70        114.46        42.57 o                         
  -7  -2   1       1376.26       1403.30        50.59 o                         
  -6  -2   1       2531.97       2590.98       105.43 o                         
  -5  -2   1       7727.83       8497.11       272.00 o                         
  -4  -2   1        395.09        379.02        38.86 o                         
  -3  -2   1          4.01         24.20        15.27 o                         
  -2  -2   1       3338.04       3480.36        58.58 o                         
  -1  -2   1      23430.40      26340.95       397.20 o                         
   0  -2   1        253.83        292.56         7.81 o                         
   1  -2   1      17818.15      18974.68       288.38 o                         
   2  -2   1       3807.24       4098.29        95.31 o                         
   3  -2   1         72.48         74.98        42.20 o                         
  -8  -1   1       3198.89       3054.88       122.35 o                         
  -7  -1   1        744.47        778.92        34.05 o                         
  -6  -1   1       2649.57       1667.35        68.41 o                         
  -5  -1   1       2558.97       2719.53        96.05 o                         
  -4  -1   1       7048.73       7588.66       248.78 o                         
  -3  -1   1       2591.78       2552.32        65.28 o                         
  -2  -1   1       4629.80       4424.85        67.58 o                         
  -1  -1   1      18374.20      19595.29       268.21 o                         
   0  -1   1         30.17          7.32         1.87 o                         
   2  -1   1        478.08        513.25        25.19 o                         
   3  -1   1       8311.38       7263.06       231.51 o                         
   5  -1   1       6389.89       6241.26       200.82 o                         
   6  -1   1        336.26        316.48        25.96 o                         
   7  -1   1       1859.28       1737.58        68.16 o                         
  -8   0   1        329.55        366.51        41.00 o                         
  -7   0   1       5374.60       5332.63       185.31 o                         
  -6   0   1       4954.96       5266.03       180.28 o                         
  -4   0   1        104.93        154.34        40.05 o                         
  -3   0   1        351.61        338.63        18.85 o                         
  -2   0   1       3399.09       3828.48        71.96 o                         
   2   0   1        459.61        436.66        15.90 o                         
   3   0   1       5573.68       5808.58       186.48 o                         
   4   0   1        259.88        337.66        46.13 o                         
   5   0   1       4826.98       5125.81       168.32 o                         
   6   0   1       1195.31       1230.51        54.41 o                         
   7   0   1         22.83         30.35        25.11 o                         
  -8   1   1        101.10        113.21        32.26 o                         
  -7   1   1       3441.92       2979.64       111.48 o                         
  -6   1   1       7422.58       7441.10       244.76 o                         
  -5   1   1       4272.91       4293.69       146.45 o                         
  -3   1   1         86.90        111.21        19.04 o                         
  -2   1   1        445.45        517.85        19.20 o                         
   0   1   1          0.05          1.20         1.19 o                         
   1   1   1       4109.11       4620.79        65.01 o                         
   2   1   1      38850.19      42390.44      1262.26 o                         
   3   1   1        603.75        637.04        27.18 o                         
   4   1   1       2452.81       2495.02        91.30 o                         
   5   1   1       5030.81       5712.23       185.41 o                         
   6   1   1       4610.36       4761.16       114.86 o                         
   7   1   1        775.36        824.29        33.81 o                         
  -8   2   1       3644.20       3309.91       121.78 o                         
  -7   2   1       3175.53       2642.51       100.99 o                         
  -6   2   1       5978.20       5724.78       192.19 o                         
  -5   2   1       1862.87       1947.37        75.72 o                         
  -4   2   1       2009.30       2250.03        83.47 o                         
  -3   2   1       7356.71       7456.37       238.59 o                         
  -2   2   1        473.66        431.75        22.69 o                         
  -1   2   1       4290.58       4596.34        65.87 o                         
   0   2   1         62.21         77.72         7.11 o                         
   1   2   1       5686.35       6137.89        96.80 o                         
   2   2   1      19153.97      19392.23       341.67 o                         
   3   2   1      19109.11      20248.23       615.28 o                         
   4   2   1       8745.31       9823.61       446.21 o                         
   4   2   1       8558.65       9520.18       309.49 o                         
   5   2   1       5239.53       5713.42       192.06 o                         
   6   2   1       1932.52       1938.97        58.41 o                         
   7   2   1         14.58        -14.35        24.07 o                         
  -8   3   1        570.27        488.41        40.15 o                         
  -7   3   1       7176.29       7019.00       232.75 o                         
  -4   3   1       2015.07       2350.47       131.21 o                         
  -3   3   1       5598.96       5582.85       182.59 o                         
  -2   3   1      38086.70      36585.43       796.84 o                         
  -1   3   1       5461.73       5838.62        93.25 o                         
   0   3   1        352.47        337.33        11.71 o                         
   1   3   1      12248.01      13267.77       289.25 o                         
   2   3   1       2142.84       2496.81        66.45 o                         
   3   3   1       3498.29       3618.82        91.58 o                         
   4   3   1       1767.92       2101.30        89.01 o                         
   4   3   1       7372.02       8516.25       388.68 o                         
   6   3   1       2711.89       2814.21        67.86 o                         
   7   3   1        113.12        129.77        30.36 o                         
  -8   4   1        272.23        252.12        35.31 o                         
  -7   4   1       3616.23       3636.75       131.61 o                         
  -6   4   1      10954.49      11189.58       360.49 o                         
  -4   4   1        728.84        767.31        34.08 o                         
  -3   4   1        721.85        778.99        64.71 o                         
  -2   4   1      19390.56      19624.22       605.61 o                         
  -1   4   1      12725.51      13295.26       237.08 o                         
   0   4   1        227.72        246.88        17.32 o                         
   1   4   1       6657.36       7432.94       169.16 o                         
   2   4   1        389.51        406.58        28.10 o                         
   3   4   1       9293.46      10252.34       330.48 o                         
   6   4   1       2056.26       2171.63       102.34 o                         
   7   4   1        588.30        543.02        41.35 o                         
  -8   5   1       3487.99       3569.60       129.39 o                         
  -7   5   1       3654.23       3704.00       134.34 o                         
  -6   5   1       3476.29       3615.63       131.01 o                         
  -5   5   1       8481.54       9432.80       306.61 o                         
  -4   5   1        420.88        583.87        36.28 o                         
  -3   5   1      18179.88      15074.75       669.70 o                         
  -2   5   1       1863.20       2092.88        64.38 o                         
  -1   5   1       7273.95       7729.28       175.33 o                         
   0   5   1         45.97         61.16        13.37 o                         
   1   5   1       3083.24       3215.92        83.31 o                         
   2   5   1       5655.50       6396.92       152.16 o                         
   3   5   1      14426.38      16024.17       507.31 o                         
   3   5   1       8483.22      10598.60       342.07 o                         
   6   5   1       2800.03       3003.25        91.65 o                         
   7   5   1        159.25        129.37        33.83 o                         
  -4   6   1       6633.97       7844.49       249.13 o                         
  -3   6   1       3657.12       3853.23       192.25 o                         
  -2   6   1        454.78        433.17        23.56 o                         
  -1   6   1       3077.81       3080.63        80.33 o                         
   0   6   1        187.30        231.04        20.46 o                         
   1   6   1       4971.26       5329.38       129.84 o                         
   2   6   1         49.33         44.88        23.49 o                         
   3   6   1        623.27        689.17        56.17 o                         
   6   6   1       1320.34       1397.99        62.54 o                         
   7   6   1       1530.40       1757.76        61.30 o                         
  -4   7   1        117.50        309.92        28.58 o                         
  -3   7   1       8131.76       8563.67       226.70 o                         
  -2   7   1       6149.05       6520.29       137.80 o                         
  -1   7   1       5215.65       5344.47       130.27 o                         
   0   7   1        332.75        324.50        22.84 o                         
   1   7   1       1421.53       1470.24        50.51 o                         
   2   7   1       3542.83       3485.54        95.85 o                         
   3   7   1       6266.38       6668.20       236.37 o                         
   6   7   1        784.70        909.33        57.40 o                         
   7   7   1       2758.92       3062.43        86.13 o                         
  -6   8   1        979.42        849.72        44.06 o                         
  -5   8   1       6679.59       5390.10       181.39 o                         
  -3   8   1      14374.42      15170.17       303.51 o                         
  -2   8   1         58.96         33.37        17.90 o                         
  -1   8   1       1556.82       1559.81        52.61 o                         
   0   8   1          9.53        -11.16        11.74 o                         
   1   8   1       6083.71       5989.49       148.97 o                         
   2   8   1       2570.32       2541.65        78.84 o                         
   3   8   1       1867.91       1790.72        97.53 o                         
   3   8   1        924.45       1405.92       106.52 o                         
   3   8   2        204.06       1405.92       106.52 o                         
   6   8   1       1690.48       1770.16        78.20 o                         
   7   8   1        190.29        311.25        43.84 o                         
   8   8   1       1881.11       2286.64       157.89 o                         
  -6   9   1       1210.59       1414.35        66.06 o                         
  -5   9   1       3930.12       4530.58       162.10 o                         
  -3   9   1        727.98        722.15        34.95 o                         
  -2   9   1       3071.11       3101.53        88.11 o                         
  -1   9   1       6023.57       5731.50       143.43 o                         
   0   9   1        184.18        197.58        24.07 o                         
   1   9   1      10722.51      10997.47       257.44 o                         
   2   9   1       1176.31       1216.42        53.06 o                         
   3   9   1         13.15         13.15        52.26 o                         
   6   9   1       1893.51       2089.62        88.34 o                         
   7   9   1       2590.71       2860.03        87.60 o                         
   8   9   1         10.33       -107.69       107.69 o                         
  -6  10   1       1137.29       1265.72        67.87 o                         
  -3  10   1       5949.70       6119.87       137.53 o                         
  -2  10   1       2853.95       2780.08        84.47 o                         
  -1  10   1      10643.32      10549.36       247.95 o                         
   0  10   1        315.85        320.67        30.94 o                         
   1  10   1        132.40        127.46        28.63 o                         
   2  10   1       2583.80       2415.10        82.08 o                         
   3  10   1       3579.15       3541.56       153.00 o                         
   6  10   1        616.59        606.64        62.04 o                         
   7  10   1       2517.47       2722.23        88.54 o                         
  -6  11   1       1702.07       1886.18        91.12 o                         
  -3  11   1       1975.83       1767.84        91.65 o                         
  -2  11   1       1215.41       1219.58        54.48 o                         
  -1  11   1        133.89        108.48        27.30 o                         
   0  11   1         13.03         21.09        18.65 o                         
   1  11   1       6759.43       6863.44       176.26 o                         
   2  11   1        268.40        267.84        40.25 o                         
   3  11   1         32.34         -3.04        57.54 o                         
   4  11   1        149.66         94.72        65.82 o                         
   6  11   1        257.77        433.59        62.77 o                         
   7  11   1        231.19        316.65        70.84 o                         
  -6  12   1        789.44        913.39        70.64 o                         
  -3  12   1         16.31        -21.93        45.77 o                         
  -2  12   1       2412.61       2220.53        78.17 o                         
  -1  12   1       6417.83       6470.21       168.32 o                         
   0  12   1        458.29        477.84        39.79 o                         
   1  12   1       6936.37       6938.18       181.04 o                         
   2  12   1        826.03        735.65        53.69 o                         
   3  12   1         37.87        -14.63        60.03 o                         
   4  12   1        309.92        187.79        59.06 o                         
   6  12   1       1660.89       1750.11        93.10 o                         
   7  12   1        856.54        855.27       111.83 o                         
  -6  13   1       1722.29       1670.74        74.13 o                         
  -2  13   1        332.29        345.45        43.11 o                         
  -1  13   1       6883.48       6686.22       176.30 o                         
   0  13   1        140.73        174.72        31.47 o                         
   1  13   1        230.03        187.80        38.77 o                         
   2  13   1         35.13         25.06        41.67 o                         
   5  13   1        387.25        155.20        63.15 o                         
   6  13   1         86.08        163.21        64.95 o                         
  -7  14   1       1354.29       1280.67       108.95 o                         
  -6  14   1       2212.89       2204.68       134.67 o                         
  -2  14   1        921.23        853.39        57.86 o                         
  -1  14   1        239.48        181.94        41.34 o                         
   0  14   1         28.94         54.41        28.61 o                         
   1  14   1       6119.92       5997.94       167.76 o                         
   2  14   1        355.65        368.78        52.57 o                         
   3  14   1        172.35        154.81        76.17 o                         
  -8  15   1        488.91        498.17       103.57 o                         
  -7  15   1       1171.52       1279.45       114.91 o                         
  -6  15   1       1456.85       1692.77       135.55 o                         
  -2  15   1         44.16         37.80        58.13 o                         
  -1  15   1       5777.81       5766.43       163.85 o                         
   0  15   1        330.20        340.65        44.47 o                         
   1  15   1       2606.39       2315.27        92.79 o                         
   2  15   1        125.28         57.80        48.92 o                         
   4  15   1          5.30        117.55        86.05 o                         
  -8  16   1       1396.61       1631.65       137.39 o                         
  -7  16   1        100.39        310.87       102.97 o                         
  -6  16   1       1371.39       1518.81       135.68 o                         
  -2  16   1        426.46        421.72        74.90 o                         
  -1  16   1       2672.47       2438.71        96.41 o                         
   0  16   1         10.05         33.52        30.43 o                         
   1  16   1        138.62        139.28        47.30 o                         
   2  16   1       1138.40       1147.84       104.35 o                         
  -8  17   1        957.17       1177.39       136.52 o                         
  -7  17   1       1930.23       2015.05       151.28 o                         
  -6  17   1       1416.34       1504.94       141.98 o                         
  -2  17   1        152.10         27.98        68.99 o                         
  -1  17   1        115.34        152.78        46.65 o                         
   0  17   1         73.84         80.83        35.92 o                         
   1  17   1       1708.29       1494.64        80.70 o                         
   2  17   1        214.64        149.96        86.17 o                         
  -7  18   1       1221.77       1153.67       136.59 o                         
  -6  18   1       1707.26       1809.26       160.31 o                         
  -2  18   1       1190.91       1043.93       108.68 o                         
  -1  18   1       1603.29       1353.75        79.80 o                         
   0  18   1        140.66        157.05        48.49 o                         
   1 -19   2        609.06        616.60        91.81 o                         
   2 -19   2        390.48        289.03        88.64 o                         
  -1 -18   2        504.23        492.18        88.82 o                         
   0 -18   2       3481.61       3405.14       122.40 o                         
   1 -18   2         55.38         65.73        47.19 o                         
   2 -18   2        421.30        328.65        86.75 o                         
   6 -18   2        490.23        520.26       125.29 o                         
   7 -18   2          1.50         60.86       107.03 o                         
  -2 -17   2        404.14        265.38        87.44 o                         
  -1 -17   2         65.07        116.81        49.69 o                         
   0 -17   2       3254.62       2807.06       105.20 o                         
   1 -17   2        856.60        946.52        63.22 o                         
   6 -17   2        936.25       1063.69       129.10 o                         
   7 -17   2        509.18        510.52       112.19 o                         
   8 -17   2        104.96         93.76       105.49 o                         
  -2 -16   2        375.77        343.02        57.43 o                         
  -1 -16   2        678.14        656.17        57.27 o                         
   0 -16   2        736.83        716.67        57.45 o                         
   1 -16   2        450.05        466.44        52.12 o                         
   6 -16   2        176.78        422.48       106.22 o                         
   7 -16   2        286.50        432.08        98.77 o                         
   8 -16   2        424.75        423.37       106.69 o                         
  -5 -15   2         95.02         93.83        85.50 o                         
  -2 -15   2       1637.72       1689.99        81.62 o                         
  -1 -15   2        522.59        510.05        50.24 o                         
   0 -15   2       3893.39       3759.07       119.59 o                         
   1 -15   2          8.20        -26.75        39.19 o                         
   6 -15   2        129.95         77.56        93.47 o                         
  -2 -14   2        627.97        650.17        55.61 o                         
  -1 -14   2          7.54          8.60        34.92 o                         
   0 -14   2       1068.82        956.43        54.78 o                         
   1 -14   2       1356.68       1370.76        66.45 o                         
   2 -14   2       3173.48       2980.35       142.63 o                         
   6 -14   2        333.39        281.07        90.08 o                         
  -6 -13   2       1345.64       1392.03        91.42 o                         
  -3 -13   2        461.48        462.57        86.48 o                         
  -2 -13   2        911.08        932.61        58.50 o                         
  -1 -13   2       1110.87       1085.37        56.97 o                         
   0 -13   2       3125.28       2950.19        95.94 o                         
   1 -13   2        248.53        246.56        38.27 o                         
   2 -13   2        381.57        427.22        45.33 o                         
  -7 -12   2        854.47        889.66       112.32 o                         
  -6 -12   2        578.89        549.69        68.46 o                         
  -3 -12   2       1832.01       1897.45        81.53 o                         
  -2 -12   2       3148.77       3099.74       101.25 o                         
  -1 -12   2        292.39        334.08        37.56 o                         
   0 -12   2        860.96        878.39        48.29 o                         
   1 -12   2          9.27        -12.01        29.80 o                         
   2 -12   2       3926.47       4192.29       120.24 o                         
   3 -12   2       4692.54       5325.70       204.01 o                         
  -7 -11   2        294.40        307.97        63.02 o                         
  -6 -11   2       1962.46       2028.45        94.54 o                         
  -3 -11   2        210.94        276.56        41.04 o                         
  -2 -11   2        433.37        442.19        40.12 o                         
  -1 -11   2         11.00        -17.90        27.07 o                         
   0 -11   2         40.44         88.87        22.69 o                         
   1 -11   2        875.51        892.86        45.94 o                         
   2 -11   2       3724.53       3813.99       109.12 o                         
   6 -11   2        189.24        150.93        46.25 o                         
  -8 -10   2        371.66        309.09        88.30 o                         
  -7 -10   2        358.83        344.54        50.86 o                         
  -6 -10   2        899.86       1024.82        68.19 o                         
  -3 -10   2        894.92        998.28        55.32 o                         
  -2 -10   2       3856.69       3861.69       110.89 o                         
  -1 -10   2        726.91        709.99        40.76 o                         
   0 -10   2       3909.10       3834.10       106.05 o                         
   1 -10   2        139.69        145.20        25.81 o                         
   2 -10   2       1054.38       1134.10        49.94 o                         
   3 -10   2        213.04        214.64        31.76 o                         
  -8  -9   2        449.37        447.80        87.55 o                         
  -7  -9   2        256.57        296.23        46.24 o                         
  -6  -9   2        397.68        439.25        53.66 o                         
  -3  -9   2       3902.00       3908.25       163.09 o                         
  -2  -9   2       4055.13       3988.42       110.44 o                         
  -1  -9   2        175.41        138.30        24.71 o                         
   0  -9   2        502.06        442.37        29.61 o                         
   1  -9   2        130.42        126.96        22.31 o                         
   2  -9   2      11011.48      11687.02       268.04 o                         
   3  -9   2       3842.52       4402.37       162.09 o                         
   6  -9   2        915.81        812.95        49.38 o                         
  -8  -8   2        866.26        786.98        88.74 o                         
  -7  -8   2        335.37        270.86        49.79 o                         
  -6  -8   2        782.38        784.92        57.17 o                         
  -3  -8   2        842.06        806.09        66.95 o                         
  -2  -8   2       1325.01       1340.09        51.79 o                         
  -1  -8   2        163.14        130.71        22.33 o                         
   0  -8   2       2967.04       3101.90        84.65 o                         
   1  -8   2        976.47        979.67        39.89 o                         
   2  -8   2       3603.01       3570.50        83.79 o                         
   3  -8   2       3598.41       4194.72       151.68 o                         
   5  -8   2        488.29        534.49        36.81 o                         
   7  -8   2       8734.96       9302.42       459.30 o                         
  -8  -7   2        122.71        223.88        69.57 o                         
  -7  -7   2         77.78          2.92        42.90 o                         
  -6  -7   2       1185.26       1313.14        90.92 o                         
  -4  -7   2       4185.81       4267.06       173.01 o                         
  -3  -7   2        207.92        198.72        33.45 o                         
  -2  -7   2      11124.64      11834.95       269.41 o                         
  -1  -7   2        769.97        769.57        34.34 o                         
   0  -7   2      22841.67      23196.99       504.81 o                         
   1  -7   2       2661.44       2758.63        75.07 o                         
   2  -7   2        684.10        740.68        38.03 o                         
   3  -7   2        322.88        263.07        34.60 o                         
   4  -7   2       2472.66       2537.62        93.29 o                         
   7  -7   2       1255.56       1586.67       138.43 o                         
  -8  -6   2        204.20        157.85        64.56 o                         
  -7  -6   2        348.57        344.82        44.67 o                         
  -6  -6   2        623.03        758.34        70.00 o                         
  -4  -6   2       7263.95       7649.43       271.51 o                         
  -3  -6   2       3388.13       3741.68       103.53 o                         
  -2  -6   2       4249.38       4203.36       106.57 o                         
  -1  -6   2       2505.92       2585.18        70.62 o                         
   0  -6   2       1095.50       1331.64        27.66 o                         
   1  -6   2        339.45        371.87        18.78 o                         
   2  -6   2      17686.69      20192.69       510.77 o                         
   3  -6   2       1886.69        920.85        46.29 o                         
   4  -6   2        311.03        299.39        24.75 o                         
   7  -6   2       7421.15       8198.34       409.54 o                         
  -8  -5   2        319.02        300.27        64.17 o                         
  -7  -5   2         16.87        -28.42        35.25 o                         
  -6  -5   2       2029.91       2076.97        73.12 o                         
  -4  -5   2       3681.92       3952.54       154.84 o                         
  -3  -5   2       3416.40       3833.80        82.01 o                         
  -2  -5   2        834.94        867.61        35.56 o                         
  -1  -5   2        376.73        415.59        23.45 o                         
   0  -5   2      19827.62      22057.56       334.36 o                         
   1  -5   2        723.46        793.85        24.14 o                         
   2  -5   2       7443.08       7920.32       159.91 o                         
   3  -5   2       1451.91       1673.39        61.13 o                         
   4  -5   2        372.48        436.01        38.25 o                         
   7  -5   2       6428.03       7558.08       382.08 o                         
  -8  -4   2       1107.57       1278.56        84.92 o                         
  -7  -4   2       1084.64       1194.02        53.75 o                         
  -6  -4   2       4335.04       4789.54       182.18 o                         
  -4  -4   2       2590.35       2494.40        73.37 o                         
  -3  -4   2        393.75        375.75        25.12 o                         
  -2  -4   2      18227.85      20331.99       363.41 o                         
  -1  -4   2        662.09        710.11        27.59 o                         
   0  -4   2      68239.74      73109.61       975.76 o                         
   1  -4   2       3973.33       4468.20        84.00 o                         
   2  -4   2        378.75        411.26        16.26 o                         
   3  -4   2       1907.45       1850.03        63.74 o                         
   7  -4   2        157.18        495.94        93.50 o                         
  -8  -3   2        349.02        309.03        53.77 o                         
  -7  -3   2       1185.75       1300.92        52.65 o                         
  -6  -3   2       2108.60       2239.60       101.19 o                         
  -4  -3   2       3832.54       3846.10        99.00 o                         
  -3  -3   2       1658.16       2050.58        44.43 o                         
  -2  -3   2       7990.38       7968.52       127.19 o                         
  -1  -3   2       3925.65       4235.85        61.59 o                         
   0  -3   2      17062.72      19038.08       235.19 o                         
   1  -3   2       3532.22       3817.49        62.17 o                         
   2  -3   2      13976.61      13867.60       269.79 o                         
   3  -3   2        177.30        220.87        28.27 o                         
   4  -3   2       3143.84       3119.58       115.08 o                         
   5  -3   2         82.10        120.98        27.49 o                         
   6  -3   2       5632.38       6097.44       307.50 o                         
  -8  -2   2       1095.73       1006.21        67.40 o                         
  -7  -2   2        658.97        626.70        37.31 o                         
  -6  -2   2       1744.52       1777.59        83.37 o                         
  -4  -2   2        945.21        894.69        35.35 o                         
  -3  -2   2       1305.80       1372.90        32.48 o                         
  -2  -2   2        299.04        330.21        11.31 o                         
  -1  -2   2       3047.74       3116.96        38.75 o                         
   0  -2   2      49670.57      51841.25       698.32 o                         
   1  -2   2        330.47        373.66        10.89 o                         
   2  -2   2      10390.06      11018.80       181.57 o                         
   3  -2   2        652.35        700.82        34.64 o                         
   4  -2   2       4497.14       3485.08       124.13 o                         
  -8  -1   2       3869.99       3983.35       153.04 o                         
  -7  -1   2       5266.41       5126.12       183.29 o                         
  -6  -1   2       5619.21       3522.08       123.55 o                         
  -5  -1   2         12.88        -13.12        13.12 o                         
  -4  -1   2       2310.04       2501.61        65.49 o                         
  -3  -1   2       1657.76       1355.14        36.30 o                         
  -2  -1   2      13829.70      13708.79       159.68 o                         
  -1  -1   2        405.13        390.68         8.05 o                         
   1  -1   2      15140.99      15557.64       341.76 o                         
   2  -1   2        682.08        685.02        22.71 o                         
   3  -1   2       7544.73       7657.81       241.15 o                         
   4  -1   2       8875.38       5955.19       194.12 o                         
   6  -1   2       1716.83       1599.19       113.97 o                         
  -8   0   2        418.69        352.48        44.59 o                         
  -7   0   2       5017.45       4658.26       167.02 o                         
  -6   0   2       5181.51       5005.10       174.45 o                         
  -3   0   2        217.55        249.58        25.86 o                         
  -2   0   2      10319.26      10309.67       161.59 o                         
  -1   0   2      14991.59       4264.42       194.29 o                         
   0   0   2         15.81         23.02         3.40 o                         
   1   0   2        181.38        187.92         7.90 o                         
   2   0   2       8535.79       8639.93       142.54 o                         
   3   0   2       1978.76       1695.74        45.33 o                         
   4   0   2       7528.17       7688.99       245.33 o                         
   6   0   2        622.65        734.41        39.09 o                         
   7   0   2        808.87        721.68        39.40 o                         
  -8   1   2       2933.35       2570.07       104.56 o                         
  -7   1   2       1433.08       1397.57        68.73 o                         
  -6   1   2       6210.71       6269.35       211.71 o                         
  -5   1   2       4924.73       5126.35       174.34 o                         
  -3   1   2        787.57        889.57        25.08 o                         
  -2   1   2        547.47        542.90        18.40 o                         
  -1   1   2        143.81        197.04        14.25 o                         
   1   1   2       1523.74       1451.67        23.40 o                         
   2   1   2      11958.44      12820.80       225.02 o                         
   3   1   2        298.94        312.19        20.28 o                         
   4   1   2       9881.21      10862.87       345.77 o                         
   5   1   2       6805.92       6677.06       217.19 o                         
   6   1   2       4515.08       4225.06       103.01 o                         
   7   1   2        359.46        362.52        34.73 o                         
  -8   2   2       4067.73       3834.30       141.63 o                         
  -7   2   2       7595.79       7077.09       237.83 o                         
  -6   2   2       2573.32       2475.00        97.57 o                         
  -5   2   2       3161.38       3074.63       112.09 o                         
  -4   2   2       2825.85       2955.17       107.23 o                         
  -3   2   2       2689.70       3013.93        86.31 o                         
  -2   2   2       8118.49       7915.27       146.42 o                         
  -1   2   2       1374.30       1358.96        30.37 o                         
   0   2   2       1666.75       1557.73        23.22 o                         
   1   2   2      13125.61      14640.12       199.84 o                         
   2   2   2       5956.84       6368.42       100.32 o                         
   3   2   2       5933.73       5994.53       135.65 o                         
   4   2   2      15060.22      14835.25       449.49 o                         
   5   2   2       3502.50       3842.96       138.19 o                         
   6   2   2       2804.42       2895.73        78.85 o                         
   7   2   2         51.08         30.72        34.80 o                         
  -8   3   2        271.52        210.28        39.27 o                         
  -7   3   2       5549.94       5204.99       181.62 o                         
  -4   3   2       8323.78       8546.86       279.15 o                         
  -3   3   2       1960.76       1387.53        87.66 o                         
  -2   3   2      12276.23      13084.25       337.26 o                         
  -1   3   2      12501.91      13760.19       174.26 o                         
   0   3   2       3035.86       3375.47        51.03 o                         
   1   3   2       2073.64       2473.31        63.57 o                         
   2   3   2       3041.52       2922.88        76.01 o                         
   3   3   2       5862.94       6051.23       143.11 o                         
   4   3   2       6115.03       5780.25       272.87 o                         
   6   3   2        188.47        258.20        27.65 o                         
   7   3   2       1787.05       2030.18        66.36 o                         
  -8   4   2       2846.15       2832.03       111.49 o                         
  -7   4   2        373.60        176.21        41.35 o                         
  -6   4   2       7354.82       7958.47       264.91 o                         
  -4   4   2       5338.67       5611.18       154.99 o                         
  -3   4   2        345.65        402.18        51.80 o                         
  -2   4   2       5292.47       5752.36       100.44 o                         
  -1   4   2       1982.24       2220.65        51.33 o                         
   0   4   2       6483.06       6806.58       154.81 o                         
   1   4   2       1984.90       2138.43        59.08 o                         
   2   4   2       9019.46      10772.59       242.10 o                         
   3   4   2        529.12        581.70        45.09 o                         
   3   4   2       1509.63       1698.80        87.42 o                         
   6   4   2       6273.51       6882.57       140.75 o                         
   7   4   2        741.48        709.77        44.75 o                         
  -8   5   2        765.09        610.27        50.49 o                         
  -7   5   2       1961.47       2000.34        88.62 o                         
  -6   5   2        266.48        201.59        38.79 o                         
  -5   5   2       5412.13       6125.03       208.75 o                         
  -4   5   2       2349.32       3244.12        80.32 o                         
  -3   5   2       5618.20       5592.37       155.67 o                         
  -2   5   2       3047.28       2711.87        79.55 o                         
  -1   5   2       1841.69       1958.51        55.02 o                         
   0   5   2       2287.47       2667.38        70.23 o                         
   1   5   2       1927.94       2234.38        63.56 o                         
   2   5   2       8896.62      10189.09       232.45 o                         
   3   5   2        658.77        789.31        55.04 o                         
   6   5   2       2520.12       2584.89        83.86 o                         
   7   5   2        602.85        619.85        41.25 o                         
  -8   6   2        360.69        294.36        41.77 o                         
  -7   6   2       1667.18       1953.55        87.08 o                         
  -6   6   2        951.86       1218.76        64.59 o                         
  -4   6   2       6871.13       8217.22       188.67 o                         
  -3   6   2       6366.99       6493.18       305.96 o                         
  -2   6   2       9446.01      10566.20       212.43 o                         
  -1   6   2       1929.18       2128.94        61.17 o                         
   0   6   2       5337.26       5895.16       140.68 o                         
   1   6   2       2942.54       3329.98        89.11 o                         
   2   6   2       3189.42       3155.27        87.93 o                         
   3   6   2       5764.38       6509.43       227.96 o                         
   4   6   2        773.91       1074.81        86.16 o                         
   6   6   2       1286.34       1413.41        63.28 o                         
   7   6   2       3057.38       3425.59        89.52 o                         
  -5   7   2       6655.89       7580.49       244.63 o                         
  -4   7   2       7238.11       8257.36       266.16 o                         
  -3   7   2        639.32        737.94        67.10 o                         
  -2   7   2       8571.43       9582.44       195.71 o                         
  -1   7   2       2775.63       2952.04        80.40 o                         
   0   7   2      13288.31      13872.29       311.10 o                         
   1   7   2       5538.33       5810.19       143.33 o                         
   2   7   2        860.80        908.05        44.67 o                         
   3   7   2        147.60        181.73        46.41 o                         
   4   7   2       1079.58       1184.89        93.78 o                         
   6   7   2       2234.86       2385.05        86.77 o                         
   7   7   2        931.06       1131.46        55.36 o                         
   8   7   2       1152.77       1405.62       132.63 o                         
  -6   8   2       1573.39       1510.89        63.92 o                         
  -5   8   2       2725.17       2676.58       102.05 o                         
  -3   8   2        664.95        659.90        44.00 o                         
  -2   8   2       3372.26       3208.06        89.27 o                         
  -1   8   2       5690.06       5754.46       141.87 o                         
   0   8   2          1.08         13.14        13.97 o                         
   1   8   2        328.67        326.99        29.21 o                         
   2   8   2       4182.04       4143.25       113.05 o                         
   3   8   1        924.45       1405.92       106.52 o                         
   3   8   2        204.06       1405.92       106.52 o                         
   3   8   2        306.42        225.70        55.46 o                         
   4   8   2        480.37        436.45        62.32 o                         
   5   8   2        317.21        479.04        91.97 o                         
   6   8   2       2885.53       3063.77       104.84 o                         
   7   8   2       1372.37       1481.36        63.10 o                         
   8   8   2        467.79        522.50       120.24 o                         
  -6   9   2       2699.09       2827.82       107.95 o                         
  -5   9   2       8223.13       9457.41       308.73 o                         
  -3   9   2       6309.08       6505.43       142.93 o                         
  -2   9   2        977.01       1038.66        45.66 o                         
  -1   9   2        343.51        336.49        28.75 o                         
   0   9   2       6067.96       6142.35       153.85 o                         
   1   9   2        649.55        593.83        37.27 o                         
   2   9   2       5003.80       4925.77       132.48 o                         
   3   9   2        463.31        403.21        64.07 o                         
   4   9   2        868.81       1195.23       120.27 o                         
   5   9   2        144.17        327.72        94.69 o                         
   6   9   2       3051.99       3349.72       113.87 o                         
   7   9   2       2047.75       2285.55        78.92 o                         
   8   9   2        994.08       1331.84       140.05 o                         
  -6  10   2       2594.54       2997.87       118.96 o                         
  -3  10   2        178.99        227.79        29.47 o                         
  -2  10   2       4230.53       4245.33       115.84 o                         
  -1  10   2        516.65        460.94        34.08 o                         
   0  10   2      15404.85      15428.99       352.31 o                         
   1  10   2       1027.31       1005.84        49.07 o                         
   2  10   2         82.36         15.59        31.17 o                         
   3  10   2        391.73        347.26        62.69 o                         
   6  10   2        754.04        810.05        66.11 o                         
   7  10   2        232.17        340.18        51.67 o                         
  -6  11   2       2327.33       2447.45       107.69 o                         
  -3  11   2        290.66        202.55        47.23 o                         
  -2  11   2       5157.24       5047.64       135.44 o                         
  -1  11   2       1212.32       1218.05        53.90 o                         
   0  11   2        147.95        115.66        26.78 o                         
   1  11   2        781.14        821.44        47.62 o                         
   2  11   2       2203.33       2205.74        81.91 o                         
   4  11   2       1069.14        871.74        88.47 o                         
   6  11   2       1849.60       1756.62        90.43 o                         
   7  11   2        491.75        491.30       122.51 o                         
  -6  12   2       1200.86       1215.17        78.41 o                         
  -5  12   2       5986.60       6477.04       248.10 o                         
  -3  12   2        544.54        393.45        58.41 o                         
  -2  12   2         87.09         62.68        26.34 o                         
  -1  12   2        762.39        755.42        46.91 o                         
   0  12   2      11190.96      11186.82       269.42 o                         
   1  12   2        620.88        630.64        46.28 o                         
   2  12   2       2339.54       2318.02        87.88 o                         
   4  12   2        827.52        636.16        87.52 o                         
   5  12   2         23.34         92.07       105.73 o                         
   6  12   2       1282.13       1287.85        84.42 o                         
  -6  13   2        948.77        997.74        60.73 o                         
  -2  13   2       2045.32       1966.62        77.47 o                         
  -1  13   2        775.42        716.74        49.18 o                         
   0  13   2       4892.55       4656.94       134.60 o                         
   1  13   2        165.60        151.67        37.73 o                         
   2  13   2        203.44        142.96        45.45 o                         
   5  13   2       1108.76        539.87        80.77 o                         
   6  13   2        214.32        251.58        67.71 o                         
  -7  14   2       3312.55       3039.90       158.67 o                         
  -6  14   2       1483.31       1449.64       116.55 o                         
  -2  14   2       2340.23       2311.07        88.65 o                         
  -1  14   2        205.87        198.15        41.48 o                         
   0  14   2       3078.78       2821.78        98.16 o                         
   1  14   2        450.07        484.56        49.39 o                         
   2  14   2       2035.05       1947.35        87.09 o                         
  -8  15   2        842.68        763.33       108.31 o                         
  -7  15   2        149.79        359.64        94.20 o                         
  -6  15   2       1658.53       1861.32       137.73 o                         
  -1  15   2        477.52        426.07        49.52 o                         
   0  15   2       7374.56       7053.98       192.76 o                         
   1  15   2        678.96        584.68        55.47 o                         
   2  15   2       1471.64       1517.80        80.03 o                         
   4  15   2        372.15        362.05        96.49 o                         
  -8  16   2       1502.82       1421.12       132.89 o                         
  -7  16   2       2922.25       3033.34       174.99 o                         
  -6  16   2        723.99        676.51       117.53 o                         
  -2  16   2       1806.56       1568.21       110.39 o                         
  -1  16   2        844.17        755.80        59.03 o                         
   0  16   2        765.46        716.37        57.13 o                         
   1  16   2         24.35         39.57        45.16 o                         
   2  16   2        342.18        263.97        81.85 o                         
  -8  17   2         13.12        150.83       111.14 o                         
  -7  17   2       2997.01       2797.76       175.38 o                         
  -6  17   2        206.11        265.94       114.13 o                         
  -1  17   2         19.17         26.46        45.61 o                         
   0  17   2        275.91        281.17        46.86 o                         
   1  17   2        118.46        104.62        48.20 o                         
  -6  18   2       1516.53       1620.92       159.92 o                         
  -2  18   2        270.69        229.60        88.60 o                         
  -1  18   2        148.36        103.61        51.16 o                         
   1 -19   3       1945.53       1736.72       125.03 o                         
   2 -19   3        248.33        198.81        88.60 o                         
  -1 -18   3       2026.91       2041.13       133.85 o                         
   0 -18   3        228.29        321.83        49.93 o                         
   1 -18   3       1705.54       1634.57        82.65 o                         
   2 -18   3        160.87        172.57        80.47 o                         
   6 -18   3        215.25        169.66       118.32 o                         
   7 -18   3        128.59        143.94       107.14 o                         
  -2 -17   3        234.74        164.71        82.81 o                         
  -1 -17   3       1822.45       1742.87        70.16 o                         
   0 -17   3          0.83         35.43        32.17 o                         
   1 -17   3        383.02        350.32        51.87 o                         
   6 -17   3        672.94        816.01       125.91 o                         
   7 -17   3        390.01        310.27       106.85 o                         
   8 -17   3        343.24        562.43       114.73 o                         
  -2 -16   3        203.78        170.05        54.78 o                         
  -1 -16   3        411.93        390.12        50.93 o                         
   0 -16   3        128.11        133.17        37.94 o                         
   1 -16   3       1558.16       1506.37        75.35 o                         
   6 -16   3       1350.03       1534.67       133.63 o                         
   7 -16   3         67.47        245.18        96.28 o                         
  -2 -15   3        248.07        269.15        43.20 o                         
  -1 -15   3       1567.75       1541.05        72.70 o                         
   0 -15   3         64.98         65.86        32.09 o                         
   1 -15   3        772.57        792.72        56.22 o                         
   6 -15   3        302.58        348.70        99.32 o                         
  -3 -14   3       2152.84       2320.36       146.92 o                         
  -2 -14   3        402.15        400.77        42.78 o                         
  -1 -14   3        800.49        819.81        53.77 o                         
   0 -14   3          8.20        -14.82        24.35 o                         
   1 -14   3        122.75        121.99        38.80 o                         
   2 -14   3         91.11        195.98        58.65 o                         
  -6 -13   3         45.34         91.32        66.75 o                         
  -3 -13   3       2631.30       3018.18       163.65 o                         
  -2 -13   3        234.68        280.12        44.67 o                         
  -1 -13   3        125.59        112.06        34.83 o                         
   0 -13   3         87.04         82.88        28.03 o                         
   1 -13   3       2324.26       2304.59        82.20 o                         
   2 -13   3       3209.25       3205.33       102.35 o                         
  -7 -12   3        597.32        676.06       109.25 o                         
  -6 -12   3        570.28        528.50        69.90 o                         
  -3 -12   3       1109.62       1139.35        65.63 o                         
  -2 -12   3         83.80        134.04        38.23 o                         
  -1 -12   3       2322.74       2142.11        77.28 o                         
   0 -12   3         45.08         70.16        24.77 o                         
   1 -12   3        517.92        518.97        41.16 o                         
   2 -12   3        219.06        237.92        38.12 o                         
  -8 -11   3        427.64        424.86        96.26 o                         
  -7 -11   3          1.45        -55.92        55.92 o                         
  -6 -11   3       1102.34       1154.07        77.25 o                         
  -3 -11   3       6158.23       6389.76       140.98 o                         
  -2 -11   3       2840.38       2803.63        91.10 o                         
  -1 -11   3        593.05        578.88        40.57 o                         
   0 -11   3         21.36         28.95        22.42 o                         
   1 -11   3       2401.63       2428.05        79.15 o                         
   2 -11   3        380.77        532.81        40.30 o                         
   6 -11   3       2577.68       2643.90       112.31 o                         
   7 -11   3        480.75        686.78       124.11 o                         
  -8 -10   3          0.73        -79.27        79.27 o                         
  -7 -10   3        402.80        424.81        51.64 o                         
  -6 -10   3        159.20        150.56        53.25 o                         
  -4 -10   3        467.43        711.80        86.53 o                         
  -3 -10   3       1200.02       1239.89        50.53 o                         
  -2 -10   3        226.10        208.21        30.23 o                         
  -1 -10   3       2169.21       2184.41        72.37 o                         
   0 -10   3        266.32        273.81        28.50 o                         
   1 -10   3       4008.49       4215.26       113.52 o                         
   2 -10   3       9326.08       9951.70       234.38 o                         
   3 -10   3        559.31        575.05        39.18 o                         
   6 -10   3       8249.15       9182.14       301.06 o                         
   7 -10   3       2695.57       2946.88       205.50 o                         
  -8  -9   3        121.60        113.06        79.84 o                         
  -7  -9   3        264.74        311.37        46.72 o                         
  -6  -9   3        142.03        108.48        48.31 o                         
  -4  -9   3        428.67        474.22        73.46 o                         
  -3  -9   3       1734.86       1869.04        74.43 o                         
  -2  -9   3        399.64        465.35        35.77 o                         
  -1  -9   3       3999.50       4194.32       112.07 o                         
   0  -9   3        318.21        380.53        28.33 o                         
   1  -9   3       1420.42       1537.01        54.20 o                         
   2  -9   3       1709.48       1959.12        63.84 o                         
   3  -9   3       1987.62       2356.15       101.11 o                         
   7  -9   3       3824.10       4058.97       246.68 o                         
  -8  -8   3        530.79        646.14        88.04 o                         
  -7  -8   3         79.98         66.04        40.21 o                         
  -6  -8   3        381.34        364.74        49.71 o                         
  -4  -8   3       3144.53       3348.15       152.63 o                         
  -3  -8   3       6794.90       7167.35       182.94 o                         
  -2  -8   3       9060.05       9116.08       214.44 o                         
  -1  -8   3       1640.30       1601.86        54.20 o                         
   0  -8   3          1.10          5.44        10.90 o                         
   1  -8   3      10906.88      11215.98       254.98 o                         
   2  -8   3        662.44        670.81        29.80 o                         
   3  -8   3       6498.76       7365.47       245.68 o                         
   5  -8   3          0.63         22.55        15.87 o                         
   6  -8   3       3293.65       3320.36       202.93 o                         
   7  -8   3       1693.69       1852.82       154.92 o                         
   8  -8   3       4018.90       4799.51       285.06 o                         
  -8  -7   3         42.67        -62.34        62.34 o                         
  -7  -7   3        104.34         57.55        38.55 o                         
  -6  -7   3       1244.87       1177.09        89.85 o                         
  -4  -7   3         17.89        -16.86        16.86 o                         
  -3  -7   3        541.77        584.10        40.53 o                         
  -2  -7   3       2038.38       2124.07        54.56 o                         
  -1  -7   3      10170.49      10280.15       188.09 o                         
   0  -7   3        799.99        798.55        25.14 o                         
   1  -7   3      11099.03      11741.73       213.44 o                         
   2  -7   3       4495.34       4776.79       104.00 o                         
   3  -7   3        242.82        236.32        26.35 o                         
   4  -7   3        396.32        422.68        31.94 o                         
   7  -7   3       3591.69       4063.72       240.21 o                         
   8  -7   3        247.18        651.76       121.32 o                         
  -8  -6   3          0.64         33.28        61.16 o                         
  -7  -6   3        317.86        337.97        44.80 o                         
  -6  -6   3        620.23        634.82        70.55 o                         
  -4  -6   3        596.87        667.62        50.97 o                         
  -3  -6   3       1972.78       2154.62        69.95 o                         
  -2  -6   3        840.56        857.32        30.95 o                         
  -1  -6   3      11153.55      11419.54       177.29 o                         
   0  -6   3        526.26        530.77        19.19 o                         
   1  -6   3        184.08        191.65        15.95 o                         
   2  -6   3        468.23        614.98        30.14 o                         
   3  -6   3       1059.69       1068.11        35.79 o                         
   4  -6   3       1129.33        830.04        42.98 o                         
   6  -6   3       3949.15       4274.96       239.45 o                         
   7  -6   3       3511.92       3596.59       219.56 o                         
  -8  -5   3       2444.32       2447.02       124.54 o                         
  -7  -5   3       1075.08       1180.86        57.90 o                         
  -6  -5   3        154.01        171.30        52.87 o                         
  -4  -5   3       1613.61       1610.36        85.35 o                         
  -3  -5   3       6978.58       7531.68       145.50 o                         
  -2  -5   3       4855.37       5150.68       102.52 o                         
  -1  -5   3        226.55        241.92        11.43 o                         
   0  -5   3         57.58         56.37         8.25 o                         
   1  -5   3      15386.06      16159.36       351.79 o                         
   2  -5   3       4281.95       4722.32       111.73 o                         
   3  -5   3       5949.50       6150.37       127.94 o                         
   4  -5   3        139.32         37.42        38.28 o                         
   5  -5   3        860.89        816.52        52.18 o                         
   6  -5   3       3160.05       3331.25       196.72 o                         
   7  -5   3        457.10        601.64       101.13 o                         
   8  -5   3       1869.20       2527.44       191.10 o                         
  -8  -4   3        134.19        101.17        54.17 o                         
  -7  -4   3       2591.54       2746.22        86.31 o                         
  -6  -4   3       5885.11       6242.70       227.57 o                         
  -4  -4   3        159.49        118.08        28.59 o                         
  -3  -4   3        207.85        226.08        18.67 o                         
  -2  -4   3        402.40        467.00        21.50 o                         
  -1  -4   3      15510.59      15678.82       196.11 o                         
   0  -4   3       1084.15       1105.41        22.58 o                         
   1  -4   3      60875.00      66537.19      1413.67 o                         
   2  -4   3       1134.25       1131.07        28.62 o                         
   3  -4   3        722.08        929.88        29.34 o                         
   4  -4   3       4463.10       4943.52       171.17 o                         
   5  -4   3       2674.34       2977.23       119.20 o                         
   6  -4   3       2456.32       2627.93       167.38 o                         
   7  -4   3        633.73        827.55       107.95 o                         
   8  -4   3        396.67        555.96       121.55 o                         
  -8  -3   3        735.32        834.69        69.69 o                         
  -7  -3   3       1291.51       1348.59        54.87 o                         
  -6  -3   3       1075.79       1142.87        69.87 o                         
  -4  -3   3        961.90       1019.76        41.54 o                         
  -3  -3   3        847.08        876.81        27.28 o                         
  -2  -3   3       4015.95       4148.78        65.58 o                         
  -1  -3   3      61546.32      65007.53       797.13 o                         
   0  -3   3        163.56        171.12         7.07 o                         
   1  -3   3       4453.18       4876.23        70.34 o                         
   2  -3   3       3242.29       3382.37        80.29 o                         
   3  -3   3      15461.16      15556.63       303.28 o                         
   4  -3   3       4628.06       4683.10       161.42 o                         
   5  -3   3        819.25        715.53        52.04 o                         
   6  -3   3       2603.12       2808.46       172.69 o                         
  -8  -2   3       3327.36       3422.42       140.73 o                         
  -7  -2   3       5642.56       5783.57       209.37 o                         
  -6  -2   3        272.65        366.47        45.53 o                         
  -4  -2   3       1195.20       1211.98        61.97 o                         
  -3  -2   3       6021.59       6162.55       108.01 o                         
  -2  -2   3        985.79        931.22        20.09 o                         
  -1  -2   3       4364.29       4522.15        51.18 o                         
   0  -2   3        124.94        119.45         5.80 o                         
   1  -2   3       7404.29       7371.52       115.64 o                         
   2  -2   3       6638.19       6701.12       212.06 o                         
   3  -2   3      24468.78      25661.76       638.38 o                         
   4  -2   3       3272.32       3430.09       122.62 o                         
   7  -2   3         98.20        192.31        85.62 o                         
  -8  -1   3        113.54         38.90        44.68 o                         
  -7  -1   3       7828.15       7283.42       251.57 o                         
  -6  -1   3       4211.44       4454.21       162.30 o                         
  -5  -1   3        552.69        477.53        43.52 o                         
  -4  -1   3        116.32         94.50        30.13 o                         
  -3  -1   3        917.27       1027.88        41.91 o                         
  -2  -1   3       2972.44       2943.29        53.53 o                         
  -1  -1   3       7567.02       7076.81       112.22 o                         
   0  -1   3          0.97         -1.71         3.88 o                         
   1  -1   3      22200.18      22808.54       310.94 o                         
   2  -1   3      15667.46      17012.59       364.62 o                         
   3  -1   3       1937.92       2177.98        67.24 o                         
   4  -1   3       9347.39       9898.37       311.75 o                         
   6  -1   3        189.29        236.06        60.45 o                         
  -8   0   3       4532.16       4297.25       161.21 o                         
  -7   0   3       1550.19       1333.34        71.62 o                         
  -6   0   3       5103.91       4956.24       176.30 o                         
  -4   0   3       4080.57       4423.55       154.40 o                         
  -3   0   3      13808.59      13539.30       268.24 o                         
  -2   0   3       6390.38       6299.00       167.68 o                         
  -1   0   3      22752.49      22487.26       402.37 o                         
   0   0   3         18.83         15.81         3.33 o                         
   1   0   3        774.89        736.34        13.06 o                         
   2   0   3       1873.24       1987.48        41.40 o                         
   3   0   3      30117.00      30278.04       578.24 o                         
   4   0   3       5253.50       4356.00       146.49 o                         
   5   0   3      10046.74      10765.64       338.72 o                         
   6   0   3       1063.38       1171.87        47.92 o                         
   7   0   3       1123.05        752.20        37.59 o                         
  -8   1   3       3504.11       3164.09       125.09 o                         
  -7   1   3       6121.16       5895.29       205.47 o                         
  -6   1   3       2092.23       2144.44        90.44 o                         
  -5   1   3       9447.25       9532.90       310.93 o                         
  -3   1   3      24928.70      23825.99       606.48 o                         
  -2   1   3      16055.14      16869.99       431.21 o                         
  -1   1   3        639.32        625.39        19.28 o                         
   0   1   3         56.45         60.88         5.48 o                         
   1   1   3      23738.91      24039.59       324.57 o                         
   2   1   3      13296.12      14324.76       218.57 o                         
   3   1   3       8452.91       8525.18       189.27 o                         
   4   1   3       1107.56        529.65        36.10 o                         
   5   1   3         24.51         21.69        29.42 o                         
   6   1   3       1040.56       1097.50        34.91 o                         
   7   1   3         39.37         -7.28        24.78 o                         
  -8   2   3         45.96        -37.15        37.15 o                         
  -7   2   3       5983.18       5418.42       191.04 o                         
  -6   2   3       2099.40       1997.59        86.24 o                         
  -5   2   3        908.17        819.03        51.44 o                         
  -4   2   3       6135.00       6146.48       206.53 o                         
  -3   2   3       2447.87       2406.35        75.39 o                         
  -2   2   3       2161.32       2277.39        70.32 o                         
  -1   2   3      23908.29      23837.42       366.41 o                         
   0   2   3          8.06         16.22         6.20 o                         
   1   2   3      15103.32      16667.85       255.68 o                         
   2   2   3       1406.75       1472.50        27.59 o                         
   3   2   3        884.66        876.75        22.35 o                         
   4   2   3       5493.37       6344.16       144.76 o                         
   5   2   3       3756.86       3878.59       130.56 o                         
   6   2   3        823.55        833.59        37.57 o                         
   7   2   3       1560.59       1661.91        56.13 o                         
  -8   3   3       3576.06       3302.80       128.27 o                         
  -7   3   3        198.26        -40.16        40.16 o                         
  -4   3   3       8268.52       9279.24       304.46 o                         
  -3   3   3      27792.65      29525.09       750.31 o                         
  -2   3   3      13542.81      14456.69       372.86 o                         
  -1   3   3      15634.53      16178.15       249.96 o                         
   0   3   3         13.75         19.98        10.83 o                         
   1   3   3       6707.86       7407.33       135.44 o                         
   2   3   3        258.84        316.22        16.71 o                         
   3   3   3      17249.25      12534.79       382.20 o                         
   4   3   3       2191.61       2296.20        79.66 o                         
   6   3   3       1127.33       1147.75        42.11 o                         
   7   3   3       1372.84       1526.85        56.47 o                         
  -8   4   3        748.76        638.67        53.79 o                         
  -7   4   3       1791.05       1770.33        84.07 o                         
  -6   4   3       3070.51       3182.22       122.92 o                         
  -4   4   3       5353.41       5956.67       205.51 o                         
  -3   4   3       9349.55       9285.24       247.40 o                         
  -2   4   3       1210.08       1382.23        38.54 o                         
  -1   4   3       6380.12       6941.17       157.88 o                         
   0   4   3         23.57         21.21        10.98 o                         
   1   4   3      16276.27      17881.86       316.46 o                         
   2   4   3       3821.15       3970.89        78.99 o                         
   3   4   3       1503.18       1628.01        76.71 o                         
   4   4   3       5352.04       6650.56       233.59 o                         
   6   4   3       3797.28       4281.12        96.69 o                         
   7   4   3        854.57        858.33        42.19 o                         
  -8   5   3        376.17        218.91        44.71 o                         
  -7   5   3       1600.49       1659.74        82.10 o                         
  -6   5   3       1668.28       1479.58        74.60 o                         
  -5   5   3       3414.16       3724.91        92.66 o                         
  -4   5   3       1358.34       1620.41        47.09 o                         
  -3   5   3        765.99        794.21        29.73 o                         
  -2   5   3        293.65        338.72        21.93 o                         
  -1   5   3      15924.08      16795.85       367.03 o                         
   0   5   3          8.35          5.39        11.89 o                         
   1   5   3      14905.06      16621.38       365.99 o                         
   2   5   3       6170.96       6943.45       165.30 o                         
   3   5   3       1373.86       1677.52        83.27 o                         
   4   5   3       2602.35       2980.42       135.69 o                         
   5   5   3       5967.63       6686.44       243.90 o                         
   6   5   3       2755.75       3077.19        93.79 o                         
   7   5   3       3296.96       3684.12        91.55 o                         
  -8   6   3       1754.54       1704.02        84.28 o                         
  -7   6   3        102.42         90.31        41.48 o                         
  -6   6   3        761.67        840.25        57.70 o                         
  -5   6   3       5484.40       5841.14       138.72 o                         
  -4   6   3      12020.25      10776.66       339.83 o                         
  -3   6   3      17678.42      18482.47       818.24 o                         
  -2   6   3       3553.97       3776.99        85.50 o                         
  -1   6   3      14837.84      15949.69       351.55 o                         
   0   6   3         83.86         82.59        16.42 o                         
   1   6   3      13231.78      14803.75       330.59 o                         
   2   6   3        891.55       1005.77        44.73 o                         
   3   6   3       4341.98       4954.19       182.55 o                         
   5   6   3        742.85       1224.19        99.14 o                         
   6   6   3        276.43        290.22        42.42 o                         
   7   6   3       1703.48       1854.00        62.86 o                         
  -8   7   3         56.99         97.16        43.08 o                         
  -7   7   3       1026.00        957.45        62.56 o                         
  -6   7   3       3818.33       3702.03       126.26 o                         
  -5   7   3       3671.28       4085.97       141.76 o                         
  -3   7   3       1880.09       1942.58        71.82 o                         
  -2   7   3       6078.95       6646.25       158.88 o                         
  -1   7   3      13583.75      14169.21       316.87 o                         
   0   7   3        196.89        210.42        21.91 o                         
   1   7   3      13846.65      14897.54       335.27 o                         
   2   7   3        320.63        287.59        33.39 o                         
   3   7   3         44.67         25.24        44.83 o                         
   6   7   3       1492.22       1749.93        73.92 o                         
   7   7   3       1708.04       1729.38        64.40 o                         
   8   7   3         35.35        184.52       102.67 o                         
  -6   8   3       3272.21       3718.21       131.96 o                         
  -5   8   3       3233.96       3834.82       139.25 o                         
  -3   8   3       1180.99       1401.91        61.54 o                         
  -2   8   3        944.92       1079.35        68.17 o                         
  -1   8   3      13784.19      13986.34       315.81 o                         
   0   8   3         93.27        119.72        20.93 o                         
   1   8   3       5771.25       6037.02       151.98 o                         
   2   8   3       1840.10       1942.54        69.18 o                         
   3   8   3        574.56        575.99        48.71 o                         
   5   8   3       1925.51       2427.46       140.87 o                         
   6   8   3       2648.37       3011.87       103.72 o                         
   7   8   3       2545.80       2696.83        82.98 o                         
   8   8   3        312.70        336.34       112.97 o                         
  -6   9   3        172.75        176.43        37.85 o                         
  -4   9   3       1938.49       2113.58       100.38 o                         
  -3   9   3       4431.80       4572.44       139.41 o                         
  -2   9   3        336.87        320.54        34.39 o                         
  -1   9   3       5914.35       6033.39       151.39 o                         
   0   9   3         58.63         70.31        18.71 o                         
   1   9   3       5146.37       5271.05       138.32 o                         
   2   9   3        186.41        133.40        34.90 o                         
   3   9   3        628.24        625.66        53.33 o                         
   6   9   3         40.05         49.46        43.24 o                         
   7   9   3        564.22        619.98        50.99 o                         
   8   9   3        915.08        999.01       129.32 o                         
  -7  10   3       1514.70       1539.33        73.34 o                         
  -6  10   3       5886.05       6544.56       224.54 o                         
  -3  10   3         36.64         76.75        56.94 o                         
  -2  10   3       1996.01       1801.49        92.11 o                         
  -1  10   3       5322.71       5218.79       137.04 o                         
   0  10   3        413.02        365.75        32.42 o                         
   1  10   3      17819.91      18144.75       412.21 o                         
   2  10   3         89.44         77.36        34.07 o                         
   3  10   3        113.29        106.94        42.61 o                         
   5  10   3       3319.24       4004.25       204.06 o                         
   6  10   3        769.51        745.54        64.56 o                         
   7  10   3        555.66        618.27       117.35 o                         
  -7  11   3        629.98        540.43        52.97 o                         
  -6  11   3       3135.23       3424.62       137.38 o                         
  -5  11   3       1525.23       1498.11       100.85 o                         
  -3  11   3        508.84        503.94        46.65 o                         
  -2  11   3        160.32        159.81        30.63 o                         
  -1  11   3      17874.03      18245.84       414.24 o                         
   0  11   3        179.65        189.34        28.95 o                         
   1  11   3        336.72        274.94        35.67 o                         
   2  11   3        122.26         73.84        37.41 o                         
   6  11   3       1130.45       1219.98        67.69 o                         
  -6  12   3       1084.23       1067.97        58.45 o                         
  -3  12   3        605.13        585.05        65.18 o                         
  -2  12   3         83.25         69.86        32.99 o                         
  -1  12   3        411.60        507.31        42.47 o                         
   0  12   3          0.81         37.31        19.66 o                         
   1  12   3        851.60        784.96        50.45 o                         
   2  12   3        382.91        341.72        46.38 o                         
   6  12   3         16.27         25.00        59.96 o                         
   6  12   3         22.34        116.05        87.79 o                         
  -6  13   3       2254.12       2328.06        87.32 o                         
  -2  13   3         98.01         60.33        34.52 o                         
  -1  13   3        797.37        719.83        50.66 o                         
   0  13   3        262.88        250.65        37.69 o                         
   1  13   3       4345.01       4317.16       130.18 o                         
   2  13   3        648.40        537.64        54.60 o                         
   5  13   3       2300.55       1659.69       126.25 o                         
   6  13   3        366.96        342.55       102.39 o                         
  -7  14   3        774.33        942.65       100.94 o                         
  -6  14   3       3665.31       3761.81       181.21 o                         
  -3  14   3       2080.10       1963.60       117.44 o                         
  -2  14   3        423.95        432.00        49.66 o                         
  -1  14   3       4542.32       4369.74       132.05 o                         
   0  14   3         14.92         -1.93        26.32 o                         
   1  14   3        170.11        110.95        41.36 o                         
   2  14   3        114.58         66.67        47.45 o                         
  -8  15   3       1458.66       1546.79       127.46 o                         
  -7  15   3       1107.00       1093.54       113.86 o                         
  -6  15   3       2447.17       2452.55       152.68 o                         
  -1  15   3        145.70        163.38        44.03 o                         
   0  15   3          0.31         -7.12        27.38 o                         
   1  15   3        549.30        474.27        53.44 o                         
   2  15   3        913.89        908.14        67.47 o                         
  -8  16   3        517.53        537.21       112.75 o                         
  -7  16   3       1631.48       1770.19       141.33 o                         
  -6  16   3        778.19        627.22       119.53 o                         
  -2  16   3        108.31        137.99        67.59 o                         
  -1  16   3        474.19        450.14        53.82 o                         
   0  16   3         23.37         -2.88        33.17 o                         
   1  16   3       1126.99       1097.66        69.11 o                         
   2  16   3        255.08        351.08        58.99 o                         
  -7  17   3        200.35        263.43       115.81 o                         
  -6  17   3       2242.50       2363.67       169.74 o                         
  -1  17   3       1209.16       1059.78        70.85 o                         
   0  17   3          0.08         -7.26        33.20 o                         
   1  17   3        221.45        167.01        78.39 o                         
  -6  18   3       1013.92        874.07       140.56 o                         
  -2  18   3        303.44        243.58        89.30 o                         
  -1  18   3        201.88        168.84        53.42 o                         
   0 -19   4          0.44         18.55        71.58 o                         
   1 -19   4        229.96        162.59        74.99 o                         
   2 -19   4       1353.60       1347.79       119.36 o                         
   6 -19   4        300.49        133.53       125.14 o                         
   0 -18   4        171.61        191.34        36.20 o                         
   1 -18   4        202.46        133.92        50.08 o                         
   2 -18   4       1686.65       1605.02       120.57 o                         
   6 -18   4        255.98        135.56       117.44 o                         
   7 -18   4        267.43        243.67       110.78 o                         
  -1 -17   4        170.57        140.32        42.26 o                         
   0 -17   4       2872.08       2691.07        84.84 o                         
   1 -17   4        179.45        191.38        48.56 o                         
   6 -17   4        407.61        425.37       113.91 o                         
   7 -17   4        177.92        261.87       105.81 o                         
   8 -17   4        648.41        757.95       118.52 o                         
  -2 -16   4       1793.36       1700.77        86.93 o                         
  -1 -16   4        192.48        235.08        39.22 o                         
   0 -16   4        408.81        369.81        44.35 o                         
   1 -16   4        193.88        189.63        45.15 o                         
   6 -16   4        532.40        645.74       114.10 o                         
   7 -16   4       1161.34       1243.78       123.08 o                         
  -2 -15   4        138.75        210.58        42.03 o                         
  -1 -15   4        173.18        155.80        35.19 o                         
   0 -15   4         46.34         16.08        30.25 o                         
   1 -15   4        139.96        116.44        41.14 o                         
   6 -15   4        165.52        224.17        68.06 o                         
  -3 -14   4       1351.30       1479.83       120.54 o                         
  -2 -14   4       4344.13       4349.68       111.35 o                         
  -1 -14   4        113.17         89.57        31.38 o                         
   0 -14   4       2825.47       2680.03        92.11 o                         
   1 -14   4        515.06        438.40        45.92 o                         
   2 -14   4        980.25       1055.07        61.38 o                         
   6 -14   4       1381.10       1370.44       138.21 o                         
   7 -14   4       1505.57       1693.02       159.95 o                         
  -6 -13   4        414.74        398.51        72.02 o                         
  -3 -13   4       1946.22       1970.73       130.81 o                         
  -2 -13   4       1263.36       1303.73        55.34 o                         
  -1 -13   4        536.73        475.80        43.18 o                         
   0 -13   4          4.65          1.07        23.85 o                         
   1 -13   4        244.77        246.70        37.87 o                         
   2 -13   4       8721.68       9147.46       226.68 o                         
   7 -13   4       3301.46       3543.89       233.91 o                         
  -7 -12   4         44.40         37.05        91.95 o                         
  -6 -12   4        203.67        185.32        63.81 o                         
  -3 -12   4         19.46        168.46        44.29 o                         
  -2 -12   4        777.62        735.59        42.89 o                         
  -1 -12   4        295.64        312.42        36.66 o                         
   0 -12   4       1457.94       1625.64        64.04 o                         
   1 -12   4        356.93        396.20        38.15 o                         
   2 -12   4        755.67        783.71        48.74 o                         
   6 -12   4        862.55        802.12        69.18 o                         
   7 -12   4       1568.73       1583.35       159.27 o                         
  -8 -11   4         35.92         71.99        44.84 o                         
  -7 -11   4        135.03        144.74        59.43 o                         
  -6 -11   4        840.65        916.74        72.79 o                         
  -3 -11   4       1512.25       1624.02        59.22 o                         
  -2 -11   4       9200.30       9434.28       190.99 o                         
  -1 -11   4        282.59        285.44        34.44 o                         
   0 -11   4       2778.63       2685.51        83.47 o                         
   1 -11   4       4270.69       4296.66       117.82 o                         
   2 -11   4       1530.70       1558.90        61.54 o                         
   6 -11   4       2877.29       3080.36       125.88 o                         
   7 -11   4       3150.27       3175.63       218.15 o                         
   8 -11   4         48.24        -11.35       116.86 o                         
  -8 -10   4        442.91        417.31        96.67 o                         
  -7 -10   4        473.51        469.85        52.85 o                         
  -6 -10   4       1172.10       1339.01        76.82 o                         
  -4 -10   4       5919.77       6450.78       257.04 o                         
  -3 -10   4       1518.27       1487.33        53.96 o                         
  -2 -10   4        838.47        734.14        38.36 o                         
  -1 -10   4       4532.78       4322.61       116.90 o                         
   0 -10   4       2133.25       2076.94        67.59 o                         
   1 -10   4       1544.82       1596.01        57.79 o                         
   2 -10   4       6083.51       6449.03       160.57 o                         
   3 -10   4        146.93        164.66        31.60 o                         
   7 -10   4       6853.47       7511.59       392.79 o                         
   8 -10   4        502.35        599.30       132.06 o                         
   9 -10   4        184.57        414.06       149.01 o                         
  -8  -9   4        270.55        168.97        83.43 o                         
  -7  -9   4         83.75         40.03        43.76 o                         
  -6  -9   4        262.62        239.66        51.37 o                         
  -4  -9   4       2438.58       2579.55       134.15 o                         
  -3  -9   4        389.72        301.64        41.77 o                         
  -2  -9   4       1248.24       1199.20        43.37 o                         
  -1  -9   4       1219.15       1173.65        47.32 o                         
   0  -9   4      23982.67      24677.35       438.19 o                         
   1  -9   4        614.82        624.27        27.16 o                         
   2  -9   4       1021.84       1045.97        35.81 o                         
   3  -9   4        390.32        308.08        46.15 o                         
   5  -9   4        956.66       1209.00       119.46 o                         
   7  -9   4       1770.27       1996.34       166.80 o                         
   8  -9   4       3216.26       3807.20       251.67 o                         
   9  -9   4       1472.82       1809.99       190.71 o                         
  -8  -8   4        181.62        268.18        78.34 o                         
  -7  -8   4          2.57        -39.30        39.30 o                         
  -6  -8   4       2048.99       2079.70        84.58 o                         
  -4  -8   4        111.23        167.49        58.37 o                         
  -3  -8   4       1415.71       1403.68        61.56 o                         
  -2  -8   4       6559.32       6657.99       135.20 o                         
  -1  -8   4        485.62        495.09        30.03 o                         
   0  -8   4       3177.49       3243.87        68.75 o                         
   1  -8   4       1165.06       1201.92        35.02 o                         
   2  -8   4       1716.08       1729.32        45.45 o                         
   3  -8   4        363.40        298.28        30.88 o                         
   4  -8   4        632.62        576.80        57.92 o                         
   5  -8   4       2977.21       3036.00       187.41 o                         
   6  -8   4       3907.47       4015.86       235.64 o                         
   7  -8   4       2384.65       2497.58       182.38 o                         
   8  -8   4          2.06         11.87       111.99 o                         
   9  -8   4       3146.71       3930.13       269.64 o                         
  -8  -7   4        879.78        783.60        85.90 o                         
  -7  -7   4        397.11        317.42        48.39 o                         
  -6  -7   4       2271.14       2525.13       132.19 o                         
  -4  -7   4       2241.40       2255.74       114.43 o                         
  -3  -7   4        129.94         95.56        31.33 o                         
  -2  -7   4       1274.18       1241.29        39.30 o                         
  -1  -7   4       1388.76       1349.59        30.90 o                         
   0  -7   4      20149.32      21619.11       382.44 o                         
   1  -7   4       3704.78       3944.76        80.10 o                         
   2  -7   4       3395.85       3344.50        87.24 o                         
   3  -7   4         69.46         77.67        24.49 o                         
   4  -7   4        772.74        793.28        37.71 o                         
   5  -7   4        233.91        225.46        83.23 o                         
   7  -7   4       2425.55       2939.38       197.51 o                         
   8  -7   4        941.96       1070.97       141.18 o                         
  -8  -6   4       1380.76       1349.90        98.26 o                         
  -7  -6   4        328.96        334.12        45.76 o                         
  -6  -6   4       1028.35       1069.62        83.72 o                         
  -4  -6   4       2303.55       2328.79       111.14 o                         
  -3  -6   4        468.34        419.75        34.83 o                         
  -2  -6   4       1618.75       1601.58        43.17 o                         
  -1  -6   4       3020.40       3169.48        57.44 o                         
   0  -6   4      64240.61      67386.58      1165.81 o                         
   1  -6   4        350.08        342.11        18.06 o                         
   2  -6   4       3997.25       4258.83       104.18 o                         
   3  -6   4        924.15        818.45        32.34 o                         
   4  -6   4      12072.09      12631.78       401.54 o                         
   5  -6   4       4858.32       4784.24       255.41 o                         
   6  -6   4       1583.30       1752.62       140.36 o                         
   7  -6   4        412.92        575.43       106.90 o                         
   8  -6   4       1133.30       1545.37       157.00 o                         
   9  -6   4       4228.99       5279.35       323.92 o                         
  -8  -5   4        480.22        503.41        70.89 o                         
  -7  -5   4       1822.53       1931.45        73.40 o                         
  -6  -5   4       2732.50       3084.81       137.96 o                         
  -4  -5   4        493.27        469.05        55.86 o                         
  -3  -5   4        296.83        279.76        20.96 o                         
  -2  -5   4       3610.17       3565.55        62.93 o                         
  -1  -5   4        340.28        337.67        12.39 o                         
   0  -5   4        665.72        678.15        18.54 o                         
   1  -5   4       1977.54       1987.28        54.30 o                         
   2  -5   4       2499.02       2277.93        61.34 o                         
   3  -5   4       2743.16       2720.53        86.15 o                         
   4  -5   4       1693.56       1740.02       123.92 o                         
   4  -5   4        343.43        340.95        44.90 o                         
   5  -5   4       1993.21       1981.98       139.83 o                         
   6  -5   4       2137.84       2265.08       157.58 o                         
   7  -5   4       1030.99       1202.21       124.46 o                         
   8  -5   4        257.40        280.57       112.09 o                         
   9  -5   4       1709.21       2227.28       202.73 o                         
  -8  -4   4        652.16        670.61        71.63 o                         
  -7  -4   4        436.23        469.21        38.92 o                         
  -6  -4   4       6521.63       6723.41       243.64 o                         
  -4  -4   4        690.35        693.75        38.82 o                         
  -3  -4   4         83.60         88.89        18.30 o                         
  -2  -4   4       4190.11       4351.75        69.44 o                         
  -1  -4   4       1952.40       1897.11        28.78 o                         
   0  -4   4       2752.91       2476.56        43.97 o                         
   1  -4   4        178.35        169.74        13.40 o                         
   2  -4   4      15414.05      15994.11       350.86 o                         
   3  -4   4       1774.00       1875.82        64.40 o                         
   4  -4   4       3569.38       4117.64        99.08 o                         
   5  -4   4        145.05        189.97        74.50 o                         
   6  -4   4        644.69        741.29        99.89 o                         
   7  -4   4        329.54        533.77       100.19 o                         
   8  -4   4        862.09       1068.35       136.00 o                         
  -9  -3   4        609.57        652.75        72.12 o                         
  -8  -3   4       2294.68       2450.79       117.86 o                         
  -7  -3   4       3424.54       3433.05       144.10 o                         
  -6  -3   4       5545.44       5694.94       207.82 o                         
  -4  -3   4        963.72        938.39        40.09 o                         
  -3  -3   4        730.72        646.55        24.05 o                         
  -2  -3   4       2621.46       2303.02        35.61 o                         
  -1  -3   4        209.12        212.31         9.61 o                         
   0  -3   4      80008.82      80274.24      1080.08 o                         
   1  -3   4       1084.72       1112.72        33.04 o                         
   2  -3   4       1923.67       1946.62        41.24 o                         
   3  -3   4      14035.11      14398.27       366.16 o                         
   4  -3   4      23269.69      24653.60       751.84 o                         
   5  -3   4       4815.77       5342.15       274.08 o                         
   6  -3   4       1343.92       1317.15       117.76 o                         
   7  -3   4        816.92        913.52       112.69 o                         
  -9  -2   4        823.77        765.22        72.39 o                         
  -8  -2   4        415.48        409.99        56.04 o                         
  -7  -2   4       4725.91       4434.51       170.32 o                         
  -6  -2   4       2669.02       2557.84       110.60 o                         
  -4  -2   4      10724.32      10366.73       341.48 o                         
  -3  -2   4       2465.80       2287.43        75.03 o                         
  -2  -2   4      15571.74      14895.37       244.43 o                         
  -1  -2   4       1237.23       1208.71        26.54 o                         
   0  -2   4      26055.46      26125.74       356.71 o                         
   1  -2   4      14416.50      14699.31       263.17 o                         
   2  -2   4      11048.21      10507.36       231.92 o                         
   3  -2   4      12955.21      13369.07       340.21 o                         
   4  -2   4       8077.97       8758.12       280.08 o                         
   5  -2   4       2854.18       2660.67        92.93 o                         
   5  -2   4       1566.10       1582.71        75.38 o                         
   6  -2   4        980.22       1075.06       109.04 o                         
   7  -2   4       1076.89       1238.08       122.77 o                         
  -9  -1   4        715.41        748.56        66.73 o                         
  -8  -1   4        865.90        913.75        68.33 o                         
  -7  -1   4       1465.89       1220.46        72.60 o                         
  -6  -1   4       5045.26       4899.59       178.08 o                         
  -5  -1   4       1109.65       1136.35        63.00 o                         
  -4  -1   4        370.15        271.66        36.17 o                         
  -3  -1   4       1758.78       1712.11        60.18 o                         
  -2  -1   4       1967.21       1904.63        44.45 o                         
  -1  -1   4      14360.47      14175.29       278.02 o                         
   0  -1   4       6462.11       7165.32       106.71 o                         
   1  -1   4       1082.06       1139.23        19.99 o                         
   2  -1   4      14642.60      14592.36       319.17 o                         
   3  -1   4       1205.28       1304.65        48.12 o                         
   4  -1   4       1504.30       1877.95        76.83 o                         
   5  -1   4       2595.82       2413.21        87.81 o                         
   6  -1   4        657.00        577.90        33.95 o                         
  -9   0   4        205.00        168.31        49.87 o                         
  -8   0   4       3166.77       2732.62       118.79 o                         
  -7   0   4       4551.31       4192.91       157.68 o                         
  -6   0   4       4781.51       4830.97       174.75 o                         
  -3   0   4      12592.02      12619.98       329.18 o                         
  -2   0   4      11071.54      10567.26       275.46 o                         
  -1   0   4       1149.90       1137.59        34.62 o                         
   0   0   4       5707.12       5137.91        63.98 o                         
   1   0   4       2084.23       2046.06        29.26 o                         
   2   0   4        890.43        841.68        29.56 o                         
   3   0   4       7075.97       7191.93       188.48 o                         
   4   0   4      17703.68      18975.57       579.50 o                         
   5   0   4       5462.59       5971.79       196.12 o                         
   6   0   4       1361.35       1380.67        54.22 o                         
  -9   1   4       1901.61       1700.50        88.87 o                         
  -8   1   4        311.36        171.27        45.59 o                         
  -7   1   4       4409.16       4038.79       152.52 o                         
  -6   1   4       2531.18       2469.34       102.33 o                         
  -5   1   4       2637.48       2401.94        97.60 o                         
  -4   1   4      10938.77      10877.58       337.31 o                         
  -3   1   4      11770.01      11696.36       306.30 o                         
  -2   1   4      15334.23      15067.44       387.78 o                         
  -1   1   4       2033.55       1860.93        39.26 o                         
   0   1   4        362.61        373.76        10.05 o                         
   1   1   4       1799.23       1961.21        28.87 o                         
   2   1   4      37961.95      40813.82       617.60 o                         
   3   1   4       9335.80       9738.83       193.76 o                         
   4   1   4      16541.18      17083.44       522.25 o                         
   5   1   4       5955.40       5990.98       201.29 o                         
   6   1   4        612.91        630.08        27.78 o                         
   7   1   4       4343.03       4485.00       159.03 o                         
  -9   2   4       1460.93       1257.59        73.53 o                         
  -8   2   4       1396.77       1094.87        68.30 o                         
  -7   2   4        383.65        224.27        45.38 o                         
  -6   2   4       2732.37       2496.52       103.59 o                         
  -5   2   4       3063.70       3102.12       119.38 o                         
  -4   2   4       6890.36       6730.64       227.62 o                         
  -3   2   4       1421.96       1392.88        53.36 o                         
  -2   2   4        703.39        716.03        36.26 o                         
  -1   2   4       1948.00       2068.92        43.98 o                         
   0   2   4       8753.01      10335.64       185.29 o                         
   1   2   4        786.25        913.68        25.15 o                         
   2   2   4       7229.97       7782.70       122.88 o                         
   3   2   4        768.24        758.42        29.79 o                         
   4   2   4        713.06        587.21        35.69 o                         
   6   2   4       1809.00       1912.22        59.22 o                         
   7   2   4       3044.52       3381.29       131.29 o                         
  -9   3   4        107.49          5.47        41.16 o                         
  -8   3   4       1523.03       1268.39        72.36 o                         
  -7   3   4        798.14        690.29        55.69 o                         
  -6   3   4       2941.85       2844.50       114.52 o                         
  -4   3   4       1870.83       2134.73        90.84 o                         
  -3   3   4       6183.75       6464.93       178.47 o                         
  -2   3   4      37108.15      40839.53      1031.50 o                         
  -1   3   4        932.73        952.61        26.55 o                         
   0   3   4       3917.73       4623.57        89.29 o                         
   1   3   4      16666.54      18874.84       333.08 o                         
   2   3   4       3371.62       3364.99        68.70 o                         
   3   3   4       2626.39       2719.66        69.96 o                         
   4   3   4       1811.03       2189.27       104.01 o                         
   4   3   4       1300.34       1072.15        47.40 o                         
   6   3   4       1923.36       2186.50        59.30 o                         
   7   3   4        438.39        424.33        36.33 o                         
  -9   4   4       1492.14       1357.03        74.87 o                         
  -8   4   4        417.12        278.40        47.43 o                         
  -7   4   4       2715.73       2692.41       112.42 o                         
  -6   4   4       1466.57       1628.51        79.96 o                         
  -4   4   4      11138.60      12685.18       394.85 o                         
  -4   4   4      17353.81      19253.64       613.40 o                         
  -3   4   4       9246.86       9884.15       201.68 o                         
  -2   4   4       7696.50       8212.30       141.99 o                         
  -1   4   4      16978.21      18810.01       336.67 o                         
   0   4   4        386.37        432.51        22.98 o                         
   1   4   4        378.89        388.70        18.72 o                         
   2   4   4      17592.31      19109.16       339.20 o                         
   3   4   4        750.72        708.86        28.64 o                         
   6   4   4       1822.23       1816.51        71.74 o                         
   7   4   4       6515.27       6943.65       144.50 o                         
  -9   5   4       2570.46       2280.71       102.47 o                         
  -8   5   4       1345.49       1114.16        71.06 o                         
  -7   5   4         80.57        -30.52        41.67 o                         
  -6   5   4        167.48        190.20        43.51 o                         
  -5   5   4      12096.05      12845.15       289.47 o                         
  -4   5   4      12263.86      13145.83       426.25 o                         
  -3   5   4        975.43        871.98        32.79 o                         
  -2   5   4       2867.21       2919.02        59.01 o                         
  -1   5   4        409.77        363.47        23.66 o                         
   0   5   4      16845.88      17259.27       378.82 o                         
   1   5   4       2536.98       2845.91        60.97 o                         
   2   5   4       5004.13       5510.99       136.02 o                         
   3   5   4        473.40        550.99        51.89 o                         
   5   5   4       2626.32       2891.31       137.91 o                         
   6   5   4       1971.72       2335.70        84.49 o                         
   7   5   4       3123.49       3437.77        87.02 o                         
  -9   6   4        548.87        373.88        52.67 o                         
  -8   6   4       1149.52        988.95        67.80 o                         
  -7   6   4         43.08        -28.99        41.58 o                         
  -6   6   4       1320.95       1463.22        79.42 o                         
  -5   6   4         20.01        112.66        24.76 o                         
  -4   6   4        551.20        525.68        34.69 o                         
  -3   6   4       2574.85       2672.44       109.78 o                         
  -2   6   4      17404.59      18559.80       364.39 o                         
  -1   6   4       2401.91       2606.40        72.00 o                         
   0   6   4        486.64        459.77        26.43 o                         
   1   6   4       5656.69       6453.32       124.08 o                         
   2   6   4       2396.16       2477.34        75.63 o                         
   3   6   4        526.99        612.51        43.80 o                         
   5   6   4       2648.27       3106.85       160.62 o                         
   6   6   4       2597.04       3029.55       103.42 o                         
   7   6   4       1026.12       1246.90        67.61 o                         
  -9   7   4       1102.79        934.61        67.94 o                         
  -8   7   4       1170.70        983.44        66.90 o                         
  -7   7   4       1121.25       1282.93        75.19 o                         
  -6   7   4        838.78       1030.55        67.71 o                         
  -5   7   4       3754.38       4064.86       156.38 o                         
  -3   7   4        835.50        734.60        57.86 o                         
  -2   7   4       4984.96       5295.91       116.29 o                         
  -1   7   4       5911.56       6327.50       152.89 o                         
   0   7   4        340.53        307.13        24.76 o                         
   1   7   4         95.91        100.01        23.83 o                         
   2   7   4       5344.77       5461.52       140.61 o                         
   3   7   4        127.85        115.63        38.94 o                         
   6   7   4       1792.82       1898.75        82.68 o                         
   7   7   4       2043.28       2319.27        93.19 o                         
   8   7   4        230.91        314.73       107.57 o                         
  -6   8   4        788.02        879.62        54.71 o                         
  -4   8   4       6002.52       5913.09       210.09 o                         
  -3   8   4        425.95        450.45        56.01 o                         
  -2   8   4       2191.78       2253.62       102.74 o                         
  -1   8   4        110.95        114.34        21.99 o                         
   0   8   4      33251.27      34236.39       743.52 o                         
   1   8   4       2487.12       2732.95        82.90 o                         
   2   8   4       2996.22       3291.69        98.38 o                         
   3   8   4        500.54        496.46        48.07 o                         
   6   8   4        408.12        628.82        76.54 o                         
   6   8   4       1720.70       2298.16       159.09 o                         
   7   8   4        815.09        928.76        66.81 o                         
   8   8   4        807.64        744.65       122.24 o                         
  -6   9   4       1365.55       1510.93        74.57 o                         
  -3   9   4        528.56        574.30        65.52 o                         
  -2   9   4       5170.89       5244.58       135.96 o                         
  -1   9   4       2775.88       2807.21        83.94 o                         
   0   9   4       2019.53       2110.12        69.47 o                         
   1   9   4        114.82        130.17        29.81 o                         
   2   9   4        447.75        375.94        41.26 o                         
   3   9   4        665.56        690.94        83.51 o                         
   6   9   4       1435.96       1640.98        84.90 o                         
   7   9   4        587.47        740.17        66.01 o                         
  -7  10   4       1576.80       1749.99        81.68 o                         
  -6  10   4       3266.50       3399.90       132.73 o                         
  -2  10   4       3027.60       3001.66       129.71 o                         
  -1  10   4        112.73        154.86        28.62 o                         
   0  10   4        129.78        124.99        23.25 o                         
   1  10   4        631.61        616.68        41.78 o                         
   2  10   4       4327.28       4501.27       129.81 o                         
   6  10   4       1242.08       1563.84       159.97 o                         
   6  10   4        831.02        738.48        90.24 o                         
   7  10   4        153.57        194.26       110.01 o                         
  -7  11   4        953.42       1017.14        69.51 o                         
  -6  11   4       2781.50       2949.40       124.19 o                         
  -5  11   4       2054.91       2131.73       120.19 o                         
  -3  11   4        400.10        480.22        76.34 o                         
  -2  11   4        377.98        346.46        52.90 o                         
  -1  11   4        781.35        749.70        45.56 o                         
   0  11   4      22458.81      22704.43       510.21 o                         
   1  11   4       1155.10       1145.78        56.52 o                         
   2  11   4       1477.90       1345.66        65.05 o                         
   6  11   4        193.60        233.32        78.70 o                         
  -7  12   4       4187.72       4732.66       178.14 o                         
  -6  12   4        301.46        347.69        45.95 o                         
  -2  12   4       4129.89       3973.65       117.64 o                         
  -1  12   4       1355.01       1342.33        61.81 o                         
   0  12   4        202.56        176.69        32.35 o                         
   1  12   4       2514.40       2470.84        88.57 o                         
   2  12   4        793.92        663.38        53.78 o                         
   6  12   4        690.32        626.86        71.58 o                         
  -7  13   4       1789.80       1773.48       119.51 o                         
  -6  13   4       1183.59       1318.28       107.81 o                         
  -2  13   4       1596.35       1515.37        69.52 o                         
  -1  13   4       2543.70       2511.92        90.16 o                         
   0  13   4        349.05        310.71        39.21 o                         
   1  13   4        263.94        227.75        40.22 o                         
   2  13   4       3544.14       3289.32       113.62 o                         
   6  13   4        316.19        409.76       107.80 o                         
  -8  14   4       3355.65       3735.46       182.43 o                         
  -7  14   4       1811.52       1649.96       124.31 o                         
  -6  14   4       2719.07       2617.32       149.45 o                         
  -3  14   4        893.73        852.33        92.01 o                         
  -2  14   4        700.62        796.59        59.35 o                         
  -1  14   4        310.41        300.85        42.32 o                         
   0  14   4       2734.53       2626.17        95.80 o                         
   1  14   4        406.30        390.23        48.23 o                         
   2  14   4        247.74        207.92        49.68 o                         
  -8  15   4         32.15         96.45        91.83 o                         
  -7  15   4       3233.93       3056.61       169.07 o                         
  -6  15   4         50.08         90.57        97.51 o                         
  -2  15   4       3389.83       3177.97       155.21 o                         
  -1  15   4        457.43        501.12        51.46 o                         
   0  15   4        499.64        492.68        50.53 o                         
   1  15   4         51.23        -22.50        42.48 o                         
   2  15   4       1970.36       2001.96        92.87 o                         
  -7  16   4        580.95        603.07       112.22 o                         
  -6  16   4        804.40        675.28       118.46 o                         
  -2  16   4        286.90        333.77        73.64 o                         
  -1  16   4         63.41         20.88        44.59 o                         
   0  16   4        311.95        254.21        44.91 o                         
   1  16   4        265.07        185.81        48.85 o                         
   2  16   4       2509.71       2471.09       107.27 o                         
  -7  17   4        560.25        680.66       118.12 o                         
  -6  17   4       1099.25        947.96       138.22 o                         
  -2  17   4       1908.08       1691.13       121.39 o                         
  -1  17   4        208.73        144.57        50.39 o                         
   0  17   4        274.39        225.61        47.13 o                         
  -2  18   4       2456.48       2226.97       103.08 o                         
   2 -19   5        769.38        697.92        97.92 o                         
   6 -19   5        166.22         71.22       124.91 o                         
   0 -18   5          0.97        -22.54        27.32 o                         
   1 -18   5       1028.48        888.78        55.75 o                         
   2 -18   5        575.27        446.51        85.29 o                         
   6 -18   5        313.92        226.13       117.95 o                         
   7 -18   5        122.88        192.57       111.65 o                         
  -1 -17   5       1144.73       1043.22        74.71 o                         
   0 -17   5         97.75         80.30        30.13 o                         
   1 -17   5        760.29        713.76        50.69 o                         
   6 -17   5        280.04        359.98       112.72 o                         
   7 -17   5        465.81        722.03       118.18 o                         
   8 -17   5        116.68        271.77       110.39 o                         
  -2 -16   5        486.03        467.23        90.57 o                         
  -1 -16   5        823.22        805.61        50.69 o                         
   0 -16   5         60.27         43.71        25.80 o                         
   1 -16   5          0.88        -30.71        41.46 o                         
   6 -16   5        896.60       1237.27       126.46 o                         
   7 -16   5        357.13        421.90        79.29 o                         
  -3 -15   5       2160.49       2513.88       158.77 o                         
  -2 -15   5        433.15        497.45        47.81 o                         
  -1 -15   5          1.09         48.94        39.28 o                         
   0 -15   5          1.05        -19.82        19.82 o                         
   1 -15   5       1332.22       1323.64        67.68 o                         
   6 -15   5       1076.95       1184.25        89.75 o                         
   7 -15   5        351.14        572.02       127.35 o                         
  -3 -14   5        242.11        450.45        88.63 o                         
  -2 -14   5        837.38        802.00        50.19 o                         
  -1 -14   5       1423.97       1493.54        57.75 o                         
   0 -14   5         90.14         85.57        22.87 o                         
   1 -14   5        325.33        338.05        43.03 o                         
   2 -14   5        536.05        554.90        51.47 o                         
   6 -14   5       1177.37       1251.14       137.95 o                         
   7 -14   5       1662.24       1852.41       171.77 o                         
  -6 -13   5        327.96        247.09        70.79 o                         
  -3 -13   5       2383.52       2540.12       149.85 o                         
  -2 -13   5       1187.13       1118.65        52.53 o                         
  -1 -13   5        412.89        414.85        35.29 o                         
   0 -13   5          1.82          4.72        24.20 o                         
   1 -13   5        225.22        320.06        39.29 o                         
   2 -13   5        635.58        637.53        74.36 o                         
   6 -13   5       2110.14       2217.33       175.31 o                         
   7 -13   5        623.04        695.03       130.36 o                         
   8 -13   5       2269.72       2719.69       218.95 o                         
  -7 -12   5        357.91        425.11       103.66 o                         
  -6 -12   5        308.59        226.57        65.85 o                         
  -3 -12   5       3705.57       3787.83       119.24 o                         
  -2 -12   5        548.08        484.12        38.62 o                         
  -1 -12   5        180.57        282.59        30.31 o                         
   0 -12   5        460.38        458.76        38.77 o                         
   1 -12   5       7387.58       7478.54       187.50 o                         
   2 -12   5       4389.82       4557.94       127.49 o                         
   6 -12   5       3486.54       3664.12       231.25 o                         
   7 -12   5        602.08        699.98       132.48 o                         
   8 -12   5       2277.78       2643.24       212.44 o                         
  -7 -11   5        305.77        258.88        63.58 o                         
  -6 -11   5        365.80        305.85        63.01 o                         
  -3 -11   5        404.25        440.24        46.41 o                         
  -2 -11   5        662.30        626.41        38.77 o                         
  -1 -11   5       7596.28       7588.01       156.87 o                         
   0 -11   5        628.25        594.71        37.63 o                         
   1 -11   5        785.77        692.87        41.17 o                         
   2 -11   5        619.76        690.99        44.04 o                         
   6 -11   5       2783.79       3239.04       214.08 o                         
   7 -11   5       2533.79       2733.05       204.51 o                         
   8 -11   5       1794.07       2124.55       189.46 o                         
  -8 -10   5        277.70        278.68        89.12 o                         
  -7 -10   5        195.81        127.06        57.54 o                         
  -6 -10   5        566.92        602.85        62.81 o                         
  -4 -10   5       1329.97       1317.55       103.52 o                         
  -3 -10   5       2295.79       2259.42        67.30 o                         
  -2 -10   5       3782.01       3593.37        87.45 o                         
  -1 -10   5        993.67        941.18        37.95 o                         
   0 -10   5         24.95         23.53        14.81 o                         
   1 -10   5        955.23       1037.59        35.71 o                         
   2 -10   5        567.05        535.39        30.06 o                         
   3 -10   5       2928.06       3145.48        91.19 o                         
   6 -10   5       1435.69       1660.90       152.82 o                         
   7 -10   5       1322.98       1331.11       148.62 o                         
   8 -10   5       1692.14       1920.58       179.76 o                         
   9 -10   5       1962.34       2195.52       208.51 o                         
  -8  -9   5        774.78        639.60        95.43 o                         
  -7  -9   5        921.31        902.59        67.43 o                         
  -6  -9   5        172.37        123.40        49.79 o                         
  -5  -9   5       1876.19       2103.73       125.50 o                         
  -4  -9   5        479.44        468.71        71.85 o                         
  -3  -9   5        966.76        975.38        56.67 o                         
  -2  -9   5        723.38        755.21        35.85 o                         
  -1  -9   5        789.84        750.99        24.75 o                         
   0  -9   5       1664.90       1678.01        38.84 o                         
   1  -9   5      16147.38      16843.13       304.52 o                         
   2  -9   5       2267.56       2358.10        58.22 o                         
   3  -9   5       1014.28        985.92        45.37 o                         
   5  -9   5        579.29        563.04       104.77 o                         
   6  -9   5       4171.58       4771.57       272.51 o                         
   7  -9   5        477.59        521.70       119.31 o                         
   8  -9   5        779.06        922.31       145.50 o                         
   9  -9   5       1986.11       2357.67       209.00 o                         
  10  -9   5       1135.42       1561.09       208.17 o                         
  -8  -8   5        470.34        408.21        86.30 o                         
  -7  -8   5        752.96        736.64        59.89 o                         
  -6  -8   5       1273.95       1214.12        68.20 o                         
  -4  -8   5        670.95        554.64        68.53 o                         
  -3  -8   5        680.78        635.79        46.21 o                         
  -2  -8   5        620.49        624.53        31.07 o                         
  -1  -8   5      16230.22      15949.23       251.85 o                         
   0  -8   5       1017.45        954.64        26.19 o                         
   1  -8   5       2367.44       2369.40        55.04 o                         
   2  -8   5       2879.39       2761.06        77.52 o                         
   3  -8   5        320.60        314.77        30.86 o                         
   4  -8   5       4905.76       4737.93       174.57 o                         
   5  -8   5        308.62        290.00        90.41 o                         
   6  -8   5       2508.76       2713.48       187.93 o                         
   7  -8   5        641.09        674.16       118.21 o                         
   8  -8   5       1264.74       1541.36       163.25 o                         
   9  -8   5        781.82       1123.62       160.78 o                         
  10  -8   5       2505.62       3499.27       274.30 o                         
  -8  -7   5       1092.76       1249.23       101.76 o                         
  -7  -7   5       1596.95       1626.41        74.91 o                         
  -6  -7   5        308.48        336.65        70.43 o                         
  -4  -7   5       1933.90       2064.33       109.55 o                         
  -3  -7   5       2856.11       2895.25        89.54 o                         
  -2  -7   5       1875.70       1830.53        40.04 o                         
  -1  -7   5       2452.88       2361.06        46.75 o                         
   0  -7   5        234.41        276.70        14.87 o                         
   1  -7   5       7985.26       8489.98       138.35 o                         
   2  -7   5       1109.56       1154.23        42.00 o                         
   3  -7   5      15092.46      16306.77       360.73 o                         
   4  -7   5       1760.74       1603.28        82.08 o                         
   5  -7   5       5243.04       5051.56       272.42 o                         
   6  -7   5        461.06        509.66       101.22 o                         
   7  -7   5       1031.80       1037.51       128.48 o                         
   8  -7   5        941.21       1118.40       146.97 o                         
   9  -7   5       2521.42       2992.25       229.48 o                         
  10  -7   5         88.20        360.29       165.07 o                         
  -9  -6   5        117.82         67.85        72.76 o                         
  -8  -6   5        815.71        803.71        84.28 o                         
  -7  -6   5       2616.24       2542.48        90.69 o                         
  -6  -6   5       1009.49       1109.69        87.02 o                         
  -4  -6   5        301.35        303.91        55.18 o                         
  -3  -6   5       1096.98       1076.72        48.05 o                         
  -2  -6   5       2798.50       2697.39        51.53 o                         
  -1  -6   5       7717.55       7782.25       126.80 o                         
   0  -6   5       2042.74       2028.20        40.08 o                         
   1  -6   5       9050.65       8751.30       140.98 o                         
   2  -6   5        207.66        229.91        18.14 o                         
   3  -6   5       1646.79       1558.89        48.22 o                         
   4  -6   5       1405.86       1487.32        75.95 o                         
   5  -6   5       2161.78       2309.55       157.70 o                         
   6  -6   5       2262.19       2592.66       175.73 o                         
   7  -6   5        230.89        118.50        96.79 o                         
   8  -6   5        639.86        686.87       130.73 o                         
   9  -6   5       2230.78       2931.97       224.81 o                         
  -9  -5   5       1737.87       1912.43       117.19 o                         
  -8  -5   5         70.31         34.21        59.99 o                         
  -7  -5   5       1593.43       1556.73        98.04 o                         
  -6  -5   5       3634.79       3765.82       159.45 o                         
  -4  -5   5         79.24         72.94        31.30 o                         
  -3  -5   5        280.75        304.97        27.23 o                         
  -2  -5   5        898.56        891.88        24.03 o                         
  -1  -5   5       8980.10       8268.26       132.71 o                         
   0  -5   5        298.87        282.78        12.76 o                         
   1  -5   5       5426.37       5549.28       107.02 o                         
   2  -5   5       8483.01       8231.52       187.75 o                         
   3  -5   5       4673.57       3957.81        96.23 o                         
   4  -5   5       9898.72       9396.06       304.98 o                         
   4  -5   5      10734.10      10787.46       501.80 o                         
   5  -5   5       1319.56       1375.08       119.85 o                         
   6  -5   5       1199.95       1308.00       126.79 o                         
   7  -5   5        133.77        132.59        94.11 o                         
   8  -5   5        384.41        367.35       122.31 o                         
   9  -5   5        217.83        579.83       143.92 o                         
  -9  -4   5        415.29        362.36        68.23 o                         
  -8  -4   5       3307.44       3603.68       158.50 o                         
  -7  -4   5       2880.60       2656.06       126.48 o                         
  -6  -4   5       1016.80        989.25        73.08 o                         
  -4  -4   5       4219.24       4171.84       111.68 o                         
  -3  -4   5      14873.41      15169.56       223.55 o                         
  -2  -4   5        260.63        287.60        14.05 o                         
  -1  -4   5       5379.45       5185.89        75.58 o                         
   0  -4   5         17.45         23.62         6.48 o                         
   1  -4   5       5915.91       5545.97       129.00 o                         
   2  -4   5       3321.37       3283.53        81.30 o                         
   3  -4   5      40312.62      38180.10       825.00 o                         
   4  -4   5      10887.06      11022.89       510.85 o                         
   5  -4   5       1540.11       1506.62       123.01 o                         
   6  -4   5       2495.09       2677.56       175.85 o                         
   7  -4   5        492.00        554.21        57.20 o                         
   8  -4   5       1530.66       1829.82       168.71 o                         
   9  -4   5       1712.05       2178.93       197.84 o                         
  10  -4   5        190.75        347.49       156.49 o                         
  11  -4   5       1517.94       1596.73       213.72 o                         
  -9  -3   5        395.72        241.87        67.83 o                         
  -8  -3   5         49.79        135.11        49.08 o                         
  -7  -3   5       5474.14       5578.37       172.29 o                         
  -6  -3   5       3455.17       3214.22       134.55 o                         
  -4  -3   5       1528.82       1362.89        72.91 o                         
  -3  -3   5       1825.04       1794.35        47.85 o                         
  -2  -3   5       8613.62       7908.87       117.54 o                         
  -1  -3   5       5784.97       5153.76       120.50 o                         
   0  -3   5        846.57        805.27        27.54 o                         
   1  -3   5       7799.11       7654.36       172.62 o                         
   2  -3   5        788.47        772.33        27.45 o                         
   3  -3   5       1902.70       2047.15        82.32 o                         
   4  -3   5       2003.44       1973.80        84.25 o                         
   5  -3   5       1732.33       1754.50       130.86 o                         
   5  -3   5       1411.99       1638.66        80.59 o                         
   6  -3   5       1644.48       1632.41       134.91 o                         
   7  -3   5         81.88         92.78        46.00 o                         
   8  -3   5        804.76        938.63       136.82 o                         
   9  -3   5       2481.02       2858.66       220.46 o                         
  11  -3   5        410.94        324.75       172.34 o                         
  -9  -2   5       2225.07       2115.96       112.51 o                         
  -8  -2   5        527.18        514.69        55.30 o                         
  -7  -2   5       1824.01       1846.18        95.99 o                         
  -6  -2   5       4444.32       4415.53       168.26 o                         
  -4  -2   5       1768.08       1602.59        76.48 o                         
  -3  -2   5       4496.57       4320.75       126.14 o                         
  -2  -2   5       3033.24       2674.74        59.48 o                         
  -1  -2   5       7856.76       7417.21       167.99 o                         
   0  -2   5          4.69          0.52         7.72 o                         
   1  -2   5       3911.40       3769.49        72.88 o                         
   2  -2   5        999.08        915.46        22.94 o                         
   3  -2   5      20014.13      20351.10       621.82 o                         
   4  -2   5       7676.98       7479.80       244.36 o                         
   5  -2   5       6880.94       7331.23       359.39 o                         
   5  -2   5       6888.16       6994.73       233.63 o                         
   6  -2   5       1858.63       2087.17       150.94 o                         
   7  -2   5       2269.61       2572.27       176.41 o                         
  10  -2   5        353.03        250.19       146.70 o                         
  -9  -1   5        178.22        131.79        56.27 o                         
  -8  -1   5       3932.64       4079.52       161.91 o                         
  -7  -1   5       2383.92       2121.32       101.70 o                         
  -6  -1   5       1103.57       1009.40        64.73 o                         
  -5  -1   5       4582.15       4327.57       159.52 o                         
  -4  -1   5       8543.31       7998.19       269.21 o                         
  -3  -1   5      42590.29      41917.52       807.11 o                         
  -2  -1   5        679.59        591.96        32.27 o                         
  -1  -1   5       4094.06       3836.33        82.36 o                         
   0  -1   5          0.45          3.36         5.82 o                         
   1  -1   5       7574.85       7072.06        99.42 o                         
   2  -1   5       4905.10       4757.98        89.77 o                         
   3  -1   5      37945.95      39801.37      1196.72 o                         
   4  -1   5       4203.90       4566.41       156.37 o                         
   6  -1   5       3894.58       4085.92       118.78 o                         
   9  -1   5       1107.56       1106.30       153.52 o                         
  -9   0   5       1375.53       1195.26        80.46 o                         
  -7   0   5       1959.66       1901.95        92.42 o                         
  -6   0   5       1917.53       1847.89        87.27 o                         
  -5   0   5       2168.02       1970.05        88.28 o                         
  -3   0   5       2316.19       2381.06        77.63 o                         
  -2   0   5       1118.72       1056.00        42.20 o                         
  -1   0   5       7519.43       6752.78       137.97 o                         
   0   0   5          0.05          5.30         4.74 o                         
   1   0   5        974.77        918.06        18.20 o                         
   2   0   5       3687.35       4009.03        66.90 o                         
   3   0   5        794.72        816.87        45.09 o                         
   4   0   5       2482.48       2436.32        93.32 o                         
   5   0   5       1181.90       1167.37        58.85 o                         
   6   0   5       2811.70       2952.31        93.60 o                         
  -9   1   5       2786.00       2489.04       115.73 o                         
  -8   1   5        930.91        771.12        60.52 o                         
  -7   1   5        381.08        242.58        48.05 o                         
  -6   1   5       2263.77       2060.22        93.00 o                         
  -5   1   5        115.86        140.13        37.31 o                         
  -4   1   5       1582.55       1476.11        70.19 o                         
  -3   1   5      19430.17      19677.98       506.58 o                         
  -2   1   5       4563.55       4229.65       120.47 o                         
  -1   1   5       1098.89        970.54        27.30 o                         
   0   1   5         33.17         29.29         6.82 o                         
   1   1   5       1065.55       1167.56        25.13 o                         
   2   1   5       6690.95       7627.45       140.26 o                         
   3   1   5      20837.28      23410.76       505.45 o                         
   3   1   5      12535.78      13795.85       428.56 o                         
   4   1   5       1522.81       1688.46        70.10 o                         
   5   1   5       7037.14       7627.86       251.62 o                         
   6   1   5       2685.65       2692.99        66.60 o                         
   7   1   5       3860.51       3911.82       145.26 o                         
  -9   2   5        137.65         52.85        48.08 o                         
  -8   2   5       1415.54       1235.36        72.78 o                         
  -7   2   5       1040.79        755.45        60.21 o                         
  -6   2   5        529.92        494.66        48.53 o                         
  -5   2   5       4153.34       4118.56       151.66 o                         
  -3   2   5      41711.16      42924.25      1085.41 o                         
  -2   2   5       3598.89       3848.42       112.03 o                         
  -1   2   5       1307.04       1310.64        28.93 o                         
   0   2   5         66.31         54.20        10.04 o                         
   1   2   5      17800.48      19195.95       340.05 o                         
   2   2   5       7812.38       8179.59       150.66 o                         
   3   2   5       2219.27       2321.54        62.35 o                         
   4   2   5         68.74        106.57        27.64 o                         
   4   2   5        765.96        830.33        66.88 o                         
   5   2   5        116.95        144.86        40.35 o                         
   6   2   5       3580.70       3490.22        92.76 o                         
   7   2   5        677.16        699.41        57.41 o                         
  -9   3   5       3463.68       2742.77       121.65 o                         
  -8   3   5        207.14        154.58        44.79 o                         
  -7   3   5        370.13        334.49        48.50 o                         
  -6   3   5       1129.12       1099.28        66.03 o                         
  -4   3   6       5982.51       8797.82       298.11 o                         
  -4   3   5       2986.48       8797.82       298.11 o                         
  -3   3   5        767.15        789.81        43.64 o                         
  -2   3   5       7338.85       8053.66       164.90 o                         
  -1   3   5      17628.10      17581.02       344.67 o                         
   0   3   5          2.93          2.76         9.45 o                         
   1   3   5       9578.23       9988.63       181.75 o                         
   2   3   5      13268.90      15202.69       272.02 o                         
   3   3   5       1199.75       1261.19        41.68 o                         
   4   3   5       1976.13       2238.58        84.13 o                         
   6   3   5       2903.90       2915.59       135.26 o                         
   7   3   5       5944.75       6168.60       221.46 o                         
  -9   4   5       1479.70       1186.62        75.52 o                         
  -8   4   5       1089.08        982.54        66.50 o                         
  -7   4   5        644.29        666.07        55.01 o                         
  -6   4   5       1245.17       1319.69        73.01 o                         
  -4   4   5       2408.68       2479.97       104.82 o                         
  -3   4   5      20434.04      22449.57       578.32 o                         
  -2   4   5       7334.99       7692.01       159.39 o                         
  -1   4   5      10109.73      10029.98       185.34 o                         
   0   4   5         37.14         38.68        10.67 o                         
   1   4   5        341.33        345.76        19.02 o                         
   2   4   5       8182.18       9405.77       173.96 o                         
   3   4   5       7075.19       7715.80       177.07 o                         
   4   4   5        267.79        326.47        29.76 o                         
   6   4   5        793.05        905.08        53.94 o                         
   7   4   5       3670.05       3806.58       115.69 o                         
  -9   5   5         43.56        -44.25        44.25 o                         
  -8   5   5       1879.30       1791.33        91.96 o                         
  -7   5   5        847.70        901.02        64.71 o                         
  -6   5   5        777.76        697.15        58.83 o                         
  -5   5   5       4300.34       4481.04       111.95 o                         
  -4   5   5       1717.60       1892.95        88.58 o                         
  -3   5   5       2732.26       2514.17        72.47 o                         
  -2   5   5      13413.03      14925.25       251.71 o                         
  -1   5   5        283.56        284.97        22.29 o                         
   0   5   5          0.11         -8.95        10.14 o                         
   1   5   5      17175.74      18924.49       337.51 o                         
   2   5   5       4853.68       5221.24       103.66 o                         
   3   5   5         59.47         45.52        19.07 o                         
   4   5   5         71.67         47.50        22.06 o                         
   5   5   5        620.17        728.10        84.22 o                         
   6   5   5       1311.91       1354.08        65.67 o                         
   7   5   5        551.10        510.57        50.62 o                         
  -9   6   5       3159.64       2598.16       118.09 o                         
  -8   6   5        105.94         55.73        47.20 o                         
  -7   6   5        578.97        635.26        58.97 o                         
  -6   6   5       1194.96       1218.03        76.07 o                         
  -5   6   5       6287.53       6285.28       152.60 o                         
  -4   6   5         60.70         99.70        41.46 o                         
  -3   6   5       1057.62       1151.11        37.56 o                         
  -2   6   5       8675.33       9589.46       196.31 o                         
  -1   6   5      16959.74      17728.41       391.14 o                         
   0   6   5         10.55         11.19        12.55 o                         
   1   6   5      12460.48      13192.83       240.75 o                         
   2   6   5        225.66        268.20        20.04 o                         
   3   6   5        100.03         94.01        35.25 o                         
   6   6   5       3533.48       4009.44       123.42 o                         
   7   6   5       2047.99       2146.57        87.20 o                         
  -9   7   5        374.83        277.61        55.63 o                         
  -8   7   5       3312.38       3157.11       135.08 o                         
  -7   7   5        434.23        381.48        54.75 o                         
  -6   7   5        772.59        753.33        63.93 o                         
  -5   7   5       3130.26       3199.24       133.65 o                         
  -4   7   5       2077.07       2297.91       105.98 o                         
  -3   7   5       6808.82       7632.55       258.05 o                         
  -2   7   5       4628.14       4863.69       123.43 o                         
  -1   7   5      12472.33      12714.24       288.26 o                         
   0   7   5          1.20          5.41        13.44 o                         
   1   7   5       4240.96       4354.11        90.63 o                         
   2   7   5         65.41         39.27        30.07 o                         
   3   7   5       4391.42       4904.07       134.07 o                         
   6   7   5        161.38        122.48        49.06 o                         
   7   7   5       1229.45       1372.46        74.54 o                         
   8   7   5       1035.97       1343.31       129.68 o                         
  -9   8   5         14.55         38.40        48.31 o                         
  -8   8   5       2487.25       2400.80       115.73 o                         
  -7   8   5       3519.86       3628.50       150.62 o                         
  -6   8   5       1556.59       1681.54        78.93 o                         
  -3   8   5         73.87        -44.83        47.79 o                         
  -2   8   5        275.58        301.36        31.57 o                         
  -1   8   5       4018.42       4082.56       108.99 o                         
   0   8   5          0.26         -3.81        13.72 o                         
   1   8   5       9694.27       9937.09       188.18 o                         
   2   8   5        656.50        687.40        45.39 o                         
   3   8   5        244.41        244.06        44.88 o                         
   6   8   5        405.67        489.76        71.32 o                         
   7   8   5        228.35        287.30        55.77 o                         
   8   8   5         44.32        -38.84       103.39 o                         
  -3   9   5        122.94        129.97        54.62 o                         
  -2   9   5         57.25        166.51        47.96 o                         
  -1   9   5       9437.04       9669.11       229.76 o                         
   0   9   5          7.50         16.76        17.82 o                         
   1   9   5       3040.39       2910.99        68.75 o                         
   2   9   5        278.76        254.00        40.31 o                         
   6   9   5       1194.32       1180.62        95.94 o                         
   7   9   5        308.41        510.86       107.39 o                         
  -7  10   5        462.99        381.41        47.94 o                         
  -5  10   5       2128.34       2175.61       117.14 o                         
  -3  10   5       4012.13       4576.16       183.35 o                         
  -2  10   5        790.65        678.22        59.66 o                         
  -1  10   5       3124.10       3005.48        92.15 o                         
   0  10   5        177.33        185.34        27.87 o                         
   1  10   5        984.91        968.69        36.35 o                         
   2  10   5       1632.27       1635.96        70.77 o                         
   6  10   5        213.39        125.59        72.83 o                         
   7  10   5        186.54        243.06       110.18 o                         
  -7  11   5       5391.94       5315.73       192.45 o                         
  -6  11   5       1692.81       1733.12        70.00 o                         
  -5  11   5       1370.45       1445.13       103.73 o                         
  -3  11   5        238.36        243.59        68.19 o                         
  -2  11   5        219.84        184.59        47.52 o                         
  -1  11   5        941.42        929.92        50.79 o                         
   0  11   5          0.43          6.19        20.50 o                         
   1  11   5       4406.90       4259.67       124.57 o                         
   2  11   5        196.29        256.12        45.16 o                         
   6  11   5        168.90         98.36        75.29 o                         
  -7  12   5       2485.02       2320.47       107.62 o                         
  -6  12   5       3002.09       3256.90       104.24 o                         
  -5  12   5        699.06        747.96        96.40 o                         
  -2  12   5       1623.92       1620.49        69.52 o                         
  -1  12   5       4284.66       4254.69       124.98 o                         
   0  12   5          8.94        -18.78        21.18 o                         
   1  12   5         11.78         -5.35        32.42 o                         
   2  12   5         30.80         20.42        39.20 o                         
   6  12   5        289.07        263.06        83.88 o                         
  -7  13   5       1094.89       1186.51       105.20 o                         
  -6  13   5       1740.18       1597.26       117.93 o                         
  -5  13   5       2382.56       2758.86       154.72 o                         
  -2  13   5        243.90        264.12        43.40 o                         
  -1  13   5         14.51          8.37        30.86 o                         
   0  13   5        170.22        189.47        34.64 o                         
   1  13   5       1169.14       1138.80        63.54 o                         
   2  13   5       1815.92       1681.63        79.93 o                         
  -8  14   5       1096.89       1313.44       116.95 o                         
  -7  14   5       1706.82       1580.01       123.96 o                         
  -6  14   5        391.30        511.55        98.92 o                         
  -3  14   5       2051.22       1808.80       117.92 o                         
  -2  14   5         27.41         23.10        43.27 o                         
  -1  14   5       1208.30       1139.72        63.98 o                         
   0  14   5         10.64        -28.99        28.99 o                         
   1  14   5        978.96        920.87        61.89 o                         
   2  14   5         87.47        111.11        49.16 o                         
  -8  15   5        253.73        414.19       100.47 o                         
  -7  15   5        641.55        706.05       106.93 o                         
  -6  15   5       1598.04       1602.73       134.70 o                         
  -2  15   5       1887.19       1751.35       114.23 o                         
  -1  15   5        964.65        897.73        62.28 o                         
   0  15   5         24.39        -26.18        26.18 o                         
   1  15   5          3.95         26.02        41.17 o                         
   2  15   5        448.73        430.71        60.03 o                         
  -8  16   5        946.87        863.87       116.86 o                         
  -7  16   5        611.53        594.30       110.55 o                         
  -6  16   5        679.18        506.27       114.83 o                         
  -2  16   5        100.09        102.56        68.11 o                         
  -1  16   5          3.38        -43.22        43.22 o                         
   0  16   5         93.62         95.93        36.95 o                         
   1  16   5       1544.50       1427.93        79.00 o                         
  -7  17   5        146.53        208.09       107.23 o                         
  -6  17   5        162.52        168.94       111.67 o                         
  -2  17   5        485.50        464.59        83.26 o                         
  -1  17   5       1567.63       1421.10        78.55 o                         
   0  17   5         85.93         17.09        37.52 o                         
   3 -19   6        255.98         30.84       118.31 o                         
   6 -19   6        561.73        368.35       129.73 o                         
   0 -18   6        971.25        696.45       110.76 o                         
   1 -18   6         66.29         -7.87        69.60 o                         
   2 -18   6       1439.08       1486.39        81.30 o                         
   3 -18   6       1884.51       2320.34       158.91 o                         
   4 -18   6       2340.91       2373.60       169.50 o                         
   6 -18   6         48.36        -84.17       113.35 o                         
   7 -18   6       1382.38       1402.75       138.18 o                         
  -1 -17   6         67.64         27.89        49.86 o                         
   0 -17   6        461.23        444.73        52.07 o                         
   1 -17   6        363.54        297.28        42.69 o                         
   2 -17   6       2359.55       2171.63       135.98 o                         
   3 -17   6       1849.64       2294.57       168.55 o                         
   6 -17   6         72.57        -43.28       106.04 o                         
   7 -17   6       1585.64       1573.24       137.48 o                         
   8 -17   6        580.69        790.81       123.18 o                         
  -2 -16   6       1607.57       1676.73       131.18 o                         
  -1 -16   6        311.51        287.03        51.86 o                         
   0 -16   6        342.27        319.48        35.30 o                         
   1 -16   6          6.65         -0.82        33.54 o                         
   2 -16   6        223.04        224.23        69.29 o                         
   6 -16   6       1292.54       1350.17        96.61 o                         
   7 -16   6        946.54       1073.54        95.05 o                         
  -3 -15   6       1497.74       1748.30       135.61 o                         
  -2 -15   6       2826.11       2889.34       114.65 o                         
  -1 -15   6          6.75        -12.59        32.38 o                         
   0 -15   6          0.16         52.15        23.38 o                         
   1 -15   6        187.79        135.25        33.66 o                         
   2 -15   6       2818.15       2742.38       145.73 o                         
   6 -15   6        287.26        268.98        73.13 o                         
   7 -15   6       3563.17       3879.04       257.88 o                         
  -2 -14   6        235.42        243.62        40.40 o                         
  -1 -14   6        229.12        182.50        33.34 o                         
   0 -14   6       1157.16       1060.57        47.02 o                         
   1 -14   6        423.23        422.08        37.20 o                         
   2 -14   6       2412.45       2613.41        93.30 o                         
   6 -14   6        253.42        212.12       107.17 o                         
   7 -14   6       3382.19       3712.68       247.08 o                         
  -6 -13   6        209.20        257.66        98.78 o                         
  -3 -13   6        161.95        168.32        78.27 o                         
  -2 -13   6       3128.84       3194.15        88.64 o                         
  -1 -13   6        337.86        295.28        32.78 o                         
   0 -13   6       2832.93       2885.00        77.96 o                         
   1 -13   6        124.50         72.14        28.34 o                         
   2 -13   6        293.66        196.81        63.38 o                         
   5 -13   6       1358.52       1578.82       146.03 o                         
   6 -13   6       1585.69       1669.33       160.28 o                         
   7 -13   6       1592.42       1788.95       173.02 o                         
   8 -13   6       1016.91       1156.95       166.25 o                         
  -6 -12   6        334.65        330.37        67.80 o                         
  -3 -12   6       1492.26       1584.68        72.99 o                         
  -2 -12   6       2970.21       3059.92        83.23 o                         
  -1 -12   6        118.00         67.94        26.73 o                         
   0 -12   6       1080.79       1089.88        43.01 o                         
   1 -12   6        414.28        365.10        31.04 o                         
   2 -12   6       6374.71       6445.80       166.66 o                         
   5 -12   6        290.37        263.29       103.16 o                         
   6 -12   6       1734.19       1986.82       171.45 o                         
   7 -12   6       3995.33       4583.66       281.67 o                         
   8 -12   6        325.31        363.02       137.03 o                         
  -7 -11   6        104.24          4.52        61.10 o                         
  -6 -11   6        225.40        237.68        61.38 o                         
  -4 -11   6       1761.61       1914.59       124.90 o                         
  -3 -11   6        629.17        606.44        79.24 o                         
  -2 -11   6        279.65        248.61        32.03 o                         
  -1 -11   6        518.46        475.58        31.85 o                         
   0 -11   6       3464.47       3343.00        67.35 o                         
   1 -11   6        327.57        300.16        22.88 o                         
   2 -11   6       2174.53       2197.47        59.36 o                         
   3 -11   6        271.60        203.96        51.87 o                         
   5 -11   6        222.82        206.98       102.04 o                         
   6 -11   6        105.60         97.25       106.45 o                         
   7 -11   6       2799.85       2984.53       217.58 o                         
   8 -11   6       2320.67       2505.76       205.63 o                         
  -8 -10   6        404.03        418.32        97.83 o                         
  -7 -10   6        583.26        525.25        66.64 o                         
  -6 -10   6       1132.68       1228.63        76.36 o                         
  -4 -10   6        520.55        611.15        82.44 o                         
  -3 -10   6        105.42         41.29        42.19 o                         
  -2 -10   6       6702.09       6617.57       139.54 o                         
  -1 -10   6        389.50        383.42        20.77 o                         
   0 -10   6       7559.21       7535.72       128.89 o                         
   1 -10   6        162.97        168.77        18.98 o                         
   2 -10   6         63.54         63.66        22.22 o                         
   3 -10   6        883.53        781.86        44.62 o                         
   5 -10   6       3490.93       4126.76       245.84 o                         
   6 -10   6       1393.18       1466.94       151.90 o                         
   7 -10   6        126.93        230.02       115.12 o                         
   8 -10   6        183.26        216.21       121.87 o                         
   9 -10   6       3687.23       4351.09       295.59 o                         
  -8  -9   6        124.66        106.08        84.11 o                         
  -7  -9   6        445.25        368.88        59.99 o                         
  -6  -9   6        849.24        999.29        67.32 o                         
  -4  -9   6       2875.44       2934.38       146.44 o                         
  -3  -9   6        553.48        552.01        47.65 o                         
  -2  -9   6       2464.06       2441.52        64.58 o                         
  -1  -9   6        160.05        151.44        15.68 o                         
   0  -9   6       5159.76       4999.55        89.15 o                         
   1  -9   6       1561.88       1535.90        37.66 o                         
   2  -9   6       7323.28       7627.14       129.32 o                         
   3  -9   6        641.85        704.41        41.30 o                         
   4  -9   6       1184.29       1160.97       114.15 o                         
   4  -9   6        160.13         63.03        50.40 o                         
   5  -9   6        824.13        788.27        44.00 o                         
   6  -9   6       1658.67       1438.83       145.30 o                         
   7  -9   6       1063.71       1186.23       143.17 o                         
   8  -9   6        456.80        367.15       130.67 o                         
   9  -9   6        128.90         86.10       140.83 o                         
  10  -9   6       2378.30       3394.72       265.64 o                         
  -9  -8   6        382.04        308.95        88.00 o                         
  -8  -8   6       1373.71       1332.39       113.91 o                         
  -7  -8   6        414.24        386.79        55.23 o                         
  -6  -8   6       1023.98       1230.22       101.15 o                         
  -4  -8   6        440.57        487.90        49.51 o                         
  -3  -8   6        217.40        257.15        38.29 o                         
  -2  -8   6         52.15         75.66        16.00 o                         
  -1  -8   6       1289.28       1136.32        29.89 o                         
   0  -8   6       8218.66       8102.34       134.24 o                         
   1  -8   6        541.15        520.08        20.94 o                         
   2  -8   6       3877.94       3889.70        83.63 o                         
   3  -8   6        438.17        401.56        25.53 o                         
   4  -8   6       1272.20       1161.57       112.90 o                         
   4  -8   6        357.07        275.95        52.05 o                         
   5  -8   6       1181.39       1298.26       127.11 o                         
   6  -8   6        357.29        237.57        99.17 o                         
   7  -8   6        800.85        959.59       134.65 o                         
   8  -8   6        962.77       1286.39       159.03 o                         
   9  -8   6        450.05        497.84       146.88 o                         
  10  -8   6        804.95       1350.17       192.46 o                         
  -9  -7   6        153.53         -7.91        76.37 o                         
  -8  -7   6       1284.79       1314.77       107.99 o                         
  -7  -7   6       2061.31       2390.17       133.53 o                         
  -6  -7   6       2631.82       2899.25       146.21 o                         
  -4  -7   6        525.52        543.15        67.44 o                         
  -3  -7   6        756.10        692.32        43.88 o                         
  -2  -7   6       7655.82       7740.84       128.66 o                         
  -1  -7   6        644.48        580.74        20.13 o                         
   0  -7   6      16690.80      16897.70       264.50 o                         
   1  -7   6        527.77        603.76        20.91 o                         
   2  -7   6       2426.24       2398.07        56.21 o                         
   3  -7   6       6207.61       6003.53       145.08 o                         
   4  -7   6      12641.76      12755.46       408.21 o                         
   4  -7   6       6384.54       6296.01       318.05 o                         
   5  -7   6       7801.13       8172.60       404.98 o                         
   6  -7   6        407.75        332.92        99.77 o                         
   7  -7   6         38.92         10.48        99.45 o                         
   8  -7   6         87.58         32.82       118.11 o                         
   9  -7   6       2366.40       2812.24       226.68 o                         
  10  -7   6       1364.63       2172.86       217.67 o                         
  -9  -6   6       1029.47       1134.63       100.05 o                         
  -8  -6   6       1090.65       1166.74        98.39 o                         
  -7  -6   6        701.77        588.95        77.92 o                         
  -6  -6   6       3056.47       3238.37       150.80 o                         
  -4  -6   6       3082.50       2929.44       132.83 o                         
  -3  -6   6        528.67        528.30        38.80 o                         
  -2  -6   6       3882.99       3825.76        68.74 o                         
  -1  -6   6        473.96        527.18        18.07 o                         
   0  -6   6      10250.49      10482.82       167.04 o                         
   1  -6   6       2918.74       2834.83        62.18 o                         
   2  -6   6       9419.69       9029.30       207.01 o                         
   3  -6   6        432.54        380.41        25.30 o                         
   4  -6   6       1931.14       1963.19        88.89 o                         
   5  -6   6       3072.69       3221.70       196.55 o                         
   6  -6   6        485.03        428.12        51.79 o                         
   7  -6   6        351.52        561.04       112.86 o                         
   8  -6   6         95.07       -117.03       117.03 o                         
   9  -6   6        388.55        445.11       141.65 o                         
  10  -6   6       2504.36       3172.88       254.32 o                         
  -9  -5   6        733.42        963.79        90.66 o                         
  -8  -5   6       1792.94       1675.64       108.13 o                         
  -7  -5   6        749.85        750.03        63.27 o                         
  -6  -5   6       2884.12       2945.67       136.95 o                         
  -4  -5   6        202.63        194.23        34.16 o                         
  -3  -5   6        446.47        457.95        23.29 o                         
  -2  -5   6       2397.26       2326.91        45.36 o                         
  -1  -5   6       2739.40       2621.61        48.53 o                         
   0  -5   6        603.71        465.54        15.64 o                         
   1  -5   6        846.64        773.85        30.32 o                         
   2  -5   6       3594.83       3377.03        85.41 o                         
   3  -5   6        866.98        810.13        31.80 o                         
   4  -5   6       8383.58       3758.95       125.10 o                         
   5  -5   6       4716.91       5181.21       273.77 o                         
   6  -5   6       3095.04       3262.64       114.00 o                         
   7  -5   6        108.10        137.02        97.90 o                         
   8  -5   6       1323.67       1569.97       164.23 o                         
   9  -5   6       1552.36       1965.76       189.50 o                         
  10  -5   6        161.35        253.40       150.80 o                         
  -9  -4   6        334.06        230.72        69.14 o                         
  -8  -4   6       1908.53       1873.89        89.65 o                         
  -7  -4   6       3213.12       3309.34       121.16 o                         
  -6  -4   6       1806.06       1786.38        98.29 o                         
  -5  -4   6        480.60        485.44        97.70 o                         
  -4  -4   6        284.19        228.48        44.35 o                         
  -3  -4   6       5269.11       4856.35        88.79 o                         
  -2  -4   6       9672.07       8504.77       156.13 o                         
  -1  -4   6       1016.99        970.08        34.56 o                         
   0  -4   6       2184.10       2119.01        57.34 o                         
   1  -4   6       2188.36       2274.96        60.69 o                         
   2  -4   6       6254.95       6036.89       140.65 o                         
   3  -4   6      10782.12      10374.39       233.09 o                         
   4  -4   6      10145.16       9671.27       312.67 o                         
   5  -4   6       3019.37       3166.64       190.35 o                         
   6  -4   6        728.93        802.56        57.54 o                         
   7  -4   6       1054.76       1253.49        70.80 o                         
   8  -4   6        432.00        424.26       127.59 o                         
   9  -4   6       1698.94       2361.08       199.43 o                         
  10  -4   6       1404.25       1755.84       196.97 o                         
  11  -4   6          4.07       -166.48       166.48 o                         
  -9  -3   6       1655.17       1467.55        99.95 o                         
  -8  -3   6       1768.63       1894.81        88.95 o                         
  -7  -3   6       1425.86       1374.38        72.76 o                         
  -6  -3   6       3588.00       3548.87       120.65 o                         
  -4  -3   6      13372.71      12333.44       407.17 o                         
  -3  -3   6        342.42        312.46        33.47 o                         
  -2  -3   6       3799.84       3376.28        62.30 o                         
  -1  -3   6       1918.08       1882.36        52.61 o                         
   0  -3   6       1007.74        947.81        31.64 o                         
   1  -3   6        735.30        729.98        27.32 o                         
   2  -3   6      17079.36      16384.80       294.61 o                         
   3  -3   6       3177.35       2985.48       111.77 o                         
   4  -3   6       3162.18       2961.05       113.18 o                         
   5  -3   6       7303.97       7689.26       376.78 o                         
   6  -3   6        451.69        522.30        51.42 o                         
   7  -3   6       2144.14       2524.51        96.98 o                         
   8  -3   6        716.25        808.41       137.23 o                         
   9  -3   6        336.62        653.41       140.77 o                         
  10  -3   6        310.11        340.39       151.12 o                         
  -9  -2   6        967.53       1076.31        83.29 o                         
  -8  -2   6       1535.86       1441.46        76.63 o                         
  -7  -2   6        563.68        509.32        58.23 o                         
  -6  -2   6       2777.84       2757.97       120.67 o                         
  -5  -2   6       6189.53       5725.48       206.32 o                         
  -4  -2   6       2252.93       2039.25        91.77 o                         
  -3  -2   6        684.03        596.27        23.99 o                         
  -2  -2   6       5835.04       5227.88       147.34 o                         
  -1  -2   6        644.21        555.19        24.87 o                         
   0  -2   6       7488.27       6648.61       152.38 o                         
   1  -2   6       1560.23       1577.20        34.99 o                         
   2  -2   6       2337.82       2329.43        48.49 o                         
   3  -2   6        343.24        344.97        19.59 o                         
   4  -2   6       8657.04       8712.22       282.15 o                         
   5  -2   6       4052.62       4369.49       236.32 o                         
   5  -2   6       6420.03       6756.57       228.06 o                         
   6  -2   6       6402.74       6347.32       322.47 o                         
   7  -2   6       1217.43       1428.80        70.40 o                         
   8  -2   6       5104.92       6131.42       334.91 o                         
   9  -2   6       2622.85       3287.62       233.17 o                         
  11  -2   6        429.82        263.91       165.03 o                         
  -9  -1   6       2074.75       1709.44        99.72 o                         
  -8  -1   6        672.08        593.50        61.85 o                         
  -7  -1   6        795.39        750.38        62.53 o                         
  -6  -1   6        439.64        407.40        52.36 o                         
  -5  -1   6       1718.47       1601.46        80.98 o                         
  -4  -1   6       3039.31       2656.35       105.20 o                         
  -3  -1   6       9832.58       9026.46       182.59 o                         
  -2  -1   6      18195.22      16697.30       329.69 o                         
  -1  -1   6       1342.56       1304.11        40.25 o                         
   0  -1   6       1488.76       1442.84        41.58 o                         
   1  -1   6       5748.08       5872.41        93.46 o                         
   2  -1   6      17180.60      17356.85       311.37 o                         
   3  -1   6      10419.32      10283.33       229.34 o                         
   4  -1   6       3981.08       4218.34       148.04 o                         
   5  -1   6        666.94        630.25        50.76 o                         
   5  -1   6       1931.30       2095.42       144.36 o                         
   6  -1   6       2432.18       2468.25       157.80 o                         
   7  -1   6       4710.19       5031.39       153.54 o                         
   8  -1   6        263.23        420.57       114.73 o                         
   9  -1   6        647.11        730.90       136.98 o                         
  10  -1   6        186.83        -90.16       132.81 o                         
  -9   0   6       2117.54       1859.62       101.57 o                         
  -8   0   6       1289.52       1202.35        78.51 o                         
  -7   0   6       1041.92        876.19        66.13 o                         
  -6   0   6       1824.08       1773.05        87.51 o                         
  -5   0   6       1274.42       1290.38        70.79 o                         
  -4   0   6      11168.51      10011.05       331.27 o                         
  -3   0   6       3133.44       2917.56        92.23 o                         
  -2   0   6       2886.88       2731.07        84.58 o                         
  -1   0   6       5850.13       5682.56       119.14 o                         
   0   0   6       2999.92       2740.75        46.63 o                         
   1   0   6        369.57        333.92        13.16 o                         
   2   0   6      13503.96      13778.76       214.43 o                         
   3   0   6       2108.57       2046.38        81.21 o                         
   4   0   6       3215.14       3408.14        86.59 o                         
   5   0   6       1320.16       1346.95        69.16 o                         
   6   0   6        173.48        195.87        33.37 o                         
  10   0   6        303.71          2.71       131.74 o                         
  -9   1   6        839.42        743.99        70.07 o                         
  -8   1   6        836.13        758.04        62.01 o                         
  -7   1   6        202.56        106.20        44.43 o                         
  -6   1   6       1486.76       1449.50        79.01 o                         
  -5   1   6       1943.34       1721.97        83.61 o                         
  -4   1   6       3845.09       3290.66       126.58 o                         
  -3   1   6        293.95        301.59        31.20 o                         
  -2   1   6      16552.29      15997.47       414.51 o                         
  -1   1   6        334.62        314.27        14.76 o                         
   0   1   6      17865.60      16890.44       258.39 o                         
   1   1   6       3339.75       3255.10        65.39 o                         
   2   1   6       3080.15       3329.06        67.52 o                         
   3   1   6        334.15        372.99        25.58 o                         
   4   1   6       2156.34       2159.88        62.12 o                         
   6   1   6       3938.00       4039.14       122.92 o                         
   9   1   6       1998.74       2127.10       182.29 o                         
  -9   2   6       3144.62       2686.37       122.16 o                         
  -8   2   6        736.16        667.49        58.84 o                         
  -7   2   6        161.18        127.17        45.24 o                         
  -6   2   6       2134.09       2095.85        97.14 o                         
  -5   2   6       1881.51       1749.26        84.58 o                         
  -4   2   6       8428.08       7852.03       266.86 o                         
  -3   2   6      10213.49      10101.81       270.77 o                         
  -2   2   6      14525.08      14369.34       284.37 o                         
  -1   2   6       3009.33       2755.09        52.35 o                         
   0   2   6        358.10        353.63        16.39 o                         
   1   2   6        454.20        516.32        20.89 o                         
   2   2   6      24757.49      27093.90       475.74 o                         
   3   2   6       1628.32       1848.46        54.48 o                         
   4   2   6        781.02        867.05        49.26 o                         
   6   2   6       4246.72       4281.67       118.03 o                         
   7   2   6       5220.54       5840.08       208.39 o                         
  -9   3   6       2834.44       2616.81       120.04 o                         
  -8   3   6        312.80        277.16        49.28 o                         
  -7   3   6        528.98        490.25        53.60 o                         
  -6   3   6       1692.84       1489.06        80.69 o                         
  -4   3   6       5982.51       8797.82       298.11 o                         
  -4   3   5       2986.48       8797.82       298.11 o                         
  -3   3   6       2150.83       2054.06        74.31 o                         
  -2   3   6       3642.82       3737.39        84.14 o                         
  -1   3   6        564.71        564.02        23.24 o                         
   0   3   6      17629.63      17884.18       319.08 o                         
   1   3   6       1068.03       1183.97        32.95 o                         
   2   3   6       8501.33       8725.26       162.36 o                         
   3   3   6        727.91        709.46        32.13 o                         
   4   3   6        700.60        790.89        46.27 o                         
   7   3   6       4011.25       4415.28       168.52 o                         
  -9   4   6        274.54        216.30        52.39 o                         
  -8   4   6       1336.24       1182.88        73.05 o                         
  -7   4   6         80.37        154.64        44.16 o                         
  -6   4   6       2325.62       2344.58       105.78 o                         
  -4   4   6       3957.12       3565.32       135.79 o                         
  -3   4   6        283.10        283.84        35.80 o                         
  -2   4   6      23999.41      25596.39       500.22 o                         
  -1   4   6       1187.31       1212.71        33.99 o                         
   0   4   6      20724.94      21279.25       381.55 o                         
   1   4   6       2092.65       2245.49        51.66 o                         
   2   4   6        716.06        852.48        29.29 o                         
   3   4   6       2391.56       2521.56        69.35 o                         
   4   4   6        267.90        210.54        31.52 o                         
   7   4   6        477.99        572.83        49.98 o                         
  -9   5   6       2094.54       1660.28        92.40 o                         
  -8   5   6       1019.75        734.32        64.82 o                         
  -7   5   6       2676.48       2692.51       119.50 o                         
  -6   5   6       3068.81       3335.99       137.21 o                         
  -5   5   6       1319.63       1232.57        74.07 o                         
  -4   5   6       2106.57       2133.50        98.50 o                         
  -3   5   6       1780.39       1956.56        50.45 o                         
  -2   5   6       8520.20       8425.88       148.45 o                         
  -1   5   6       2161.28       2106.23        50.86 o                         
   0   5   6         30.77         63.50        15.31 o                         
   1   5   6       6026.95       6462.39       125.12 o                         
   2   5   6      11441.63      12565.11       230.61 o                         
   3   5   6        309.45        266.61        24.94 o                         
   4   5   6        617.72        630.39        40.91 o                         
   7   5   6       1585.03       1816.40        77.76 o                         
  -9   6   6       2873.61       2286.36       111.09 o                         
  -8   6   6       1889.45       1787.94        95.28 o                         
  -7   6   6        157.05        109.24        49.80 o                         
  -6   6   6       2467.76       2535.71        74.74 o                         
  -5   6   6       7086.94       7425.42       261.66 o                         
  -4   6   6        958.44       1085.04        70.15 o                         
  -3   6   6        840.12        769.40        32.57 o                         
  -2   6   6        893.88        950.85        31.23 o                         
  -1   6   6       5660.61       6024.14       146.21 o                         
   0   6   6      18557.15      19131.48       422.94 o                         
   1   6   6         65.80         57.15        15.94 o                         
   2   6   6       9105.52       9423.49       178.26 o                         
   3   6   6         47.40          3.01        22.20 o                         
   6   6   6       1347.06       1525.53        92.70 o                         
   7   6   6        345.16        402.64        52.73 o                         
  -8   7   6       5056.59       4999.23       193.41 o                         
  -7   7   6       4463.62       4467.75       177.82 o                         
  -6   7   6       3406.56       3576.98       150.08 o                         
  -5   7   6        131.22         61.72        45.17 o                         
  -4   7   6        872.56        989.56        70.22 o                         
  -3   7   6       2378.16       2535.90        77.32 o                         
  -2   7   6      10904.74      11599.24       265.75 o                         
  -1   7   6         76.57         86.67        21.42 o                         
   0   7   6      22136.43      22584.77       498.02 o                         
   1   7   6         81.64         79.69        17.06 o                         
   2   7   6        810.24        810.84        32.17 o                         
   3   7   6       2732.48       2921.13        94.76 o                         
   6   7   6        661.71        538.52        57.14 o                         
   7   7   6        180.08         93.17        50.99 o                         
   8   7   6        180.57        239.74       102.95 o                         
  -9   8   6       1143.43        933.77        75.52 o                         
  -8   8   6        993.97        934.98        75.99 o                         
  -7   8   6       4678.83       4780.93       189.64 o                         
  -6   8   6       2959.45       3222.79       142.10 o                         
  -3   8   6        335.67        394.08        58.98 o                         
  -2   8   6       8963.51       9013.21       214.11 o                         
  -1   8   6         79.73         78.62        23.69 o                         
   0   8   6         27.35         30.70        17.18 o                         
   1   8   6       5419.55       5588.37       114.62 o                         
   2   8   6       6052.26       6370.13       164.71 o                         
   3   8   6        242.91        233.76        60.33 o                         
   6   8   6        353.46        374.65        70.25 o                         
   7   8   6        455.22        380.36        97.94 o                         
   8   8   6        113.22         60.04       106.29 o                         
  -5   9   6       2938.93       3376.60       148.82 o                         
  -3   9   6         48.92        110.84        46.20 o                         
  -2   9   6        639.38        637.71        54.08 o                         
  -1   9   6       5373.21       5586.39       144.89 o                         
   0   9   6       3939.76       3942.52       111.38 o                         
   1   9   6         85.94         99.45        20.35 o                         
   2   9   6       6022.55       6336.25       167.13 o                         
   6   9   6        658.86        767.84        84.32 o                         
   7   9   6         93.52        163.70        99.69 o                         
  -3  10   6       2697.60       2908.08       137.46 o                         
  -2  10   6       5681.66       5554.40       206.83 o                         
  -1  10   6         95.73        121.26        27.74 o                         
   0  10   6       1275.57       1202.72        54.82 o                         
   1  10   6        164.98        145.81        21.99 o                         
   2  10   6       1200.38       1195.65        62.96 o                         
   6  10   6        181.75        127.87        72.07 o                         
  -7  11   6       4200.05       4352.61       165.17 o                         
  -6  11   6       1192.93       1170.30        95.66 o                         
  -3  11   6        273.71        323.78        73.13 o                         
  -2  11   6       6040.25       5826.44       219.77 o                         
  -1  11   6        200.34        169.35        32.96 o                         
   0  11   6        243.91        236.80        32.92 o                         
   1  11   6        346.74        288.93        38.53 o                         
   2  11   6       4736.35       4736.73       139.47 o                         
   6  11   6         74.72         42.34        75.42 o                         
  -7  12   6        517.88        586.14        49.59 o                         
  -6  12   6       3570.83       3514.15       167.76 o                         
  -5  12   6       2572.09       2858.03       153.59 o                         
  -2  12   6        978.86       1049.64        59.36 o                         
  -1  12   6        369.93        432.80        44.51 o                         
   0  12   6       3146.76       3012.50        99.94 o                         
   1  12   6        573.44        564.64        47.47 o                         
   2  12   6       1752.21       1725.07        79.95 o                         
  -8  13   6        442.75        678.06        98.40 o                         
  -7  13   6       2338.13       2537.99       144.38 o                         
  -6  13   6        160.18        115.88        82.63 o                         
  -5  13   6       2611.14       2543.14       149.56 o                         
  -2  13   6       4652.89       4512.04       135.01 o                         
  -1  13   6        601.03        652.80        52.25 o                         
   0  13   6          2.62        -17.09        23.59 o                         
   1  13   6         65.26         85.60        39.71 o                         
   2  13   6       1753.69       1806.31        83.39 o                         
  -8  14   6        183.69        186.14        91.21 o                         
  -7  14   6       1257.98       1158.76       113.53 o                         
  -6  14   6        411.44        253.53        93.62 o                         
  -3  14   6       1790.37       1639.01       117.47 o                         
  -2  14   6       1780.29       1787.99        80.98 o                         
  -1  14   6         52.39         67.77        35.97 o                         
   0  14   6          3.70        -28.52        28.52 o                         
   1  14   6        497.66        476.19        53.48 o                         
   2  14   6       2855.85       2784.42       108.22 o                         
  -8  15   6        872.46       1055.34       115.87 o                         
  -7  15   6        252.27        278.88        96.75 o                         
  -6  15   6       1229.65       1156.34       121.14 o                         
  -2  15   6       1676.65       1756.28       114.89 o                         
  -1  15   6        452.44        462.10        54.32 o                         
   0  15   6       1668.72       1472.33        75.71 o                         
   1  15   6        140.96         71.37        44.12 o                         
   2  15   6        668.57        658.84        66.39 o                         
  -8  16   6         42.86        -46.06        97.10 o                         
  -7  16   6        337.38        348.03       102.90 o                         
  -6  16   6        168.22         59.89       100.71 o                         
  -2  16   6       2918.85       2689.60       148.32 o                         
  -1  16   6        140.31        102.11        48.83 o                         
   0  16   6         29.76         10.38        33.68 o                         
   1  16   6         61.76         60.29        46.27 o                         
  -7  17   6        178.88        -31.24       105.14 o                         
  -6  17   6        176.43        249.54       106.04 o                         
  -1  17   6         58.50         20.17        47.28 o                         
   0  17   6       1013.31        843.13       103.73 o                         
   4 -19   7        355.80        474.64       133.98 o                         
   6 -19   7       1678.34       1859.19       161.44 o                         
   1 -18   7         83.77         45.35        70.53 o                         
   2 -18   7        205.80        134.38        75.67 o                         
   3 -18   7        970.01       1101.97       127.30 o                         
   4 -18   7       1102.73       1423.48       141.57 o                         
   6 -18   7        329.22        260.24       116.96 o                         
   7 -18   7        479.38        510.15       118.01 o                         
  -1 -17   7        104.01         52.87        74.66 o                         
   0 -17   7          0.21        -12.23        28.32 o                         
   1 -17   7        455.68        408.05        56.18 o                         
   2 -17   7        529.71        484.51        81.08 o                         
   4 -17   7         61.22        201.94       110.17 o                         
   6 -17   7       1725.47       1837.64       145.37 o                         
   7 -17   7         66.82         65.25       103.61 o                         
   8 -17   7       1182.53       1363.09       108.18 o                         
  -2 -16   7        190.91        181.50        58.75 o                         
  -1 -16   7        458.02        420.56        56.50 o                         
   0 -16   7        257.17        265.07        40.97 o                         
   1 -16   7       2121.95       2077.58        71.06 o                         
   2 -16   7       1584.28       1492.83       108.99 o                         
   3 -16   7        338.61        303.26        55.09 o                         
   6 -16   7       2589.94       2582.18       125.34 o                         
   7 -16   7       1116.06       1156.92        96.96 o                         
   8 -16   7        426.51        729.45       163.27 o                         
  -3 -15   7       1033.24       1221.82       119.26 o                         
  -2 -15   7        450.67        497.04        62.14 o                         
  -1 -15   7       2320.31       2317.14        97.67 o                         
   0 -15   7         70.50         60.67        25.09 o                         
   1 -15   7        106.32        166.27        33.50 o                         
   2 -15   7        444.98        386.94        68.21 o                         
   3 -15   7        268.49        255.92        65.36 o                         
   5 -15   7         14.51        -23.79        97.92 o                         
   6 -15   7        739.54        822.10        83.87 o                         
   7 -15   7       1188.94       1277.60       161.00 o                         
   8 -15   7       1886.56       2304.64       214.86 o                         
  -2 -14   7       1546.88       1371.37        79.39 o                         
  -1 -14   7         94.52        114.73        31.96 o                         
   0 -14   7        152.35        140.02        24.98 o                         
   1 -14   7       2937.54       2854.89        79.79 o                         
   2 -14   7        741.46        721.68        43.94 o                         
   5 -14   7       1841.45       1679.18       158.21 o                         
   6 -14   7       1560.19       1675.64       161.54 o                         
   7 -14   7        181.61        213.47       122.74 o                         
   8 -14   7       1998.78       2196.61       207.70 o                         
  -2 -13   7        393.21        427.26        54.40 o                         
  -1 -13   7       2941.84       2905.41        80.02 o                         
   0 -13   7       1154.06       1151.46        46.27 o                         
   1 -13   7       4247.28       4235.53       101.60 o                         
   2 -13   7        354.91        355.09        35.33 o                         
   3 -13   7        328.08        224.92        57.82 o                         
   5 -13   7         23.38        -29.47       100.60 o                         
   6 -13   7       2784.95       3193.66       222.62 o                         
   7 -13   7       1541.08       1744.96       175.44 o                         
   8 -13   7        798.56        992.91       162.01 o                         
  -6 -12   7         39.09          3.36        62.93 o                         
  -3 -12   7        269.20        344.29        74.38 o                         
  -2 -12   7        583.71        507.05        39.36 o                         
  -1 -12   7       4549.92       4655.49       108.31 o                         
   0 -12   7        155.06        143.79        18.30 o                         
   1 -12   7         15.44         22.00        20.27 o                         
   2 -12   7       1583.86       1577.51        52.64 o                         
   3 -12   7        667.53        516.64        43.31 o                         
   5 -12   7        308.99        201.57       107.04 o                         
   6 -12   7       1646.68       1893.36       173.39 o                         
   7 -12   7        966.21       1028.77       148.73 o                         
   8 -12   7       1557.99       1787.11       186.59 o                         
  -7 -11   7       1272.29       1447.49       130.26 o                         
  -6 -11   7         91.39         11.37        59.51 o                         
  -3 -11   7       2496.50       2578.61        97.89 o                         
  -2 -11   7        401.03        442.01        35.19 o                         
  -1 -11   7         19.53          8.01        16.86 o                         
   0 -11   7        538.75        514.89        23.93 o                         
   1 -11   7       9027.88       8923.91       151.83 o                         
   2 -11   7        406.17        381.32        26.14 o                         
   3 -11   7       4982.57       5010.78       132.95 o                         
   5 -11   7       2879.83       2986.35       206.60 o                         
   6 -11   7       1084.04       1370.05       151.62 o                         
   7 -11   7        338.12        219.66       122.84 o                         
   8 -11   7       1676.05       1799.79       184.25 o                         
   9 -11   7       1371.42       1545.03       192.90 o                         
  -8 -10   7         39.40         97.76        88.45 o                         
  -7 -10   7       1530.55       1625.72       127.05 o                         
  -6 -10   7       1384.18       1441.49        82.59 o                         
  -3 -10   7        270.72        262.37        46.29 o                         
  -2 -10   7       1257.72       1192.22        45.73 o                         
  -1 -10   7       9193.76       8874.28       149.59 o                         
   0 -10   7       1144.26       1165.02        32.70 o                         
   1 -10   7       3998.49       4026.64        76.75 o                         
   2 -10   7        228.34        197.02        21.38 o                         
   3 -10   7       1142.54       1043.10        41.12 o                         
   4 -10   7       3082.09       2909.59       120.50 o                         
   5 -10   7        128.00        126.47       103.04 o                         
   6 -10   7        585.92        613.89       127.20 o                         
   7 -10   7        568.84        649.68       129.82 o                         
   8 -10   7       1266.99       1423.71       163.26 o                         
   9 -10   7        738.39        973.91       172.18 o                         
  -8  -9   7        737.54        825.94       102.03 o                         
  -7  -9   7       1181.95       1329.80       113.24 o                         
  -6  -9   7        351.90        337.36        82.78 o                         
  -3  -9   7        634.34        550.89        48.80 o                         
  -2  -9   7        337.32        305.91        21.20 o                         
  -1  -9   7       4154.51       4153.07        77.13 o                         
   0  -9   7         51.62         54.43        11.22 o                         
   1  -9   7        258.22        235.93        18.64 o                         
   2  -9   7       2550.41       2462.29        52.75 o                         
   3  -9   7       6731.60       6795.11       166.35 o                         
   4  -9   7       7830.88       8207.80       405.42 o                         
   4  -9   7       4312.63       4023.80       108.39 o                         
   5  -9   7       1923.51       2040.38       163.31 o                         
   6  -9   7        983.32        917.26       132.54 o                         
   7  -9   7        350.11        284.79       119.12 o                         
   8  -9   7       1468.35       1443.05       167.32 o                         
   9  -9   7        198.41        149.20       144.68 o                         
  10  -9   7        836.69       1299.76       191.69 o                         
  -9  -8   7        212.56         87.23        85.63 o                         
  -8  -8   7       2354.56       2559.85       150.85 o                         
  -7  -8   7       2987.86       3053.45       162.08 o                         
  -6  -8   7        271.66        332.44        76.98 o                         
  -4  -8   7       1104.40       1092.02        89.48 o                         
  -3  -8   7       5441.67       5364.34       147.17 o                         
  -2  -8   7        211.54        171.08        18.53 o                         
  -1  -8   7        217.47        172.70        15.47 o                         
   0  -8   7        180.56        170.13        14.00 o                         
   1  -8   7       5634.64       5311.11        92.90 o                         
   2  -8   7        593.97        614.07        33.95 o                         
   3  -8   7      11422.37      11658.39       267.49 o                         
   4  -8   7       1115.01       1010.59        42.90 o                         
   5  -8   7        473.05        445.83       101.54 o                         
   6  -8   7        901.65       1075.64       130.71 o                         
   7  -8   7        323.19        261.08       115.81 o                         
   8  -8   7        965.65        900.45       145.79 o                         
   9  -8   7       1787.50       2155.62       204.60 o                         
  10  -8   7        826.50       1326.62       189.47 o                         
  -9  -7   7        715.45        758.53        96.84 o                         
  -8  -7   7        252.83        236.02        79.48 o                         
  -7  -7   7       3281.52       3519.44       168.56 o                         
  -6  -7   7       1970.61       2048.84       121.15 o                         
  -4  -7   7        119.58        233.72        59.81 o                         
  -3  -7   7        909.08        827.71        33.54 o                         
  -2  -7   7       2246.75       2029.04        43.85 o                         
  -1  -7   7       5977.24       5498.52        94.61 o                         
   0  -7   7        186.37        165.28        13.07 o                         
   1  -7   7       7063.13       7375.02       140.34 o                         
   2  -7   7       2442.67       2470.27        70.41 o                         
   3  -7   7        998.77        930.16        39.27 o                         
   4  -7   7       7728.72       4629.38       160.23 o                         
   5  -7   7       2030.37       2225.24       160.70 o                         
   6  -7   7         28.62         26.65        91.75 o                         
   7  -7   7        105.37        166.37       107.71 o                         
   8  -7   7        969.86        922.02       148.16 o                         
   9  -7   7       1055.32       1247.20       172.34 o                         
  10  -7   7       1066.80       1949.46       204.11 o                         
  -9  -6   7        332.26        344.54        81.28 o                         
  -8  -6   7       2066.94       2147.96       128.54 o                         
  -7  -6   7       1763.31       1956.87       118.90 o                         
  -6  -6   7       1769.25       1944.12       114.54 o                         
  -4  -6   7       2531.82       2570.16       124.25 o                         
  -3  -6   7       6526.25       6320.41       126.95 o                         
  -2  -6   7        497.35        468.26        20.30 o                         
  -1  -6   7       7214.97       7124.12       134.28 o                         
   0  -6   7        121.28        106.18        10.68 o                         
   1  -6   7       3060.71       3256.33        85.21 o                         
   2  -6   7       3775.65       3654.81        94.03 o                         
   3  -6   7      18312.36      18413.36       407.60 o                         
   4  -6   7       3274.07       2873.59        76.78 o                         
   5  -6   7       3373.37       3314.21       201.25 o                         
   6  -6   7        954.33        989.69       121.93 o                         
   7  -6   7       1052.20       1017.30       132.90 o                         
   8  -6   7       3321.15       4019.98       260.45 o                         
   9  -6   7        725.13        916.82       157.65 o                         
  10  -6   7        106.08        413.38       153.77 o                         
  -9  -5   7        437.22        419.94        80.70 o                         
  -8  -5   7       1147.26       1102.57        91.39 o                         
  -7  -5   7       3200.14       3374.44       157.62 o                         
  -6  -5   7         92.23         53.54        45.76 o                         
  -4  -5   7       3966.02       3782.26       155.35 o                         
  -3  -5   7      12794.22      12065.87       274.09 o                         
  -2  -5   7       2623.51       2514.79        54.30 o                         
  -1  -5   7       3177.66       3251.10        84.54 o                         
   0  -5   7         47.77         51.39        12.93 o                         
   1  -5   7       1311.08       1116.87        38.50 o                         
   2  -5   7       3954.14       3567.21        90.73 o                         
   3  -5   7       5812.08       5429.01       129.70 o                         
   4  -5   7        966.52        948.04        34.59 o                         
   5  -5   7        367.04        369.53        85.54 o                         
   6  -5   7       3914.71       4395.76       253.35 o                         
   7  -5   7        718.13        671.49       120.41 o                         
   8  -5   7       1190.31       1457.22        85.65 o                         
   9  -5   7       1646.80       1838.98       186.45 o                         
  10  -5   7        365.78        666.95       160.34 o                         
  -9  -4   7       1678.10       1527.42       108.94 o                         
  -8  -4   7        396.80        452.15        70.38 o                         
  -7  -4   7       3029.90       3101.90       117.66 o                         
  -6  -4   7       1650.16       1622.43        79.04 o                         
  -5  -4   7        688.26        694.89        53.54 o                         
  -4  -4   7       1323.25       1171.65        73.11 o                         
  -3  -4   7        794.22        723.69        25.42 o                         
  -2  -4   7       3372.71       2945.17        60.51 o                         
  -1  -4   7       1532.19       1212.41        40.51 o                         
   0  -4   7         75.42         64.26        13.05 o                         
   1  -4   7       7241.07       7182.69       166.09 o                         
   2  -4   7         39.94         36.23        15.90 o                         
   3  -4   7       2863.00       2544.62        67.78 o                         
   4  -4   7       6276.63       5667.45       196.39 o                         
   5  -4   7       5126.95       5129.46       272.55 o                         
   6  -4   7        213.04        179.56        92.70 o                         
   7  -4   7       1258.33       1349.63        72.29 o                         
   8  -4   7       1964.83       2213.40        99.84 o                         
   9  -4   7       1028.70       1279.69       161.48 o                         
  10  -4   7        506.64        792.16       164.76 o                         
  -9  -3   7        448.77        282.97        68.92 o                         
  -8  -3   7       2663.07       2682.08       132.39 o                         
  -7  -3   7        113.23        127.80        49.23 o                         
  -6  -3   7       1985.57       1776.91        79.59 o                         
  -5  -3   7        945.05        953.48        68.44 o                         
  -4  -3   7       6480.14       5933.17       214.82 o                         
  -3  -3   7      19121.48      17042.72       335.83 o                         
  -2  -3   7       3332.80       2735.34        66.30 o                         
  -1  -3   7       8012.26       7658.22       176.53 o                         
   0  -3   7         93.97        102.32        13.85 o                         
   1  -3   7       3705.38       3423.85        85.73 o                         
   2  -3   7       1032.46       1039.35        35.09 o                         
   3  -3   7      23509.01      23000.35       704.55 o                         
   4  -3   7       2204.15       2123.91        91.07 o                         
   5  -3   7       5384.08       5455.30       285.66 o                         
   6  -3   7       2998.34       3225.33       203.80 o                         
   7  -3   7       2111.27       2236.71        91.46 o                         
   8  -3   7       6071.90       7272.30       385.96 o                         
   9  -3   7        986.07       1358.67       161.81 o                         
  11  -3   7        200.06        -54.69       164.60 o                         
  -9  -2   7        782.33        638.05        76.35 o                         
  -8  -2   7        145.19         27.06        47.90 o                         
  -7  -2   7        838.20        801.49        71.05 o                         
  -6  -2   7        284.59        321.56        51.56 o                         
  -5  -2   7       7948.78       7674.97       267.90 o                         
  -4  -2   7       1587.50       1375.60        68.19 o                         
  -3  -2   7       7139.10       6040.43       125.67 o                         
  -2  -2   7         46.31         15.29        17.17 o                         
  -1  -2   7       3245.79       2884.86        75.01 o                         
   0  -2   7         15.68          4.77         9.52 o                         
   1  -2   7       6305.52       6019.94       112.17 o                         
   2  -2   7       9324.96       8843.19       200.39 o                         
   3  -2   7       1047.34       1009.66        34.62 o                         
   4  -2   7        363.33        415.31        41.76 o                         
   5  -2   7       2412.52       2608.29       167.45 o                         
   6  -2   7       3859.66       4277.82       126.33 o                         
   7  -2   7       1790.76       2012.84        85.76 o                         
   8  -2   7       1264.52       1590.76       159.12 o                         
   9  -2   7        521.72        762.26       138.19 o                         
  10  -2   7        309.51        119.08       144.55 o                         
  -9  -1   7       3227.77       2676.55       131.61 o                         
  -8  -1   7        449.93        422.74        53.99 o                         
  -7  -1   7        992.18        968.28        69.49 o                         
  -6  -1   7        505.68        436.26        54.21 o                         
  -5  -1   7       2982.45       2890.43       122.27 o                         
  -4  -1   7       1135.95       1059.04        63.82 o                         
  -3  -1   7       2634.29       2280.84        54.99 o                         
  -2  -1   7       1301.29       1170.87        37.47 o                         
  -1  -1   7       6621.97       6065.93       142.45 o                         
   0  -1   7         14.16         15.20        10.04 o                         
   1  -1   7       2516.61       2417.64        42.87 o                         
   2  -1   7        459.30        429.70        23.91 o                         
   3  -1   7        485.08        435.34        18.09 o                         
   4  -1   7        953.52        913.86        55.78 o                         
   5  -1   7       2738.47       3094.53       184.90 o                         
   6  -1   7       1415.66       1600.76       138.83 o                         
   7  -1   7       4264.36       4846.14       150.21 o                         
   8  -1   7       1955.99       2331.32       181.90 o                         
   9  -1   7        176.72        206.36       120.81 o                         
  10  -1   7        289.07        133.40       138.06 o                         
  -9   0   7        101.47        -38.27        54.71 o                         
  -8   0   7       1218.91       1341.45        83.93 o                         
  -6   0   7        606.88        568.56        56.85 o                         
  -5   0   7       3712.51       3646.88       142.72 o                         
  -4   0   7       5766.63       5041.54       183.06 o                         
  -3   0   7      25362.54      24203.72       622.29 o                         
  -2   0   7       8594.35       7904.78       164.14 o                         
  -1   0   7       3046.68       2855.60        74.68 o                         
   0   0   7        241.74        239.76        10.50 o                         
   1   0   7      10957.00      10756.05       194.82 o                         
   2   0   7        585.84        536.95        21.69 o                         
   3   0   7       6100.74       6343.13       209.28 o                         
   4   0   7        262.19        245.15        36.53 o                         
   5   0   7       3287.87       3727.64       211.76 o                         
   6   0   7       1674.98       1599.58        64.80 o                         
   7   0   7        970.87       1090.83        61.95 o                         
   8   0   7       5255.20       5940.83       319.94 o                         
  -9   1   7        421.71        396.49        64.48 o                         
  -8   1   7         98.64         49.93        46.06 o                         
  -7   1   7        287.12        311.20        50.69 o                         
  -6   1   7       3292.43       3188.18       132.23 o                         
  -5   1   7       3564.77       3451.54       138.11 o                         
  -4   1   7       2416.06       2179.90        95.44 o                         
  -3   1   7       1054.45        910.89        46.58 o                         
  -2   1   7        503.42        434.07        21.46 o                         
  -1   1   7      10243.22       9569.67       162.23 o                         
   0   1   7        134.75        124.20         9.92 o                         
   1   1   7      21791.67      22354.92       395.75 o                         
   2   1   7       1200.66       1195.46        33.00 o                         
   3   1   7        926.68        860.14        48.52 o                         
   4   1   7        124.70        133.96        24.43 o                         
   6   1   7       3582.33       4110.19       154.18 o                         
   7   1   7       3404.34       3699.53       120.90 o                         
   9   1   7       1234.35       1203.44       150.98 o                         
  -9   2   7       1864.93       1589.05        94.55 o                         
  -8   2   7         96.62         21.08        45.40 o                         
  -7   2   7         98.99        135.64        47.04 o                         
  -6   2   7        693.80        560.34        56.42 o                         
  -5   2   7       7534.39       7391.02       257.54 o                         
  -4   2   7        332.94        260.29        41.09 o                         
  -3   2   7        516.40        464.98        37.01 o                         
  -2   2   7        471.90        428.50        24.04 o                         
  -1   2   7      22402.61      21997.55       429.51 o                         
   0   2   7        119.28        117.33        13.76 o                         
   1   2   7       2199.08       2304.20        51.48 o                         
   2   2   7        511.67        462.95        27.35 o                         
   3   2   7       1517.82       1700.38        52.97 o                         
   4   2   7       1365.02       1397.43        49.66 o                         
   6   2   7       2305.36       2444.37       122.81 o                         
  -9   3   7        448.72        280.12        58.87 o                         
  -8   3   7       1545.10       1470.19        84.21 o                         
  -7   3   7       1038.29        954.08        69.34 o                         
  -6   3   7        355.62        307.56        51.44 o                         
  -5   3   7       3216.41       3065.26       127.70 o                         
  -4   3   7        865.40        967.80        65.73 o                         
  -3   3   7       6799.39       6752.12       190.15 o                         
  -2   3   7       1129.75       1007.23        35.06 o                         
  -1   3   7       2450.48       2388.56        58.28 o                         
   0   3   7         20.08         30.00        12.19 o                         
   1   3   7      14537.76      15264.55       239.34 o                         
   2   3   7       1468.30       1490.36        40.42 o                         
   3   3   7       5608.17       6224.52       148.27 o                         
   4   3   7       1029.49       1039.19        56.62 o                         
   6   3   7       1010.91       1054.82        70.33 o                         
   7   3   7        289.84        397.37        58.33 o                         
  -9   4   7       1284.04        999.03        75.67 o                         
  -8   4   7        457.26        451.21        54.28 o                         
  -7   4   7       2079.10       2113.87       101.84 o                         
  -6   4   7       6017.91       5885.21       213.97 o                         
  -5   4   7       2277.71       2085.29        99.77 o                         
  -4   4   8        268.29        390.39        60.61 o                         
  -4   4   7        182.19        390.39        60.61 o                         
  -3   4   7        866.49        851.96        36.01 o                         
  -2   4   7        496.52        426.11        26.52 o                         
  -1   4   7      14112.19      14015.94       313.69 o                         
   0   4   7         55.18         51.62        11.46 o                         
   1   4   7       9391.48       9654.52       179.68 o                         
   2   4   7       2010.32       2098.62        51.90 o                         
   3   4   7        400.91        365.01        27.75 o                         
   4   4   7        972.20       1021.79        55.66 o                         
   7   4   7       1028.62       1108.87        61.49 o                         
  -9   5   7       1557.63       1093.54        79.97 o                         
  -8   5   7        868.23        629.98        64.08 o                         
  -7   5   7       1177.38       1146.10        48.23 o                         
  -6   5   7       3089.17       3058.81       133.02 o                         
  -5   5   7       3467.39       3574.55       146.49 o                         
  -4   5   7          9.62          5.44        14.92 o                         
  -3   5   7       1627.72       1611.47        82.15 o                         
  -2   5   7       1274.95       1281.06        36.03 o                         
  -1   5   7       9394.45       9151.99       173.97 o                         
   0   5   7          0.16         -9.38         9.38 o                         
   1   5   7       1283.71       1340.29        38.40 o                         
   2   5   7       1288.10       1258.42        38.95 o                         
   3   5   7       6616.26       6750.62       161.44 o                         
   4   5   7       3316.87       3304.04       120.07 o                         
   7   5   7        574.70        607.08        54.46 o                         
  -9   6   7        340.00        227.86        55.61 o                         
  -8   6   7       6151.38       5721.91       216.30 o                         
  -7   6   7       4409.12       4348.88       173.84 o                         
  -6   6   7        182.51        107.26        33.03 o                         
  -5   6   7       3598.30       3570.46       147.09 o                         
  -4   6   7        632.09        646.89        48.97 o                         
  -3   6   7       5753.12       6199.54       155.62 o                         
  -2   6   7       1831.26       1866.46        50.56 o                         
  -1   6   7       1418.08       1326.29        48.45 o                         
   0   6   7         99.90         93.66        19.16 o                         
   1   6   7       3053.75       3023.38        68.63 o                         
   2   6   7       2643.81       2714.41        64.92 o                         
   3   6   7       7315.93       7912.27       186.75 o                         
   6   6   7        451.05        671.55        69.01 o                         
   7   6   7        164.45        180.72        49.06 o                         
  -9   7   7       2351.34       1843.23       102.94 o                         
  -8   7   7        322.23        158.23        61.95 o                         
  -7   7   7       5119.78       5408.81       208.47 o                         
  -6   7   7       4169.58       4335.81       175.99 o                         
  -5   7   7       2077.38       2073.28       105.50 o                         
  -4   7   7        991.64       1049.35        74.72 o                         
  -3   7   7        342.72        328.91        34.75 o                         
  -2   7   7       1111.45       1136.74        48.13 o                         
  -1   7   7       3151.74       3030.93        86.94 o                         
   0   7   7          4.02          1.16        14.63 o                         
   1   7   7       5228.60       5124.81       106.19 o                         
   2   7   7       1489.24       1387.58        43.47 o                         
   3   7   7        377.76        421.16        30.98 o                         
   6   7   7        183.32        155.18        57.61 o                         
   7   7   7        309.77        294.76        96.64 o                         
   8   7   7         92.42         28.71       100.49 o                         
  -9   8   7        559.40        398.91        62.63 o                         
  -8   8   7       2856.21       2631.88       128.38 o                         
  -7   8   7       1089.71        970.77        79.98 o                         
  -6   8   7       4663.87       5011.39       198.59 o                         
  -5   8   7        276.58        220.42        61.60 o                         
  -3   8   7       5966.42       6213.56       222.62 o                         
  -2   8   7       2723.70       2775.92        85.12 o                         
  -1   8   7       5313.24       5077.49       132.56 o                         
   0   8   7          1.17         14.14        14.84 o                         
   1   8   7        733.96        666.63        30.13 o                         
   2   8   7       2845.20       2856.46        69.87 o                         
   3   8   7      12080.11      12597.53       425.75 o                         
   6   8   7         74.97         40.08        60.22 o                         
   7   8   7        642.64        600.01       104.04 o                         
  -9   9   7        172.23        118.31        55.39 o                         
  -8   9   7       3281.15       3130.57       145.10 o                         
  -5   9   7       2574.32       2813.83       133.67 o                         
  -3   9   7       7210.56       7429.74       357.19 o                         
  -2   9   7       1349.45       1355.99        58.19 o                         
  -1   9   7        630.54        634.57        40.13 o                         
   0   9   7          4.72         -4.04        17.90 o                         
   1   9   7        165.10        161.95        22.36 o                         
   2   9   7       2098.66       2230.51        82.60 o                         
   6   9   7       1375.74       1274.75       100.75 o                         
   7   9   7        129.46        275.50       102.79 o                         
  -6  10   7        856.96        863.17        87.32 o                         
  -3  10   7        477.67        619.81        76.07 o                         
  -2  10   7       2714.56       2610.32        85.91 o                         
  -1  10   7        167.43        194.94        31.87 o                         
   0  10   7          4.19          1.22        19.34 o                         
   1  10   7       1884.05       1852.98        53.85 o                         
   2  10   7        252.28        265.90        44.18 o                         
   6  10   7        402.15        325.29        76.59 o                         
  -7  11   7        600.96        602.17        85.69 o                         
  -6  11   7       2331.39       2336.95       131.23 o                         
  -3  11   7      11277.92      11761.14       399.04 o                         
  -2  11   7       2314.10       2181.36       114.04 o                         
  -1  11   7       1916.53       1791.60        70.97 o                         
   0  11   7          4.97         -4.60        20.84 o                         
   1  11   7        880.56        831.65        53.05 o                         
   2  11   7         50.00        114.79        42.26 o                         
  -8  12   7        839.51        904.60       101.76 o                         
  -7  12   7       1327.84       1452.06        67.20 o                         
  -6  12   7       1066.31       1047.16       101.06 o                         
  -2  12   7        274.70        266.80        43.64 o                         
  -1  12   7        807.66        778.16        52.47 o                         
   0  12   7          7.39        -23.89        23.89 o                         
   1  12   7        494.56        475.15        46.34 o                         
   2  12   7       1564.33       1569.83        77.32 o                         
  -8  13   7        140.96        326.19        89.07 o                         
  -7  13   7        281.23        412.36        90.97 o                         
  -6  13   7        566.66        520.23        93.55 o                         
  -5  13   7        743.03        809.35       108.63 o                         
  -2  13   7         63.52         62.89        43.45 o                         
  -1  13   7        447.53        505.58        49.87 o                         
   0  13   7          3.61          1.57        25.22 o                         
   1  13   7       1478.14       1412.94        71.75 o                         
   2  13   7       1354.08       1325.31        77.89 o                         
  -8  14   7       1522.85       1659.71       128.65 o                         
  -7  14   7        208.17        176.70        90.14 o                         
  -6  14   7        435.35        482.11        97.60 o                         
  -3  14   7       9841.56       9666.06       353.85 o                         
  -2  14   7       1794.83       1730.69        81.13 o                         
  -1  14   7       1442.38       1377.69        71.91 o                         
   0  14   7          1.60         54.45        31.35 o                         
   1  14   7       1333.73       1287.76        71.52 o                         
   2  14   7        215.83        198.78        78.69 o                         
  -7  15   7        361.30        363.40       101.22 o                         
  -6  15   7        636.64        610.92       105.95 o                         
  -1  15   7       1354.65       1294.59        73.67 o                         
   0  15   7         24.54         18.74        33.49 o                         
   1  15   7       2589.76       2471.61       101.07 o                         
   2  15   7        607.73        587.52        66.48 o                         
  -8  16   7        103.90        126.31       102.10 o                         
  -7  16   7         76.41         33.01        98.57 o                         
  -6  16   7        228.23        385.09       104.23 o                         
  -2  16   7        273.65        331.49        78.25 o                         
  -1  16   7       2393.81       2310.20        98.31 o                         
   0  16   7         42.72         31.61        37.82 o                         
   1  16   7       1681.06       1594.49       123.36 o                         
  -6  17   7         60.43         85.89       105.16 o                         
   1 -18   8        182.08         72.62        72.48 o                         
   2 -18   8        116.28        207.62        76.38 o                         
   5 -18   8        373.62        389.63       130.14 o                         
   6 -18   8        709.52        891.45       126.07 o                         
   7 -18   8        656.76        648.06       119.44 o                         
   0 -17   8        661.55        630.49        61.98 o                         
   1 -17   8         40.41         11.25        47.42 o                         
   2 -17   8        431.91        376.48        78.43 o                         
   4 -17   8       1213.34       1490.51       133.58 o                         
   5 -17   8        834.99       1024.83       129.99 o                         
   6 -17   8        630.37        659.60       112.67 o                         
   7 -17   8       1216.23       1291.42       101.73 o                         
   8 -17   8         21.31         43.96        88.40 o                         
  -2 -16   8        144.44        195.30        58.15 o                         
  -1 -16   8         50.65          5.08        46.28 o                         
   0 -16   8       2120.43       1830.55        86.08 o                         
   1 -16   8        767.57        842.08        64.19 o                         
   2 -16   8       2368.47       2275.53       133.64 o                         
   5 -16   8        829.46        921.37       119.61 o                         
   6 -16   8        249.23        275.02        77.37 o                         
   7 -16   8       1680.41       1742.99       183.04 o                         
   8 -16   8        570.98        640.80       164.31 o                         
   9 -16   8        195.68        444.60       177.80 o                         
  -2 -15   8        433.27        441.97        61.44 o                         
  -1 -15   8        609.14        622.92        58.53 o                         
   0 -15   8       3148.72       3091.78       111.26 o                         
   1 -15   8        276.03        297.12        37.01 o                         
   2 -15   8          9.43        -18.07        54.95 o                         
   3 -15   8         84.34         56.84        79.33 o                         
   5 -15   8        386.24        318.03       115.80 o                         
   6 -15   8        508.43        483.07        78.15 o                         
   7 -15   8        877.51       1011.70       155.83 o                         
   8 -15   8       1058.02       1177.66       177.25 o                         
   9 -15   8        518.57        795.47       186.37 o                         
  -2 -14   8       2628.44       2709.89       108.37 o                         
  -1 -14   8        279.94        229.37        45.66 o                         
   0 -14   8         17.15         37.97        20.66 o                         
   1 -14   8         96.36         54.56        29.15 o                         
   2 -14   8        353.48        354.06        37.01 o                         
   5 -14   8       1471.44       1545.31       156.76 o                         
   6 -14   8        602.32        675.12       132.24 o                         
   7 -14   8       1239.01       1421.59       167.82 o                         
   8 -14   8         65.64         69.59       144.19 o                         
   9 -14   8       1016.63       1265.66       197.55 o                         
  -2 -13   8          9.57         26.37        60.90 o                         
  -1 -13   8         85.40         44.03        37.51 o                         
   0 -13   8       4137.35       3888.63        95.66 o                         
   1 -13   8       1779.61       1850.87        59.88 o                         
   2 -13   8       4164.12       4305.16       101.68 o                         
   3 -13   8         40.55         41.30        50.82 o                         
   5 -13   8        519.45        559.27       122.80 o                         
   6 -13   8         22.32        -33.23       112.87 o                         
   7 -13   8        682.12        825.23       145.23 o                         
   8 -13   8        472.53        431.22       147.40 o                         
   9 -13   8        389.03        597.28       170.05 o                         
  -6 -12   8        390.71        482.68       105.75 o                         
  -3 -12   8         91.73         91.85        72.73 o                         
  -2 -12   8        411.80        417.29        50.66 o                         
  -1 -12   8       1403.91       1368.02        50.05 o                         
   0 -12   8       7050.42       7124.51       126.63 o                         
   1 -12   8       2204.01       2041.29        50.79 o                         
   2 -12   8        587.80        487.12        35.01 o                         
   3 -12   8        942.32        907.11        72.64 o                         
   5 -12   8       1393.42       1382.98       150.57 o                         
   6 -12   8        607.85        647.41       135.88 o                         
   7 -12   8        260.86        156.02       121.03 o                         
   8 -12   8        512.02        593.43       150.09 o                         
   9 -12   8       1205.39       1402.10       191.68 o                         
  -7 -11   8        421.36        463.16       103.87 o                         
  -6 -11   8       1866.70       2155.80       149.09 o                         
  -3 -11   8        457.72        476.68        55.42 o                         
  -2 -11   8       4270.34       4250.38       130.86 o                         
  -1 -11   8       2637.76       2430.82        54.19 o                         
   0 -11   8       1005.10        931.62        31.01 o                         
   1 -11   8        906.89        812.75        30.82 o                         
   2 -11   8       2800.16       2759.13        60.95 o                         
   3 -11   8       3416.72       3484.41       102.39 o                         
   4 -11   8        456.89        522.74       106.85 o                         
   5 -11   8       1264.47       1423.63       149.35 o                         
   6 -11   8        529.09        555.96       126.30 o                         
   7 -11   8        712.54        803.28       142.29 o                         
   8 -11   8        180.06        300.10       136.06 o                         
   9 -11   8        511.39        558.17       164.12 o                         
  -7 -10   8         64.79        167.46        90.82 o                         
  -6 -10   8       2480.25       2837.76       165.06 o                         
  -3 -10   8         50.59         24.30        43.70 o                         
  -2 -10   8        464.34        388.46        31.81 o                         
  -1 -10   8        773.05        661.02        25.83 o                         
   0 -10   8       3913.38       3706.00        71.83 o                         
   1 -10   8        796.64        798.65        28.99 o                         
   2 -10   8       4991.14       4960.46        91.78 o                         
   3 -10   8        128.60        205.46        33.65 o                         
   4 -10   8        426.85        423.70        48.31 o                         
   5 -10   8        666.61        786.46       128.98 o                         
   6 -10   8         28.07       -105.58       105.58 o                         
   7 -10   8        632.68        792.55       139.66 o                         
   8 -10   8        622.30        610.01       143.33 o                         
   9 -10   8        289.19        356.89       152.12 o                         
  -8  -9   8       1121.69       1162.00       114.14 o                         
  -7  -9   8       1418.06       1457.35       121.96 o                         
  -6  -9   8        920.20       1120.72       105.48 o                         
  -3  -9   8        747.43        706.86        54.43 o                         
  -2  -9   8       3155.05       3087.47        62.87 o                         
  -1  -9   8        634.34        568.97        23.30 o                         
   0  -9   8       1983.04       1882.29        42.69 o                         
   1  -9   8       2709.69       2613.15        54.53 o                         
   2  -9   8        300.39        383.68        24.67 o                         
   3  -9   8       4843.43       4803.88       125.39 o                         
   4  -9   8      10656.28       9802.07       325.89 o                         
   5  -9   8       2340.22       2694.80       187.02 o                         
   6  -9   8       1253.32       1137.90       139.25 o                         
   7  -9   8        227.11        131.74       117.03 o                         
   8  -9   8        934.57        905.08       148.22 o                         
   9  -9   8       2234.73       2412.84       219.31 o                         
  10  -9   8         97.08        319.66       164.73 o                         
  -9  -8   8        508.70        595.00        93.09 o                         
  -8  -8   8        527.23        543.23        93.26 o                         
  -7  -8   8       1418.59       1658.08       120.19 o                         
  -6  -8   8       1394.42       1447.70       109.65 o                         
  -4  -8   8       2517.72       2581.89       135.59 o                         
  -3  -8   8       2770.29       2605.86        66.92 o                         
  -2  -8   8       5035.87       4885.25        88.40 o                         
  -1  -8   8       3051.98       2904.50        57.42 o                         
   0  -8   8        375.08        303.45        16.82 o                         
   1  -8   8        531.37        480.81        23.66 o                         
   2  -8   8      10376.40      10284.38       238.73 o                         
   3  -8   8       7853.83       7464.85       179.45 o                         
   4  -8   8       2344.93       2116.12        88.28 o                         
   5  -8   8       1472.90       1346.92       133.21 o                         
   6  -8   8         37.87        -75.31        98.12 o                         
   7  -8   8       1232.38       1311.68       152.12 o                         
   8  -8   8         20.41        -21.80        57.75 o                         
   9  -8   8        262.11        298.64       143.11 o                         
  10  -8   8       1503.76       1963.12       214.89 o                         
  -9  -7   8        229.70        420.07        87.64 o                         
  -8  -7   8       1622.77       1602.81       120.03 o                         
  -7  -7   8        173.02         97.23        73.49 o                         
  -6  -7   8       2752.03       3024.91       153.20 o                         
  -4  -7   8       1070.19       1070.80        45.49 o                         
  -3  -7   8        144.96        212.73        29.69 o                         
  -2  -7   8        236.80        253.31        21.55 o                         
  -1  -7   8        501.89        451.34        20.22 o                         
   0  -7   8          4.72         -1.83         8.51 o                         
   1  -7   8        432.16        464.71        22.12 o                         
   2  -7   8       5106.72       5044.07       125.80 o                         
   3  -7   8        224.83        245.69        27.18 o                         
   4  -7   8        324.16        309.93        27.92 o                         
   5  -7   8       1919.62       2132.18       158.17 o                         
   6  -7   8        298.39        170.08       101.43 o                         
   7  -7   8       1010.08       1197.19       142.10 o                         
   8  -7   8       1916.26       1800.97       179.42 o                         
   9  -7   8        130.75        213.23       142.45 o                         
  10  -7   8        485.49        984.88       174.25 o                         
  -9  -6   8         43.44          6.32        76.64 o                         
  -8  -6   8       1576.02       1521.54       112.63 o                         
  -7  -6   8       1956.27       2087.37       123.96 o                         
  -6  -6   8       2090.78       2311.88       100.80 o                         
  -5  -6   8       3143.46       3066.26       190.77 o                         
  -4  -6   8        337.15        397.85        60.18 o                         
  -3  -6   8       3913.83       3665.88        99.49 o                         
  -2  -6   8      11149.37      10832.06       249.54 o                         
  -1  -6   8        432.97        427.07        25.94 o                         
   0  -6   8       3738.48       3583.23        93.20 o                         
   1  -6   8       1389.81       1463.41        48.44 o                         
   2  -6   8       2760.16       2771.09        76.49 o                         
   3  -6   8      10409.13      10306.60       236.52 o                         
   4  -6   8      15924.67      15709.45       351.19 o                         
   5  -6   8       3492.96       3631.83       216.60 o                         
   6  -6   8       1430.09       1554.05       144.18 o                         
   7  -6   8        509.05        580.99       121.91 o                         
   8  -6   8       1603.98       1722.33        90.86 o                         
   9  -6   8       2872.08       3494.31       250.94 o                         
  10  -6   8         52.34         16.15       146.36 o                         
  -9  -5   8        878.68        924.33        98.14 o                         
  -8  -5   8       1014.63       1102.41        94.06 o                         
  -7  -5   8       1158.12       1102.60        75.44 o                         
  -6  -5   8        889.76        887.26        65.60 o                         
  -4  -5   8      10660.00       9985.74       233.13 o                         
  -3  -5   8       6605.51       6255.54       152.74 o                         
  -2  -5   8       5707.68       5135.12       126.92 o                         
  -1  -5   8       1291.60       1222.95        43.06 o                         
   0  -5   8        793.52        705.05        29.93 o                         
   1  -5   8        243.88        235.21        20.57 o                         
   2  -5   8      19611.48      19158.27       423.41 o                         
   3  -5   8       4669.88       4327.25       108.29 o                         
   4  -5   8       5080.84       4831.85       174.16 o                         
   5  -5   8       4506.80       4451.89       248.59 o                         
   6  -5   8        474.99        400.28       103.53 o                         
   7  -5   8       6306.16       6337.50       338.69 o                         
   8  -5   8        255.35        331.09        58.95 o                         
   9  -5   8        207.87        209.33       133.04 o                         
  10  -5   8        532.83        917.40       166.76 o                         
  11  -5   8        180.57        -42.58       169.28 o                         
  -9  -4   8        580.27        575.92        84.08 o                         
  -8  -4   8       1632.05       1565.09       104.54 o                         
  -7  -4   8        275.70        257.67        53.49 o                         
  -6  -4   8        536.13        595.13        55.86 o                         
  -5  -4   8       1993.64       1872.46        84.01 o                         
  -4  -4   8       2859.65       2521.96       115.20 o                         
  -3  -4   8        213.66        259.68        26.67 o                         
  -2  -4   8       2515.57       2408.92        68.62 o                         
  -1  -4   8        199.12        164.45        19.94 o                         
   0  -4   8        814.30       1068.55        37.33 o                         
   1  -4   8        379.35        393.43        23.24 o                         
   2  -4   8       2690.76       2498.54        67.77 o                         
   3  -4   8        639.17        596.19        28.01 o                         
   4  -4   8         84.50        135.91        37.61 o                         
   5  -4   8       1447.43       1548.54       128.80 o                         
   6  -4   8       2225.60       2353.18       172.53 o                         
   7  -4   8       2099.07       2283.60        95.56 o                         
   8  -4   8       3920.99       4416.39       150.53 o                         
   9  -4   8         61.76        234.48       128.50 o                         
  10  -4   8         41.24        310.50       144.99 o                         
  11  -4   8        277.56         80.15       170.51 o                         
  -9  -3   8          9.01        -26.63        60.29 o                         
  -8  -3   8       1331.49       1195.35        93.66 o                         
  -7  -3   8        683.74        548.73        58.48 o                         
  -6  -3   8       1248.89       1169.68        67.85 o                         
  -5  -3   8        523.66        524.58        58.08 o                         
  -4  -3   8        317.70        369.50        50.63 o                         
  -3  -3   8       8814.88       7982.13       223.34 o                         
  -2  -3   8      20385.00      18784.12       415.91 o                         
  -1  -3   8        438.38        407.97        24.07 o                         
   0  -3   8       2087.80       1806.19        52.50 o                         
   1  -3   8       8435.04       8714.83       159.73 o                         
   2  -3   8       5134.17       4875.57       117.79 o                         
   3  -3   8       2032.67       1747.15        51.58 o                         
   4  -3   8       5693.79       5955.94       205.71 o                         
   5  -3   8       3919.04       4038.22       228.29 o                         
   6  -3   8       1440.50       1589.92       143.68 o                         
   7  -3   8       3008.33       3153.73       114.15 o                         
   8  -3   8        831.71       1050.61        71.32 o                         
   9  -3   8       1866.07       2229.78       194.26 o                         
  10  -3   8         58.27        -21.34       140.41 o                         
  -9  -2   8       1691.19       1572.98       104.34 o                         
  -8  -2   8       1383.77       1284.48        75.76 o                         
  -7  -2   8        440.88        323.89        57.54 o                         
  -6  -2   8        712.67        754.04        58.32 o                         
  -4  -2   8      11784.88      10514.55       351.98 o                         
  -3  -2   8       3900.94       3293.21       106.79 o                         
  -2  -2   8       3278.30       2891.75        69.85 o                         
  -1  -2   8       8689.08       8417.28       194.18 o                         
   0  -2   8       1948.39       1698.66        50.27 o                         
   1  -2   8       1940.09       1863.16        41.56 o                         
   2  -2   8      18376.89      18034.56       397.65 o                         
   3  -2   8       1501.48       1417.73        44.56 o                         
   4  -2   8       1273.34       1229.41        66.77 o                         
   5  -2   8       4876.04       5019.18       267.21 o                         
   6  -2   8       1191.72       1135.62       125.95 o                         
   7  -2   8       6764.23       7153.00       367.83 o                         
   8  -2   8        674.01        804.04        64.66 o                         
   9  -2   8        378.21        446.15        62.53 o                         
  10  -2   8        641.29        692.34       157.43 o                         
  11  -2   8        551.61         67.90       172.40 o                         
  -9  -1   8        833.05        665.50        76.55 o                         
  -8  -1   8       1244.20       1046.67        67.65 o                         
  -7  -1   8        258.59        208.03        49.83 o                         
  -6  -1   8         25.42         22.74        45.42 o                         
  -4  -1   8       5823.25       5239.33       191.61 o                         
  -3  -1   8        764.12        672.24        41.90 o                         
  -2  -1   8       4489.05       4021.50        92.02 o                         
  -1  -1   8       1547.87       1462.47        46.62 o                         
   0  -1   8      15855.20      14362.78       320.02 o                         
   1  -1   8       1744.33       1783.67        40.72 o                         
   2  -1   8       1731.59       1525.26        47.42 o                         
   3  -1   8        752.92        707.94        30.40 o                         
   4  -1   8       1891.58       1712.93        80.49 o                         
   5  -1   8       1638.23       1866.07       140.68 o                         
   6  -1   8       1191.59       1283.42        61.37 o                         
   7  -1   8       1255.63       1263.34       118.31 o                         
   8  -1   8       4315.77       4788.29       153.76 o                         
   9  -1   8        427.17        609.68       127.26 o                         
  10  -1   8         67.00       -129.79       135.85 o                         
  -9   0   8        250.49        144.59        61.25 o                         
  -8   0   8        795.69        751.90        70.81 o                         
  -7   0   8        132.33        204.75        49.60 o                         
  -6   0   8       1212.38       1244.27        77.46 o                         
  -5   0   8        422.02        341.80        51.75 o                         
  -4   0   8         72.64         18.14        35.24 o                         
  -3   0   8       1641.82       1277.06        55.78 o                         
  -2   0   8      18714.54      17596.79       350.01 o                         
  -1   0   8       1405.93       1393.22        45.70 o                         
   0   0   8       4409.94       4104.72        68.55 o                         
   1   0   8       5392.54       5626.04       107.45 o                         
   2   0   8       2300.78       2163.98        49.31 o                         
   3   0   8         17.58         33.51        17.87 o                         
   4   0   8        227.59        255.41        38.94 o                         
   5   0   8       3886.36       4468.00       244.18 o                         
   6   0   8       3435.24       3614.38       215.96 o                         
   7   0   8       2767.26       2727.66       175.01 o                         
   8   0   8        214.85        230.56       106.10 o                         
   9   0   8       1767.24       1965.03       176.50 o                         
  -9   1   8       2120.11       1860.11       106.95 o                         
  -8   1   8        914.91        837.93        71.23 o                         
  -7   1   8       1151.70       1089.37        74.79 o                         
  -6   1   8       3112.86       3070.90       130.74 o                         
  -5   1   8       4944.33       4610.68       174.94 o                         
  -4   1   8       6205.38       6097.02       216.87 o                         
  -3   1   8       1442.35       1319.06        56.82 o                         
  -2   1   8       2141.28       1762.78        45.71 o                         
  -1   1   8       5765.46       5951.81       113.48 o                         
   0   1   8       3092.10       2910.56        60.86 o                         
   1   1   8       3987.94       3935.65        79.35 o                         
   2   1   8      13614.36      14466.58       261.46 o                         
   3   1   8        325.33        298.47        34.66 o                         
   4   1   8        730.01        768.16        56.09 o                         
   7   1   8       2480.62       2475.97       160.61 o                         
   9   1   8        263.06         12.98       116.30 o                         
  -9   2   8       1335.65       1135.79        83.06 o                         
  -8   2   8       2647.93       2472.99       118.73 o                         
  -7   2   8        867.44        804.45        67.97 o                         
  -6   2   8        194.64        145.69        48.71 o                         
  -5   2   8       5571.93       5202.18       193.65 o                         
  -4   2   8       1511.04       1267.56        71.88 o                         
  -3   2   8        913.21        824.07        32.74 o                         
  -2   2   8       1999.91       1822.21        48.73 o                         
  -1   2   8       3475.12       3349.68        69.82 o                         
   0   2   8      44423.07      44136.02       773.19 o                         
   1   2   8        267.70        268.51        18.50 o                         
   2   2   8       5685.17       6132.94       144.66 o                         
   3   2   8        201.60        134.12        24.73 o                         
   4   2   8       4789.03       4994.23       124.77 o                         
  -9   3   8        897.07        767.26        73.40 o                         
  -8   3   8       1194.12       1028.98        75.06 o                         
  -7   3   8       1366.62       1292.96        82.34 o                         
  -6   3   8       3274.21       3168.52       136.07 o                         
  -5   3   8       2718.77       2482.50       114.42 o                         
  -4   3   8       1725.77       1518.24        82.52 o                         
  -3   3   8         15.77        -11.27        29.30 o                         
  -2   3   8      13814.75      14026.28       280.87 o                         
  -1   3   8        223.78        224.85        17.77 o                         
   0   3   8         73.33         79.57        12.72 o                         
   1   3   8       3629.16       3780.24        78.95 o                         
   2   3   8       2017.37       1978.83        50.16 o                         
   3   3   8        674.73        661.01        34.11 o                         
   4   3   8        517.14        524.60        35.19 o                         
   6   3   8       1544.43       1569.82       102.89 o                         
  -9   4   8       1801.19       1465.02        90.31 o                         
  -8   4   8       1671.07       1451.54        86.22 o                         
  -7   4   8       2111.52       2070.06       103.91 o                         
  -6   4   8       3042.27       3245.49       137.40 o                         
  -5   4   8       2320.49       2272.80       106.61 o                         
  -4   4   8        268.29        390.39        60.61 o                         
  -4   4   7        182.19        390.39        60.61 o                         
  -3   4   8        315.67        302.01        38.36 o                         
  -2   4   8       5846.01       6069.75       131.37 o                         
  -1   4   8       3365.88       3291.28        77.73 o                         
   0   4   8       6384.21       6628.91       111.83 o                         
   1   4   8       2284.39       2430.02        57.28 o                         
   2   4   8      10334.64      10740.08       200.56 o                         
   3   4   8        833.28        846.10        40.09 o                         
   4   4   8        110.04         99.08        35.48 o                         
   6   4   8        685.46        740.57        86.10 o                         
   7   4   8        281.90        362.92        80.40 o                         
  -9   5   8       1304.76        948.34        77.91 o                         
  -8   5   8       4907.81       4551.76       181.78 o                         
  -7   5   8       2267.44       2286.61       113.44 o                         
  -6   5   8       1501.06       1567.17        91.29 o                         
  -3   5   8        162.19        119.97        39.87 o                         
  -2   5   8       1834.58       1769.26        52.04 o                         
  -1   5   8       2259.73       2313.75        56.46 o                         
   0   5   8      20150.94      20845.62       325.69 o                         
   1   5   8        217.97        203.78        20.17 o                         
   2   5   8       2644.53       2694.10        64.43 o                         
   3   5   8        438.48        366.93        32.03 o                         
   4   5   8       9069.40       8548.10       275.57 o                         
   6   5   8        587.12        573.41        83.43 o                         
   7   5   8         35.85         60.28        78.49 o                         
  -9   6   8       1223.48       1102.36        81.08 o                         
  -8   6   8       1287.83       1020.11        79.35 o                         
  -7   6   8       5366.87       5295.85       138.88 o                         
  -6   6   8       1481.26       1350.86        86.60 o                         
  -5   6   8        962.91        992.08        73.71 o                         
  -3   6   8        658.07        668.71        40.78 o                         
  -2   6   8      10684.38      10556.47       185.91 o                         
  -1   6   8        188.60        165.50        24.48 o                         
   0   6   8        300.45        270.24        20.80 o                         
   1   6   8       3654.96       3658.11        80.81 o                         
   2   6   8       4272.65       4575.85        98.17 o                         
   3   6   8       3314.51       3260.80        91.24 o                         
   7   6   8        998.96       1011.14       106.13 o                         
  -9   7   8        648.97        610.34        68.13 o                         
  -8   7   8       1574.32       1408.13        93.81 o                         
  -7   7   8        827.18        742.25        49.04 o                         
  -6   7   8       3080.70       3331.43       148.17 o                         
  -5   7   8        741.06        831.84        71.36 o                         
  -4   7   8        495.88        570.39        62.48 o                         
  -3   7   8        841.30        827.90        41.68 o                         
  -2   7   8       2887.77       2816.28        84.23 o                         
  -1   7   8       3771.76       3696.73       102.25 o                         
   0   7   8          4.22        -10.94        14.13 o                         
   1   7   8          1.64          0.13        18.32 o                         
   2   7   8       8429.44       8887.51       173.27 o                         
   3   7   8       2835.59       2946.35        85.37 o                         
   6   7   8        480.85        578.94        70.47 o                         
   7   7   8         94.87         78.94        88.99 o                         
   8   7   8        665.47        741.78       120.31 o                         
  -9   8   8        223.74        177.00        58.36 o                         
  -8   8   8       4155.34       4262.46       179.45 o                         
  -7   8   8       4204.02       4203.43       178.46 o                         
  -6   8   8       2705.75       2763.43       134.13 o                         
  -5   8   8       1579.60       1831.92       103.75 o                         
  -2   8   8       3979.68       4241.01       117.03 o                         
  -1   8   8          1.53        -23.66        23.66 o                         
   0   8   8       5434.85       5570.26       116.08 o                         
   1   8   8        266.73        288.53        24.72 o                         
   2   8   8        410.96        444.66        29.09 o                         
   3   8   8        658.35        621.21        73.65 o                         
   6   8   8        971.37        849.06        81.94 o                         
   7   8   8         39.22         95.84        92.99 o                         
  -9   9   8       1056.96        950.36        79.94 o                         
  -8   9   8        209.14        160.10        62.16 o                         
  -7   9   8       3559.01       3477.15       159.59 o                         
  -6   9   8        804.96        873.81        58.99 o                         
  -2   9   8       8904.72       9072.14       220.91 o                         
  -1   9   8        307.71        282.49        33.31 o                         
   0   9   8        613.16        579.01        31.06 o                         
   1   9   8        682.53        721.52        33.58 o                         
   2   9   8       6312.35       6452.12       172.20 o                         
   6   9   8        987.45       1071.70        93.89 o                         
  -7  10   8        228.19        275.41        77.09 o                         
  -6  10   8       1042.23       1200.71        97.54 o                         
  -2  10   8        338.11        286.06        39.13 o                         
  -1  10   8        717.30        646.36        43.77 o                         
   0  10   8         57.65         24.46        20.03 o                         
   1  10   8        411.22        472.30        30.26 o                         
   2  10   8       2675.31       2620.41        94.88 o                         
  -7  11   8       1245.82       1303.01       105.86 o                         
  -6  11   8        367.37        464.97        82.96 o                         
  -2  11   8       6175.75       6288.83       168.49 o                         
  -1  11   8        406.16        532.79        47.26 o                         
   0  11   8        366.96        313.07        29.56 o                         
   1  11   8       1025.34       1012.71        57.99 o                         
   2  11   8       1353.50       1290.88        69.79 o                         
  -8  12   8        221.72        295.02        86.27 o                         
  -7  12   8        673.79        717.72        97.11 o                         
  -6  12   8        358.24        319.77        85.03 o                         
  -2  12   8       2815.63       2726.77        96.88 o                         
  -1  12   8       1065.23       1013.30        59.40 o                         
   0  12   8          0.11         -9.16        23.98 o                         
   1  12   8         65.59         76.81        38.70 o                         
   2  12   8       4926.32       5179.45       155.51 o                         
  -8  13   8        430.24        424.70        94.78 o                         
  -7  13   8        153.08        185.88        87.15 o                         
  -6  13   8        163.73        286.64        86.54 o                         
  -2  13   8       1144.53       1096.01        65.58 o                         
  -1  13   8         70.89         20.22        35.94 o                         
   0  13   8       3914.45       4156.39       130.87 o                         
   1  13   8         16.73         21.66        37.05 o                         
   2  13   8        541.11        634.75        64.01 o                         
  -8  14   8        310.49        283.79        95.49 o                         
  -7  14   8        323.78        380.30        98.91 o                         
  -6  14   8         82.07         90.79        90.28 o                         
  -5  14   8         55.16        139.56        94.03 o                         
  -2  14   8       4863.59       4822.04       147.68 o                         
  -1  14   8         15.15          2.65        37.43 o                         
   0  14   8        542.03        589.10        54.03 o                         
   1  14   8        597.80        559.39        54.43 o                         
   2  14   8       1013.70        855.33       110.53 o                         
  -7  15   8        657.62        600.38       107.45 o                         
  -6  15   8       1133.34       1022.62        69.85 o                         
  -1  15   8        633.90        646.42        61.26 o                         
   0  15   8          4.28          4.09        32.72 o                         
   1  15   8         11.00         49.07        44.95 o                         
  -7  16   8        163.04         99.63       104.87 o                         
  -6  16   8        329.81        352.92        59.09 o                         
  -2  16   8        898.22        883.50        97.71 o                         
  -1  16   8          8.87         55.57        39.87 o                         
   0  16   8       5891.91       6046.05       182.53 o                         
  -6  17   8        373.76        282.88        78.72 o                         
   2 -18   9        290.46        381.55        80.95 o                         
   7 -18   9        573.98        546.42       114.07 o                         
   0 -17   9        453.14        403.56        51.61 o                         
   1 -17   9        203.86        232.65        53.38 o                         
   5 -17   9        674.60       1068.27       128.35 o                         
   6 -17   9       1098.15       1008.88       117.23 o                         
   7 -17   9        443.27        387.14        84.80 o                         
   8 -17   9       1392.93       1721.65       205.32 o                         
  -1 -16   9        242.08        217.50        52.14 o                         
   0 -16   9          7.60          8.36        27.55 o                         
   1 -16   9        653.31        618.11        59.88 o                         
   2 -16   9        319.51        347.53        73.85 o                         
   5 -16   9        299.82        712.98       113.58 o                         
   5 -16   9        387.50        295.90       123.23 o                         
   6 -16   9        957.27        971.43        89.26 o                         
   7 -16   9         21.43         79.94       130.49 o                         
   8 -16   9        574.36        558.06       165.31 o                         
  -2 -15   9        130.85         95.77        55.13 o                         
  -1 -15   9        665.29        616.60        58.90 o                         
   0 -15   9        751.79        701.40        57.58 o                         
   1 -15   9       4091.46       4076.06       133.95 o                         
   2 -15   9         78.82        158.71        62.13 o                         
   5 -15   9        378.96        319.33       119.05 o                         
   6 -15   9       1962.88       1960.46       108.53 o                         
   7 -15   9        259.20        300.84       135.23 o                         
   8 -15   9        548.62        558.16       162.82 o                         
  -2 -14   9        301.20        261.91        56.59 o                         
  -1 -14   9       4118.92       4128.37       135.63 o                         
   0 -14   9        434.26        517.66        49.44 o                         
   1 -14   9        276.74        226.25        43.47 o                         
   2 -14   9        827.91        783.37        44.89 o                         
   4 -14   9        991.99        885.05        96.53 o                         
   5 -14   9        148.27        151.32       111.85 o                         
   6 -14   9        475.56        502.42       129.11 o                         
   7 -14   9        360.83        208.22       132.70 o                         
   8 -14   9        720.96        919.84       171.86 o                         
   9 -14   9        197.36        275.14       168.96 o                         
  -2 -13   9         66.64         45.18        47.43 o                         
  -1 -13   9        256.26        218.54        43.69 o                         
   0 -13   9         14.05         33.54        23.83 o                         
   1 -13   9       1133.04       1079.85        38.21 o                         
   2 -13   9        226.22        229.15        34.06 o                         
   3 -13   9       3294.60       3435.93       153.73 o                         
   4 -13   9       1011.15       1189.38        99.56 o                         
   5 -13   9       1923.92       1820.21       171.07 o                         
   6 -13   9        790.60        796.93       141.49 o                         
   7 -13   9         72.24        -59.14       123.59 o                         
   8 -13   9        243.40        112.99       140.96 o                         
   9 -13   9        938.51       1151.74       191.85 o                         
  -6 -12   9        901.41       1191.11       128.29 o                         
  -3 -12   9        605.03        760.92        94.42 o                         
  -2 -12   9        761.55        669.85        58.18 o                         
  -1 -12   9       1237.56       1099.33        61.60 o                         
   0 -12   9        522.79        506.72        26.29 o                         
   1 -12   9       4971.69       5033.61        96.17 o                         
   2 -12   9        162.43         99.79        34.71 o                         
   3 -12   9        227.56        223.57        39.72 o                         
   4 -12   9        833.85       1006.53       132.20 o                         
   5 -12   9        272.12        351.52       121.55 o                         
   6 -12   9       1211.19       1501.35       162.04 o                         
   7 -12   9        198.14        148.89       128.35 o                         
   8 -12   9        258.86        134.55       139.41 o                         
   9 -12   9        818.52        845.45       176.42 o                         
  -6 -11   9        641.90        699.08       107.81 o                         
  -3 -11   9        632.24        587.11        58.88 o                         
  -2 -11   9        187.52        118.23        43.89 o                         
  -1 -11   9       4945.09       4778.88       106.74 o                         
   0 -11   9        363.33        384.59        22.81 o                         
   1 -11   9       1082.23       1057.63        38.70 o                         
   2 -11   9       2478.29       2469.09        64.32 o                         
   3 -11   9       3895.32       3954.40       112.25 o                         
   5 -11   9        298.33        365.17       116.78 o                         
   6 -11   9        973.40       1056.82       146.42 o                         
   7 -11   9        488.45        357.92        62.58 o                         
   8 -11   9        512.31        479.90       145.25 o                         
   9 -11   9        392.60        408.95       160.60 o                         
  -7 -10   9       1094.33       1193.78       120.29 o                         
  -6 -10   9        197.11        183.45        88.13 o                         
  -3 -10   9       3553.87       3918.45       180.42 o                         
  -2 -10   9        184.70        119.77        41.38 o                         
  -1 -10   9        957.81        862.77        32.18 o                         
   0 -10   9          4.65         -5.16        12.32 o                         
   1 -10   9       2564.46       2570.57        62.67 o                         
   2 -10   9        345.48        352.69        27.23 o                         
   3 -10   9      14490.42      14458.03       332.24 o                         
   5 -10   9        701.23        657.95       123.53 o                         
   6 -10   9       1445.72       1611.46       163.64 o                         
   7 -10   9        232.02        222.62        58.45 o                         
   8 -10   9        959.25       1072.96       162.13 o                         
   9 -10   9       1441.72       1445.96       192.35 o                         
  -8  -9   9         23.36         74.90        84.46 o                         
  -7  -9   9       1384.55       1596.99       126.64 o                         
  -6  -9   9        644.88        710.10        97.38 o                         
  -3  -9   9        288.82        311.49        65.98 o                         
  -2  -9   9       2432.21       2453.97        76.81 o                         
  -1  -9   9       2625.52       2487.70        59.27 o                         
   0  -9   9          7.34        -10.87        10.87 o                         
   1  -9   9        470.56        431.28        24.94 o                         
   2  -9   9        212.43        217.38        23.20 o                         
   3  -9   9        584.74        603.91        38.67 o                         
   4  -9   9       1580.79       1487.02        77.06 o                         
   5  -9   9       2284.22       2114.55       171.46 o                         
   6  -9   9       1104.73       1105.83       141.58 o                         
   7  -9   9       1034.44        981.25        76.45 o                         
   8  -9   9        520.97        479.45        69.71 o                         
   9  -9   9        713.39        772.48       160.42 o                         
  10  -9   9        322.92        525.54       168.88 o                         
  -8  -8   9        658.09        528.33        95.68 o                         
  -7  -8   9       1097.36       1212.03       109.50 o                         
  -6  -8   9        745.68        847.40        94.48 o                         
  -4  -8   9        925.44        957.81        89.50 o                         
  -3  -8   9       4364.57       4315.12       116.17 o                         
  -2  -8   9        300.56        215.38        31.41 o                         
  -1  -8   9        485.75        420.17        29.88 o                         
   0  -8   9         15.16          2.73        11.88 o                         
   1  -8   9       1346.28       1386.84        39.65 o                         
   2  -8   9        334.54        304.96        29.25 o                         
   3  -8   9       7318.38       7167.23       174.05 o                         
   4  -8   9       4620.89       4516.29       163.25 o                         
   5  -8   9       2349.50       2076.49       164.09 o                         
   6  -8   9       1480.46       1571.50       154.08 o                         
   7  -8   9        751.17        760.28        67.94 o                         
   8  -8   9       2731.31       2782.33       118.47 o                         
   9  -8   9        230.87        283.73       144.24 o                         
  10  -8   9        237.92        347.14       160.20 o                         
  -9  -7   9        243.24        151.73        84.09 o                         
  -8  -7   9       1250.23       1292.29       110.14 o                         
  -7  -7   9       1170.30       1160.22       104.69 o                         
  -6  -7   9         17.80         87.07        66.89 o                         
  -4  -7   9       3815.07       3937.70       173.12 o                         
  -3  -7   9      16226.97      16285.29       369.47 o                         
  -2  -7   9        269.56        209.83        28.09 o                         
  -1  -7   9       1303.33       1318.85        48.02 o                         
   0  -7   9        127.16        135.32        18.93 o                         
   1  -7   9       4255.04       4176.04        86.06 o                         
   2  -7   9       1968.96       1937.88        61.65 o                         
   3  -7   9      14184.38      14008.38       317.68 o                         
   4  -7   9        217.03        253.56        50.38 o                         
   6  -7   9       3521.88       3711.51       232.83 o                         
   7  -7   9        536.44        502.72        63.90 o                         
   8  -7   9       3269.30       3507.49       133.83 o                         
   9  -7   9       1050.12       1226.35        85.24 o                         
  10  -7   9        100.04         64.30       149.00 o                         
  -9  -6   9        451.99        410.10        90.19 o                         
  -8  -6   9         77.54         68.80        72.29 o                         
  -7  -6   9        569.88        520.37        79.33 o                         
  -6  -6   9        687.85        708.67        64.91 o                         
  -5  -6   9       1387.36       1581.60       137.62 o                         
  -4  -6   9       1184.60       1156.47        85.49 o                         
  -3  -6   9        460.24        479.90        35.11 o                         
  -2  -6   9        302.47        249.54        28.51 o                         
  -1  -6   9       4322.32       4034.59       105.02 o                         
   0  -6   9         36.33         42.55        14.24 o                         
   1  -6   9       1672.70       1724.53        54.87 o                         
   2  -6   9       1715.38       1516.24        50.93 o                         
   3  -6   9       2643.83       2485.65        72.03 o                         
   4  -6   9       1142.13       1220.61        72.24 o                         
   6  -6   9       1137.03       1199.97       132.83 o                         
   7  -6   9       3787.97       3708.73       133.06 o                         
   8  -6   9        970.40       1052.77        75.42 o                         
   9  -6   9        719.75        867.05        74.96 o                         
  10  -6   9        105.58         54.95       150.08 o                         
  -9  -5   9        823.07        674.81        96.33 o                         
  -8  -5   9        490.27        352.47        76.21 o                         
  -7  -5   9        311.09        268.30        57.54 o                         
  -6  -5   9        502.12        471.37        57.95 o                         
  -5  -5   9        525.44        673.59       116.68 o                         
  -4  -5   9       1376.35       1386.79        88.21 o                         
  -3  -5   9       8045.28       7352.93       177.17 o                         
  -2  -5   9       1658.39       1505.61        52.15 o                         
  -1  -5   9       2000.44       1900.33        58.27 o                         
   0  -5   9          1.18         12.59        11.04 o                         
   1  -5   9        132.64        108.08        19.23 o                         
   2  -5   9        425.80        324.38        24.79 o                         
   3  -5   9       4432.93       4148.73       105.55 o                         
   4  -5   9        383.87        357.83        46.35 o                         
   6  -5   9       2262.56       2287.48       173.08 o                         
   7  -5   9       2101.41       2204.76        96.16 o                         
   8  -5   9       3576.45       3915.70       140.45 o                         
   9  -5   9         19.30          9.34        52.71 o                         
  10  -5   9        155.11         52.84       145.68 o                         
  11  -5   9        295.79        350.04       181.68 o                         
  -9  -4   9        491.00        524.28        87.07 o                         
  -8  -4   9        646.58        609.59        79.83 o                         
  -7  -4   9        686.35        622.90        63.44 o                         
  -6  -4   9         22.10        -44.15        44.15 o                         
  -5  -4   9       2110.51       2022.55       106.42 o                         
  -4  -4   9       3938.90       3409.07       145.04 o                         
  -3  -4   9      16607.94      14961.57       337.90 o                         
  -2  -4   9       1748.38       1399.33        48.86 o                         
  -1  -4   9        117.27         89.30        18.72 o                         
   0  -4   9          1.77        -10.61        10.61 o                         
   1  -4   9      15086.64      14589.54       326.81 o                         
   2  -4   9       7101.06       6840.35       162.12 o                         
   3  -4   9       3216.01       3046.82        80.71 o                         
   4  -4   9        109.69         88.95        39.44 o                         
   6  -4   9       5172.32       5145.57       285.87 o                         
   7  -4   9       1584.62       1750.53        84.69 o                         
   8  -4   9       2262.04       2619.29       108.87 o                         
   9  -4   9        343.01        391.30        59.92 o                         
  10  -4   9         35.49         -3.34       141.28 o                         
  11  -4   9        215.43         82.54       171.46 o                         
  -9  -3   9        998.06       1059.39        79.01 o                         
  -8  -3   9        218.74        267.96        57.75 o                         
  -7  -3   9        650.78        798.92        64.59 o                         
  -6  -3   9       1064.64        949.95        63.01 o                         
  -5  -3   9       1740.31       1719.89        79.84 o                         
  -4  -3   9        174.91        136.77        45.29 o                         
  -3  -3   9       2296.76       1912.33        76.41 o                         
  -2  -3   9        524.23        431.14        27.95 o                         
  -1  -3   9      15422.58      14269.25       320.52 o                         
   0  -3   9        310.18        225.92        18.94 o                         
   1  -3   9       3504.99       3303.57        67.39 o                         
   2  -3   9        781.53        725.56        31.53 o                         
   3  -3   9       1155.23        991.07        37.89 o                         
   4  -3   9        890.20        795.69        57.96 o                         
   6  -3   9       3226.41       3560.28       220.32 o                         
   7  -3   9       4448.56       4559.60       148.33 o                         
   8  -3   9       2422.13       2622.75       107.63 o                         
   9  -3   9       1175.09       1352.19        81.14 o                         
  10  -3   9        732.71       1070.50       165.42 o                         
  11  -3   9         87.38       -161.78       161.78 o                         
 -10  -2   9        105.43        -34.94        75.75 o                         
  -9  -2   9        407.21        305.74        71.62 o                         
  -8  -2   9        787.73        774.76        65.24 o                         
  -7  -2   9        272.20        361.60        51.20 o                         
  -6  -2   9         41.00        -26.61        44.37 o                         
  -4  -2   9        992.60        914.62        65.86 o                         
  -3  -2   9       5006.68       4582.14       139.52 o                         
  -2  -2   9       6355.75       5737.71       140.34 o                         
  -1  -2   9       4008.84       3588.27        92.99 o                         
   0  -2   9         69.33         43.24        12.96 o                         
   1  -2   9       1279.10       1218.24        31.54 o                         
   2  -2   9       1037.05        983.10        37.19 o                         
   3  -2   9       3091.86       2786.47        75.23 o                         
   4  -2   9         48.80         60.51        20.13 o                         
   5  -2   9       2640.28       2658.71       175.16 o                         
   6  -2   9       1223.69       1502.52       141.20 o                         
   7  -2   9       1341.53       1504.50       137.17 o                         
   8  -2   9       2248.72       2462.02       102.81 o                         
   9  -2   9        606.53        724.78        64.66 o                         
  10  -2   9        559.79        673.59       155.83 o                         
  11  -2   9        919.85        845.00       191.25 o                         
 -10  -1   9       2255.66       2086.35       125.38 o                         
  -9  -1   9        338.76        273.42        71.75 o                         
  -8  -1   9       1119.89       1067.35        68.94 o                         
  -7  -1   9       1096.15       1227.44        71.21 o                         
  -6  -1   9        359.20        256.19        52.79 o                         
  -4  -1   9        338.22        231.07        43.93 o                         
  -3  -1   9       3936.51       3563.10        86.10 o                         
  -2  -1   9        850.57        798.07        32.60 o                         
  -1  -1   9       1133.82       1081.92        39.87 o                         
   0  -1   9        241.72        241.10        19.52 o                         
   1  -1   9      31410.81      31593.21       556.10 o                         
   2  -1   9       3146.87       3124.82        82.80 o                         
   3  -1   9         27.53         33.06        19.93 o                         
   5  -1   9       2879.96       3279.03       199.03 o                         
   6  -1   9       3497.94       3741.86       226.97 o                         
   7  -1   9       1055.10       1152.16       118.10 o                         
   8  -1   9        793.36        963.43        67.62 o                         
   9  -1   9        654.40        650.47       132.27 o                         
  10  -1   9        635.62        557.62       157.82 o                         
 -10   0   9       2173.19       2071.94       124.52 o                         
  -9   0   9       1857.85       1579.23       103.85 o                         
  -8   0   9         25.79        -20.57        44.66 o                         
  -7   0   9       1155.35       1174.27        68.70 o                         
  -6   0   9       1331.65       1282.72        80.98 o                         
  -5   0   9       5212.34       4948.58       188.28 o                         
  -4   0   9        134.59         71.34        37.91 o                         
  -3   0   9       1030.14        879.41        48.85 o                         
  -2   0   9       1299.22       1226.61        40.61 o                         
  -1   0   9      32051.40      30774.71       671.92 o                         
   0   0   9        451.56        467.76        14.87 o                         
   1   0   9       3848.86       3613.38        73.91 o                         
   2   0   9       1017.36        852.13        28.49 o                         
   3   0   9         11.53         59.30        20.66 o                         
   4   0   9       1369.78       1307.84        70.62 o                         
   5   0   9        811.99       1048.36       114.16 o                         
   6   0   9       1999.48       2153.00       164.01 o                         
   7   0   9       2162.28       2050.40       148.11 o                         
   8   0   9        925.94       1012.26        78.94 o                         
   9   0   9        542.96        830.19       130.69 o                         
 -10   1   9        104.18        -22.36        66.36 o                         
  -9   1   9        306.85        192.49        64.71 o                         
  -8   1   9       2358.18       2198.81       115.06 o                         
  -7   1   9        619.07        575.93        62.73 o                         
  -6   1   9        577.09        510.45        58.23 o                         
  -5   1   9       1260.36       1204.82        76.80 o                         
  -4   1   9        929.09        738.37        55.97 o                         
  -3   1   9       2944.91       2462.27        60.53 o                         
  -2   1   9       2922.64       2738.54        55.93 o                         
  -1   1   9       4080.08       3874.34        78.69 o                         
   0   1   9         88.94        101.95        12.26 o                         
   1   1   9       4069.59       4078.13        82.84 o                         
   2   1   9       2497.10       2505.69        57.21 o                         
   3   1   9       4810.17       4838.44       170.30 o                         
   4   1   9       1666.55       1802.31        88.19 o                         
   5   1   9       4246.20       4501.58       248.08 o                         
   7   1   9        228.77        216.63        73.77 o                         
 -10   2   9       1874.18       1591.73       105.82 o                         
  -9   2   9        114.78         38.55        57.73 o                         
  -8   2   9       1882.28       1616.03        95.88 o                         
  -7   2   9       4963.56       5023.05       196.30 o                         
  -6   2   9       2672.30       2743.23       125.04 o                         
  -5   2   9       3474.75       3377.65       141.65 o                         
  -4   2   9         39.74         34.66        38.64 o                         
  -3   2   9         26.62        -26.00        29.63 o                         
  -2   2   9        960.83        809.53        30.98 o                         
  -1   2   9       4107.88       4091.20        83.69 o                         
   0   2   9        116.98        105.75        14.23 o                         
   1   2   9      20912.83      22792.29       406.59 o                         
   2   2   9        373.81        373.03        22.84 o                         
   3   2   9        196.32        229.04        27.47 o                         
   4   2   9        593.15        671.33        38.86 o                         
   5   2   9       2998.34       3150.09       125.75 o                         
 -10   3   9        616.62        531.73        73.60 o                         
  -9   3   9       2488.88       2048.02       113.61 o                         
  -8   3   9        306.41        233.00        55.75 o                         
  -7   3   9       1988.85       2039.72       107.56 o                         
  -6   3   9       1755.05       1722.06        96.20 o                         
  -5   3   9       5034.22       4670.28       182.18 o                         
  -4   3   9         44.80         -0.77        42.52 o                         
  -3   3   9         14.24         29.94        30.91 o                         
  -2   3   9       2149.15       2099.31        56.32 o                         
  -1   3   9      21762.78      22289.55       398.47 o                         
   0   3   9        361.09        332.74        19.30 o                         
   1   3   9       6585.33       6431.64       125.59 o                         
   2   3   9       5424.78       5691.99       114.50 o                         
   3   3   9        276.19        283.02        30.30 o                         
   4   3   9       6098.33       6131.08       151.84 o                         
   5   3   9       2721.03       2505.11       106.81 o                         
   6   3   9       1299.68       1268.84        96.96 o                         
 -10   4   9         45.34        -58.97        58.97 o                         
  -9   4   9        241.67        203.88        58.36 o                         
  -8   4   9       4953.79       4596.77       183.82 o                         
  -7   4   9       3187.19       3271.14       143.23 o                         
  -6   4   9       1258.93       1252.35        81.94 o                         
  -5   4   9       1442.20       1340.08        82.32 o                         
  -4   4   9       1192.11       1112.29        74.25 o                         
  -3   4   9       4403.84       4195.36       132.46 o                         
  -2   4   9        307.53        336.85        25.85 o                         
  -1   4   9       6635.52       6039.79       119.57 o                         
   0   4   9         73.23         49.05        14.80 o                         
   1   4   9       7517.20       7777.54       130.76 o                         
   2   4   9       2640.19       2745.29        65.68 o                         
   3   4   9      17395.96      18058.67       402.38 o                         
   4   4   9       6704.53       6923.41       169.30 o                         
   6   4   9        497.50        529.93        82.45 o                         
   7   4   9        120.37        107.85        78.33 o                         
 -10   5   9        672.65        542.09        74.76 o                         
  -9   5   9         71.92        -54.80        54.80 o                         
  -8   5   9       1056.73        987.11        79.14 o                         
  -7   5   9       5402.24       5361.47       208.12 o                         
  -6   5   9       1341.78       1315.05        87.82 o                         
  -3   5   9        236.94        179.67        42.92 o                         
  -2   5   9       5596.41       5600.23       125.00 o                         
  -1   5   9       7621.06       7661.58       150.40 o                         
   0   5   9          1.17          7.85        12.03 o                         
   1   5   9       1833.98       2110.73        54.42 o                         
   2   5   9        824.23        821.38        34.37 o                         
   3   5   9       1449.56       1387.20        54.07 o                         
   4   5   9        910.13        847.72        54.29 o                         
   6   5   9       1029.89       1005.94        95.81 o                         
   7   5   9        271.65        300.95        86.94 o                         
 -10   6   9         48.83        -21.72        59.64 o                         
  -9   6   9       1472.62       1069.10        84.91 o                         
  -8   6   9        661.84        421.08        67.82 o                         
  -7   6   9       1207.29       1048.10        54.38 o                         
  -6   6   9       3701.45       3516.26       153.82 o                         
  -3   6   9        222.41        229.72        47.37 o                         
  -2   6   9       2441.97       2428.57        57.55 o                         
  -1   6   9       1921.38       1989.50        53.47 o                         
   0   6   9          8.28          2.63        12.25 o                         
   1   6   9       1384.13       1302.69        41.71 o                         
   2   6   9       1331.64       1435.78        46.47 o                         
   3   6   9       2648.86       2606.23        79.81 o                         
   6   6   9        550.54        697.33        96.05 o                         
   7   6   9        180.97        192.32        88.92 o                         
 -10   7   9         71.49         32.55        60.98 o                         
  -9   7   9        348.83        121.23        58.46 o                         
  -8   7   9       5285.28       4886.82       200.54 o                         
  -7   7   9       2803.45       2676.30        87.98 o                         
  -6   7   9       1136.50       1157.23        87.48 o                         
  -3   7   9      17537.18      18213.15       418.29 o                         
  -2   7   9        838.77        751.39        44.44 o                         
  -1   7   9       1394.37       1295.10        52.28 o                         
   0   7   9         67.52         52.08        16.88 o                         
   1   7   9       2987.74       3145.05        74.97 o                         
   2   7   9       1513.25       1527.30        48.84 o                         
   3   7   9      11757.40      11925.11       378.20 o                         
   6   7   9       1781.53       1907.77        85.56 o                         
   7   7   9        258.92        156.81        91.44 o                         
 -10   8   9        626.97        493.02        71.80 o                         
  -9   8   9        355.15        240.94        62.00 o                         
  -8   8   9        268.24        237.20        66.01 o                         
  -7   8   9       1981.75       1998.05        75.85 o                         
  -6   8   9       1058.16       1144.62        62.44 o                         
  -3   8   9       1761.87       1619.89        94.91 o                         
  -2   8   9       1410.23       1478.90        61.38 o                         
  -1   8   9       2962.51       2865.89        88.55 o                         
   0   8   9         34.74         23.61        17.39 o                         
   1   8   9       2524.26       2554.55        66.07 o                         
   2   8   9        108.99        123.13        26.25 o                         
   7   8   9        990.72       1292.68       127.48 o                         
  -9   9   9       1589.61       1146.10        88.53 o                         
  -8   9   9        773.16        717.17        76.51 o                         
  -7   9   9        160.83        214.26        66.98 o                         
  -6   9   9       1642.14       1798.35        78.07 o                         
  -2   9   9       1521.39       1511.86        65.93 o                         
  -1   9   9       2590.80       2507.22        83.67 o                         
   0   9   9         61.81         27.98        18.61 o                         
   1   9   9         28.49         14.88        21.68 o                         
   2   9   9        281.40        337.13        45.74 o                         
  -7  10   9       1114.87       1174.86        99.18 o                         
  -6  10   9        543.54        513.75        81.81 o                         
  -2  10   9        123.58         -6.18        39.39 o                         
  -1  10   9         35.47        -10.02        26.22 o                         
   0  10   9         17.06        -17.59        17.59 o                         
   1  10   9       2333.50       2368.53        66.27 o                         
   2  10   9        909.29        965.33        61.39 o                         
  -8  11   9         53.38        124.69        82.03 o                         
  -7  11   9        277.04        190.43        81.65 o                         
  -6  11   9        548.29        502.29        86.34 o                         
  -2  11   9        295.32        331.54        43.43 o                         
  -1  11   9       2247.60       2281.50        85.48 o                         
   0  11   9          4.10         -0.61        21.00 o                         
   1  11   9       3569.90       3367.60       110.15 o                         
   2  11   9          7.14         58.22        58.43 o                         
   3  11   9        104.74         73.90        87.72 o                         
  -8  12   9        919.53       1059.93       107.63 o                         
  -7  12   9         34.11        -44.27        82.81 o                         
  -6  12   9        394.15        503.71        90.22 o                         
  -2  12   9        916.71        876.23        59.28 o                         
  -1  12   9       3502.91       3493.90       114.21 o                         
   0  12   9         86.40         51.24        31.62 o                         
   1  12   9         17.40        -23.62        35.49 o                         
   2  12   9        556.27        607.50        61.61 o                         
  -8  13   9        306.63        333.00        94.05 o                         
  -7  13   9        884.92        961.47       109.60 o                         
  -6  13   9        443.58        560.02        97.06 o                         
  -2  13   9          8.82        -41.40        41.40 o                         
  -1  13   9         20.43         -1.24        34.75 o                         
   0  13   9          3.70          9.41        28.38 o                         
   1  13   9       3382.64       3287.37       115.09 o                         
   2  13   9        438.45        568.57        62.91 o                         
  -7  14   9        108.90        122.65        93.30 o                         
  -6  14   9        888.90       1081.05       115.55 o                         
  -2  14   9        591.72        576.61        58.63 o                         
  -1  14   9       3204.57       3435.18       118.87 o                         
   0  14   9         11.20         28.17        33.31 o                         
   1  14   9       3156.26       3059.29       112.97 o                         
   2  14   9         31.59         82.32        57.42 o                         
  -7  15   9         43.45        -93.92        96.19 o                         
  -6  15   9       1178.36       1427.78       126.93 o                         
  -2  15   9        493.97        549.77        83.73 o                         
  -1  15   9       3170.40       3117.24       114.35 o                         
   0  15   9         66.90         51.76        37.26 o                         
   1  15   9         67.70         -2.62        44.75 o                         
  -7  16   9       1144.72       1304.11       132.85 o                         
  -6  16   9        699.06        715.74       118.73 o                         
  -2  16   9         26.34        112.57        75.56 o                         
  -1  16   9         85.85          7.71        60.52 o                         
   0  16   9          8.71         56.75        51.38 o                         
   0 -17  10       1540.71       1318.29        83.73 o                         
   1 -17  10        422.91        403.32        76.29 o                         
   7 -17  10        903.46        954.58       164.01 o                         
  -1 -16  10        391.62        368.19        81.33 o                         
   0 -16  10       1054.21       1101.14        69.80 o                         
   1 -16  10        335.73        424.71        73.12 o                         
   2 -16  10        175.55        248.68        68.46 o                         
   5 -16  10       1669.42       1570.46       174.75 o                         
   6 -16  10        246.94        221.73        76.13 o                         
   7 -16  10        177.62        296.37       139.13 o                         
   8 -16  10         48.74        -41.86       151.31 o                         
  -2 -15  10        577.50        574.82        93.71 o                         
  -1 -15  10        312.51        229.97        71.42 o                         
   0 -15  10       2187.43       2066.22        89.78 o                         
   1 -15  10        859.35        850.23        84.34 o                         
   2 -15  10       1972.32       1925.19       117.74 o                         
   5 -15  10        909.84        851.01       143.93 o                         
   6 -15  10        363.85        317.64       129.07 o                         
   7 -15  10        377.83        392.26       142.34 o                         
   8 -15  10         70.70          3.34       151.89 o                         
  -2 -14  10        179.19         75.86        73.66 o                         
  -1 -14  10        731.32        647.89        82.60 o                         
   0 -14  10       2899.96       2809.40       103.79 o                         
   1 -14  10        578.43        608.39        45.09 o                         
   2 -14  10        341.49        308.77        42.20 o                         
   4 -14  10        592.30        637.04       130.51 o                         
   5 -14  10       1586.87       1644.61       166.93 o                         
   6 -14  10         55.72         -0.15       119.06 o                         
   7 -14  10        261.40        350.81       140.34 o                         
   8 -14  10        244.04        234.79       152.73 o                         
   9 -14  10        372.73        320.55       174.21 o                         
  -2 -13  10       1961.13       2029.14       131.36 o                         
  -1 -13  10        705.03        715.76        79.08 o                         
   0 -13  10       1677.89       1833.07        78.19 o                         
   1 -13  10        120.85         71.03        32.47 o                         
   2 -13  10        527.24        516.25        44.32 o                         
   3 -13  10       2491.28       2523.99       127.01 o                         
   4 -13  10       2796.06       3045.50       146.22 o                         
   4 -13  10        670.49        711.03       132.79 o                         
   5 -13  10       3091.86       3233.74       230.49 o                         
   6 -13  10        114.04         62.15       120.12 o                         
   7 -13  10         80.76        -39.84       124.03 o                         
   9 -13  10       1146.59       1227.71       199.93 o                         
  -3 -12  10         70.04         41.01        75.36 o                         
  -2 -12  10        288.65        314.67        71.62 o                         
  -1 -12  10        130.75        111.00        53.55 o                         
   0 -12  10       1589.50       1480.93        49.86 o                         
   1 -12  10       1451.34       1467.84        60.62 o                         
   2 -12  10       3307.45       3171.29        98.02 o                         
   3 -12  10        132.04        157.86        38.84 o                         
   5 -12  10       2529.78       2885.66       215.11 o                         
   6 -12  10          9.43        -58.85       112.71 o                         
   7 -12  10        525.63        641.89        73.31 o                         
   8 -12  10          7.85       -132.50       134.74 o                         
   9 -12  10        254.53         68.44       153.85 o                         
  -6 -11  10       1161.35       1178.61       124.31 o                         
  -3 -11  10        220.77        253.75        75.63 o                         
  -2 -11  10        584.00        620.71        75.46 o                         
  -1 -11  10       1173.32       1097.81        48.65 o                         
   0 -11  10       1824.47       1704.00        52.55 o                         
   1 -11  10        891.82        848.62        35.35 o                         
   2 -11  10        607.14        563.11        32.59 o                         
   3 -11  10        788.65        819.05        40.54 o                         
   5 -11  10       1484.74       1615.80       163.39 o                         
   6 -11  10       2170.87       1983.17       181.06 o                         
   7 -11  10        342.78        283.56        62.53 o                         
   8 -11  10       1445.56       1383.07       180.75 o                         
   9 -11  10        573.12        469.72       163.66 o                         
  -7 -10  10        557.01        547.91       103.86 o                         
  -4 -10  10        504.34        500.29        89.48 o                         
  -3 -10  10       2013.02       2071.61       126.00 o                         
  -2 -10  10       3421.22       3332.95        98.21 o                         
  -1 -10  10       1132.77       1048.38        47.23 o                         
   0 -10  10       1826.06       1828.92        44.02 o                         
   1 -10  10         11.88        -12.03        19.88 o                         
   2 -10  10       3252.91       3291.93        77.10 o                         
   3 -10  10       5410.71       5166.84       137.16 o                         
   5 -10  10       3809.48       3765.65       242.36 o                         
   6 -10  10        286.30        303.86       117.64 o                         
   7 -10  10        537.38        623.80        66.71 o                         
   8 -10  10         87.71         75.99        64.01 o                         
   9 -10  10       1238.87       1181.23       182.65 o                         
  -8  -9  10       1455.16       1404.99       125.74 o                         
  -7  -9  10         22.20        -78.60        78.60 o                         
  -6  -9  10       1717.31       2213.51       142.33 o                         
  -3  -9  10        115.27        194.31        65.24 o                         
  -2  -9  10        611.12        489.77        37.79 o                         
  -1  -9  10         12.32        -14.98        23.47 o                         
   0  -9  10       5225.44       5305.87       137.27 o                         
   1  -9  10       3085.68       3036.09        69.76 o                         
   2  -9  10       3477.35       3490.74        78.80 o                         
   3  -9  10        303.85        265.66        33.66 o                         
   4  -9  10        616.10        608.71        64.57 o                         
   6  -9  10        238.64        168.05       118.59 o                         
   7  -9  10       2929.10       3057.95       121.91 o                         
   8  -9  10        843.72        801.29        76.88 o                         
   9  -9  10        169.16        314.82       144.78 o                         
  10  -9  10        344.64        438.39       163.75 o                         
  -8  -8  10        459.42        337.19        89.19 o                         
  -7  -8  10        325.65        331.95        86.41 o                         
  -6  -8  10        556.51        565.89        87.25 o                         
  -3  -8  10        626.76        557.72        39.81 o                         
  -2  -8  10       3462.91       3459.61        98.61 o                         
  -1  -8  10       2653.07       2641.97        79.47 o                         
   0  -8  10        544.48        494.66        31.31 o                         
   1  -8  10        260.22        256.80        20.80 o                         
   2  -8  10        568.54        597.24        36.28 o                         
   3  -8  10        993.89        947.63        44.52 o                         
   4  -8  10       3059.40       2903.68       126.97 o                         
   6  -8  10       4396.17       4432.26       269.39 o                         
   7  -8  10       1111.12       1039.57        76.66 o                         
   8  -8  10       2157.85       2354.70       108.98 o                         
   9  -8  10       1125.53       1281.04        84.47 o                         
  10  -8  10         40.61        -33.21       145.34 o                         
  -9  -7  10        415.81        408.39        92.82 o                         
  -8  -7  10        607.36        621.74        89.85 o                         
  -7  -7  10        429.47        489.71        86.56 o                         
  -6  -7  10        739.77        933.20        94.36 o                         
  -4  -7  10       1041.88       1135.87        91.30 o                         
  -3  -7  10       4472.81       4214.65       115.46 o                         
  -2  -7  10       4026.50       3846.07       105.05 o                         
  -1  -7  10        315.13        323.18        27.39 o                         
   0  -7  10       1340.25       1221.73        46.16 o                         
   1  -7  10       1304.10       1256.15        47.96 o                         
   2  -7  10       7126.35       6750.25       165.01 o                         
   3  -7  10       2744.21       2545.14        76.07 o                         
   4  -7  10       2119.27       2202.11       103.66 o                         
   6  -7  10         97.66        154.24       102.11 o                         
   7  -7  10       5506.85       5547.30       178.74 o                         
   8  -7  10        101.55        205.71        57.76 o                         
   9  -7  10       1000.29       1110.45        78.02 o                         
  10  -7  10         64.32         66.90       149.56 o                         
  -9  -6  10        840.18        834.57       105.28 o                         
  -8  -6  10        699.54        740.27        94.24 o                         
  -7  -6  10         79.26        123.16        51.41 o                         
  -6  -6  10        962.73       1104.04        75.45 o                         
  -4  -6  10       5748.68       5451.43       215.56 o                         
  -3  -6  10        346.84        303.99        34.33 o                         
  -2  -6  10        722.24        663.30        37.92 o                         
  -1  -6  10       1504.76       1385.89        50.21 o                         
   0  -6  10       3110.09       2938.72        82.08 o                         
   1  -6  10       1460.33       1423.54        50.02 o                         
   2  -6  10       6705.99       6548.63       159.12 o                         
   3  -6  10       1025.92        854.77        60.32 o                         
   4  -6  10       1034.88        857.39        63.66 o                         
   6  -6  10        525.39        557.91       114.20 o                         
   7  -6  10       4639.94       4572.53       153.42 o                         
   8  -6  10       2235.58       2367.85       105.82 o                         
   9  -6  10        181.98        216.22        57.30 o                         
  10  -6  10        137.97        187.95       153.62 o                         
  11  -6  10        372.54        606.25       183.29 o                         
  -9  -5  10        167.54         69.29        81.75 o                         
  -8  -5  10        191.95         50.52        72.80 o                         
  -7  -5  10        248.65        210.21        53.06 o                         
  -6  -5  10       1229.88       1262.00        77.65 o                         
  -5  -5  10        877.11        929.50       126.74 o                         
  -4  -5  10        543.99        439.84        62.83 o                         
  -3  -5  10        942.25        890.02        43.63 o                         
  -2  -5  10       7053.78       6412.92       157.44 o                         
  -1  -5  10       1149.67       1053.12        41.88 o                         
   0  -5  10       7711.83       7147.71       171.16 o                         
   1  -5  10        284.90        236.21        23.21 o                         
   2  -5  10        323.05        324.06        25.81 o                         
   3  -5  10        526.71        465.38        30.35 o                         
   4  -5  10       1429.72       1424.14        79.66 o                         
   6  -5  10       2540.43       2579.45       186.13 o                         
   7  -5  10        811.40        908.34        65.91 o                         
   8  -5  10       1323.89       1572.01        86.80 o                         
   9  -5  10       2386.24       2668.47       111.80 o                         
  10  -5  10         40.36         14.71       147.30 o                         
  11  -5  10        426.97        661.34       185.08 o                         
 -10  -4  10        782.52        693.76       101.17 o                         
  -9  -4  10       1188.70       1216.14       103.13 o                         
  -8  -4  10        327.21        249.14        72.25 o                         
  -7  -4  10        495.38        433.18        56.86 o                         
  -6  -4  10       1308.21       1392.88        76.94 o                         
  -5  -4  10       2670.64       2609.70       125.90 o                         
  -4  -4  10       3168.10       2883.39       130.63 o                         
  -3  -4  10       2359.15       2111.23        67.49 o                         
  -2  -4  10       7686.21       7059.09       170.26 o                         
  -1  -4  10        236.58        199.30        22.20 o                         
   0  -4  10        889.68        761.21        33.06 o                         
   1  -4  10        750.41        708.25        33.24 o                         
   2  -4  10       7249.24       7108.02       169.22 o                         
   3  -4  10       1031.97        991.24        39.62 o                         
   4  -4  10        632.99        575.94        31.86 o                         
   6  -4  10       3492.94       3622.02       227.04 o                         
   7  -4  10       7039.05       6961.69       208.71 o                         
   8  -4  10        168.55        198.39        56.35 o                         
   9  -4  10        868.70        819.22        67.55 o                         
  10  -4  10        364.82        358.34       158.43 o                         
  11  -4  10        575.96        561.86       185.65 o                         
 -10  -3  10        148.63         81.24        82.22 o                         
  -9  -3  10        990.82        853.78        94.18 o                         
  -8  -3  10        405.99        393.55        70.28 o                         
  -7  -3  10        220.10        275.46        54.67 o                         
  -6  -3  10        890.91        992.44        67.17 o                         
  -4  -3  10       2691.93       2319.15       110.02 o                         
  -3  -3  10       1129.40        920.13        63.15 o                         
  -2  -3  10        344.34        324.06        26.88 o                         
  -1  -3  10        755.56        729.92        33.40 o                         
   0  -3  10       8150.81       7522.56       178.01 o                         
   1  -3  10        953.68        892.76        36.75 o                         
   2  -3  10       6974.95       6702.56       160.16 o                         
   3  -3  10         52.20         34.65        20.40 o                         
   4  -3  10        841.69        932.43        47.73 o                         
   6  -3  10        261.45        355.02       108.97 o                         
   7  -3  10       2817.49       2783.08       107.51 o                         
   8  -3  10       2591.07       2546.01       106.85 o                         
   9  -3  10        419.28        418.55        55.06 o                         
  10  -3  10        741.87        864.51       165.88 o                         
  11  -3  10       1393.05       1685.05       216.63 o                         
 -10  -2  10       1179.56        986.61       102.50 o                         
  -9  -2  10        398.99        464.29        67.66 o                         
  -8  -2  10        844.49        856.49        84.33 o                         
  -7  -2  10       1301.68       1383.41        77.85 o                         
  -6  -2  10       1736.12       1721.46        83.89 o                         
  -4  -2  10       1263.85       1121.83        72.92 o                         
  -3  -2  10        414.57        404.54        40.81 o                         
  -2  -2  10       7317.62       6764.45       163.70 o                         
  -1  -2  10        779.40        614.71        30.83 o                         
   0  -2  10      23039.62      21946.65       485.02 o                         
   1  -2  10        131.60        208.90        21.29 o                         
   2  -2  10         29.99         41.75        19.86 o                         
   3  -2  10        968.09        856.83        37.05 o                         
   4  -2  10       2977.71       3187.29       114.69 o                         
   6  -2  10        965.10       1219.21       134.99 o                         
   7  -2  10        514.33        559.69        55.07 o                         
   8  -2  10        388.09        340.40        56.35 o                         
   9  -2  10       2516.47       2590.32       107.61 o                         
  10  -2  10         55.30        330.24       141.61 o                         
  11  -2  10        683.08        397.10       176.13 o                         
 -10  -1  10        423.30        271.93        81.07 o                         
  -9  -1  10       1726.20       1696.68       109.30 o                         
  -8  -1  10        590.63        574.85        60.66 o                         
  -7  -1  10        743.48        821.66        63.32 o                         
  -6  -1  10       2868.73       2963.05       112.70 o                         
  -4  -1  10       1414.40       1269.72        76.97 o                         
  -3  -1  10       1032.01        976.99        40.34 o                         
  -2  -1  10       7426.38       6822.33       164.90 o                         
  -1  -1  10        149.76        194.46        21.54 o                         
   0  -1  10       3190.43       2885.11        78.96 o                         
   1  -1  10       4534.31       4344.72        86.97 o                         
   2  -1  10       9096.85       9000.33       209.43 o                         
   3  -1  10        185.81        167.49        24.42 o                         
   6  -1  10       3342.14       3641.58       224.37 o                         
   7  -1  10       2332.58       2467.72        97.80 o                         
   8  -1  10        190.60        142.44        52.43 o                         
   9  -1  10        418.45        431.27       130.49 o                         
  10  -1  10       2142.03       2460.29       217.08 o                         
 -10   0  10         91.48        -23.58        74.64 o                         
  -9   0  10        860.23        904.61        73.79 o                         
  -8   0  10       2250.53       2098.40        96.07 o                         
  -7   0  10        449.47        484.02        53.97 o                         
  -6   0  10       1032.88        917.59        74.04 o                         
  -5   0  10       2766.95       2686.53       122.84 o                         
  -4   0  10        644.96        614.91        56.42 o                         
  -3   0  10         46.68         10.67        23.37 o                         
  -2   0  10         37.04         39.80        21.90 o                         
  -1   0  10       3789.25       3575.53        95.24 o                         
   0   0  10      13086.78      12332.26       280.75 o                         
   1   0  10        496.32        443.25        20.72 o                         
   2   0  10       4450.99       4276.39        87.71 o                         
   3   0  10        320.42        360.91        28.89 o                         
   4   0  10       1656.26       1554.05        80.45 o                         
   5   0  10        623.22        655.13       109.35 o                         
   6   0  10        285.99        227.40        98.13 o                         
   7   0  10        139.88        201.57        45.93 o                         
   8   0  10        743.56        790.27        65.32 o                         
   9   0  10        380.06        434.95       125.79 o                         
 -10   1  10        254.63         68.94        73.17 o                         
  -9   1  10        202.29        160.46        58.70 o                         
  -8   1  10       2990.96       2759.79       112.18 o                         
  -7   1  10       4575.33       4446.98       150.08 o                         
  -6   1  10       2848.54       2866.64       131.54 o                         
  -5   1  10        266.14        265.57        53.49 o                         
  -4   1  10       1062.68        897.25        64.01 o                         
  -3   1  10        770.80        630.63        35.20 o                         
  -2   1  10       8980.67       8493.84       148.62 o                         
  -1   1  10        604.07        526.47        21.90 o                         
   0   1  10       8005.27       7715.74       145.81 o                         
   1   1  10       1248.78       1446.01        38.80 o                         
   2   1  10         30.03          7.02        17.53 o                         
   3   1  10       2137.92       2022.89        90.54 o                         
   4   1  10       5954.71       5842.10       204.15 o                         
   5   1  10       6313.24       6930.73       348.82 o                         
   6   1  10        529.15        437.57       103.57 o                         
   7   1  10        267.74        218.65        74.98 o                         
 -10   2  10        288.30        162.79        71.90 o                         
  -9   2  10       1235.77       1100.83        88.91 o                         
  -8   2  10       1051.07        994.08        68.87 o                         
  -7   2  10       2660.23       2470.45       122.17 o                         
  -6   2  10       4137.95       4103.42       168.91 o                         
  -5   2  10        227.64        240.74        53.24 o                         
  -4   2  10       3237.19       3159.55       134.29 o                         
  -3   2  10        167.84        181.39        36.36 o                         
  -2   2  10       4434.67       4161.34        99.01 o                         
  -1   2  10       1296.10       1433.21        38.96 o                         
   0   2  10        304.83        428.45        20.67 o                         
   1   2  10       7750.13       8182.84       155.97 o                         
   2   2  10       7868.06       8221.02       157.53 o                         
   3   2  10        422.16        493.83        46.92 o                         
   4   2  10       2813.98       3093.81        90.13 o                         
   5   2  10        731.12        914.06       112.14 o                         
 -10   3  10        103.61        -54.68        62.53 o                         
  -9   3  10        912.99        817.17        80.88 o                         
  -8   3  10       2828.24       2449.86       124.38 o                         
  -7   3  10       2012.02       1930.19       107.65 o                         
  -6   3  10       2987.69       3033.52       138.17 o                         
  -5   3  10       3244.50       3015.45       135.78 o                         
  -4   3  10       1060.10       1104.62        76.46 o                         
  -3   3  10        256.67        267.65        38.33 o                         
  -2   3  10         25.46         25.41        18.39 o                         
  -1   3  10       7772.68       7840.99       150.59 o                         
   0   3  10       6541.21       6531.69       127.76 o                         
   1   3  10        845.01        883.10        31.40 o                         
   2   3  10       3715.32       3775.42        83.25 o                         
   3   3  10        122.90        114.72        29.87 o                         
   4   3  10       2842.78       2957.17        88.44 o                         
   6   3  10       1796.62       1797.37        74.37 o                         
 -10   4  10         86.97         35.05        64.94 o                         
  -9   4  10         20.89         37.54        55.66 o                         
  -8   4  10       1833.25       1716.73        99.90 o                         
  -7   4  10       5214.70       4939.13       196.25 o                         
  -6   4  10       1488.41       1529.04        93.62 o                         
  -5   4  10       2524.47       2555.16       120.28 o                         
  -4   4  10       1335.98       1294.23        82.41 o                         
  -3   4  10       1810.57       1526.68        85.55 o                         
  -2   4  10       8095.89       7993.26       170.09 o                         
  -1   4  10        880.91        842.09        31.52 o                         
   0   4  10        996.45       1007.05        33.20 o                         
   1   4  10        491.09        567.99        23.93 o                         
   2   4  10       2603.18       2677.64        65.96 o                         
   3   4  10       3742.17       3722.03       103.83 o                         
   4   4  10       7739.67       7103.95       239.31 o                         
   6   4  10        342.06        336.82        47.56 o                         
 -10   5  10        158.95        -39.62        62.86 o                         
  -9   5  10        378.41        236.78        63.86 o                         
  -8   5  10       2470.72       2117.14       115.19 o                         
  -7   5  10       1479.79       1374.40        92.72 o                         
  -6   5  10       3483.01       3330.65       149.96 o                         
  -5   5  10        876.09        851.23        74.78 o                         
  -4   5  10       6069.35       5925.99       224.03 o                         
  -3   5  10        381.99        348.40        51.21 o                         
  -2   5  10       3867.55       3790.68       123.04 o                         
  -1   5  10        539.06        578.95        28.55 o                         
   0   5  10        987.89       1019.99        30.67 o                         
   1   5  10       4384.92       4571.19        97.95 o                         
   2   5  10       4903.99       5294.64       111.87 o                         
   3   5  10        808.89        841.68        45.87 o                         
   4   5  10       1847.84       1908.06        87.10 o                         
   6   5  10        333.49        308.31        50.00 o                         
   7   5  10       1032.97       1172.56       112.44 o                         
 -10   6  10         41.33        -60.65        60.65 o                         
  -9   6  10       1220.99        981.69        85.15 o                         
  -8   6  10       1930.26       1671.23       104.74 o                         
  -7   6  10       1327.62       1383.49        63.79 o                         
  -6   6  10       2034.92       2027.63       112.90 o                         
  -4   6  10       3151.97       3222.49       144.63 o                         
  -3   6  10        152.22        156.36        50.28 o                         
  -2   6  10       2434.08       2378.12        78.89 o                         
  -1   6  10       4382.78       4407.48        83.68 o                         
   0   6  10        962.68        955.48        30.56 o                         
   1   6  10        186.06        187.97        23.69 o                         
   2   6  10       1456.19       1508.31        48.89 o                         
   3   6  10        675.29        592.64        40.66 o                         
   6   6  10       2610.89       3119.48       161.59 o                         
   7   6  10        153.38        239.70        89.67 o                         
 -10   7  10        635.76        474.09        75.35 o                         
  -9   7  10        579.36        286.30        67.16 o                         
  -8   7  10        644.81        561.37        72.54 o                         
  -7   7  10       2429.85       2251.17        81.98 o                         
  -6   7  10        299.77        226.61        65.64 o                         
  -3   7  10       3356.75       3416.17       150.64 o                         
  -2   7  10       5456.06       5502.97       147.87 o                         
  -1   7  10        173.28        123.19        24.43 o                         
   0   7  10         65.92         46.26        18.10 o                         
   1   7  10        396.92        390.54        28.33 o                         
   2   7  10       5544.12       5699.71       121.56 o                         
   3   7  10       1028.95       1096.82        63.65 o                         
   6   7  10        782.66        737.38        63.22 o                         
   7   7  10       1409.71       1711.84       132.83 o                         
 -10   8  10        441.81        356.29        72.38 o                         
  -9   8  10        770.15        584.68        76.36 o                         
  -8   8  10        951.30        841.41        82.57 o                         
  -7   8  10        232.33        209.89        44.80 o                         
  -6   8  10        434.78        583.15        75.62 o                         
  -3   8  10        759.31        769.94        74.57 o                         
  -2   8  10       1663.42       1607.64        94.38 o                         
  -1   8  10        353.20        319.49        35.84 o                         
   0   8  10        104.74         94.82        20.99 o                         
   1   8  10         31.81         56.37        23.60 o                         
   2   8  10       4072.03       4335.68        99.72 o                         
   6   8  10         36.52        117.98        94.33 o                         
 -10   9  10        535.82        443.40        75.80 o                         
  -9   9  10        635.02        559.77        72.49 o                         
  -8   9  10        779.95        765.51        79.64 o                         
  -7   9  10        278.44        336.12        51.90 o                         
  -6   9  10       1513.92       1596.71       107.77 o                         
  -2   9  10       5287.09       5557.55       150.87 o                         
  -1   9  10         38.88        -26.62        30.20 o                         
   0   9  10       2438.32       2490.72        66.91 o                         
   1   9  10        308.65        254.34        28.50 o                         
   2   9  10        154.41        223.37        43.81 o                         
  -9  10  10        687.21        587.87        75.93 o                         
  -8  10  10        168.38        260.03        66.55 o                         
  -7  10  10        385.53        404.64        84.75 o                         
  -6  10  10        466.43        439.39        81.54 o                         
  -2  10  10       4522.64       4440.16       185.89 o                         
  -1  10  10        330.23        319.98        40.75 o                         
   0  10  10          1.94        -19.57        19.57 o                         
   1  10  10         27.03         38.08        24.45 o                         
   2  10  10       3521.52       3605.93       118.52 o                         
   6  10  10       1603.11       1501.91       116.75 o                         
  -7  11  10        102.33        113.11        80.79 o                         
  -6  11  10       1167.59       1322.36       108.80 o                         
  -2  11  10        192.16        188.27        41.78 o                         
  -1  11  10         34.07         69.46        33.99 o                         
   0  11  10       2248.50       2261.33        66.10 o                         
   1  11  10        156.75         97.34        39.02 o                         
   2  11  10       1788.34       1750.58        82.94 o                         
  -7  12  10        340.29        372.07        94.08 o                         
  -6  12  10        699.42        887.47       102.45 o                         
  -2  12  10       3472.51       3335.41       111.65 o                         
  -1  12  10        138.65         85.06        33.10 o                         
   0  12  10       6596.14       6823.38       186.85 o                         
   1  12  10        288.75        287.90        45.72 o                         
   2  12  10         22.88         11.34        49.36 o                         
  -7  13  10        208.21        244.08        95.02 o                         
  -6  13  10       1607.28       1601.89       127.39 o                         
  -2  13  10       1887.30       1844.60        83.23 o                         
  -1  13  10        305.14        352.12        47.39 o                         
   0  13  10        162.91         90.74        32.62 o                         
   1  13  10        372.08        378.39        50.41 o                         
   2  13  10       1889.29       1872.14        92.35 o                         
  -6  14  10        816.44        902.08       111.67 o                         
  -2  14  10         29.07         37.78        46.44 o                         
  -1  14  10        324.11        346.35        48.08 o                         
   0  14  10       3219.68       3367.19       120.38 o                         
   1  14  10        176.18        130.07        45.11 o                         
   2  14  10       1084.55       1035.37        78.75 o                         
  -7  15  10       1079.73       1028.26       124.74 o                         
  -2  15  10       1766.15       1644.70       122.20 o                         
  -1  15  10        139.91        171.62        42.52 o                         
   0  15  10       2450.90       2534.33       104.00 o                         
  -6  16  10       1244.96       1212.90       144.79 o                         
  -2  16  10       1080.11       1101.15       107.66 o                         
  -1  16  10         15.62        -17.72        51.94 o                         
   0 -17  11        357.83        420.93        80.91 o                         
   1 -17  11       1442.97       1326.31       111.00 o                         
   7 -17  11        224.27        188.43       143.87 o                         
  -1 -16  11       1407.72       1503.07       121.79 o                         
   0 -16  11        902.24        883.40        65.80 o                         
   1 -16  11       1469.42       1361.24       107.60 o                         
   2 -16  11        266.37        221.96        67.62 o                         
   5 -16  11        173.70        153.97       128.27 o                         
   6 -16  11        565.87        688.16       144.92 o                         
   7 -16  11        145.71         52.87       140.46 o                         
  -2 -15  11        146.27        122.40        84.06 o                         
  -1 -15  11       1372.23       1431.73       114.79 o                         
   0 -15  11         58.74         68.93        29.32 o                         
   1 -15  11        304.82        114.76        61.42 o                         
   2 -15  11        539.47        491.59        48.65 o                         
   4 -15  11       3098.90       3379.17       241.98 o                         
   5 -15  11         86.54          0.25       121.84 o                         
   6 -15  11        437.79        481.40       140.24 o                         
   7 -15  11         17.54        -18.26       135.70 o                         
   8 -15  11        189.10        172.67       161.93 o                         
  -2 -14  11        292.02        152.65        78.21 o                         
  -1 -14  11        366.62        361.12        72.64 o                         
   0 -14  11        323.43        389.61        46.06 o                         
   1 -14  11       2241.18       2047.43        77.81 o                         
   2 -14  11        236.44        222.16        42.68 o                         
   3 -14  11       2117.16       2092.63       113.42 o                         
   4 -14  11       1278.05       1344.96       161.78 o                         
   5 -14  11        345.23        217.99       122.13 o                         
   6 -14  11       1018.32       1179.47       161.35 o                         
   7 -14  11        250.99        283.75       140.52 o                         
   8 -14  11        226.22        166.49       156.81 o                         
  -2 -13  11        437.33        418.98        82.23 o                         
  -1 -13  11       2150.20       2205.54       130.73 o                         
   0 -13  11        437.87        438.46        44.90 o                         
   1 -13  11        214.03        132.47        35.91 o                         
   2 -13  11        683.27        647.29        49.11 o                         
   5 -13  11        839.69        933.50       146.18 o                         
   6 -13  11        210.74        275.02       131.18 o                         
   7 -13  11         98.96        -20.46        61.86 o                         
   8 -13  11        474.59        542.91       162.55 o                         
   9 -13  11        458.87        524.37       176.50 o                         
  -3 -12  11       1507.52       1530.45       119.63 o                         
  -2 -12  11        250.90        261.65        71.10 o                         
  -1 -12  11        171.98         73.97        54.97 o                         
   0 -12  11         46.88         28.38        18.05 o                         
   1 -12  11         47.20         30.63        31.05 o                         
   2 -12  11        489.55        491.65        44.12 o                         
   3 -12  11       3093.00       3284.12       146.37 o                         
   5 -12  11        643.46        601.00       136.31 o                         
   6 -12  11       1426.93       1566.05       169.13 o                         
   7 -12  11         20.21        -57.08        61.14 o                         
   8 -12  11        685.26        505.70       159.14 o                         
   9 -12  11        300.35        275.72       159.47 o                         
  -6 -11  11         60.88         29.85        92.47 o                         
  -3 -11  11       2329.75       2617.16       149.72 o                         
  -2 -11  11        697.32        768.94        81.90 o                         
  -1 -11  11         58.72         18.88        27.39 o                         
   0 -11  11         39.02         65.93        23.90 o                         
   1 -11  11       2856.83       2986.66        92.70 o                         
   2 -11  11       1053.59       1080.91        41.59 o                         
   3 -11  11       1064.11       1137.20        55.17 o                         
   5 -11  11        798.57        754.80       141.57 o                         
   6 -11  11       2401.76       2479.68       188.93 o                         
   7 -11  11        344.89        177.46        64.79 o                         
   8 -11  11        281.49        310.57        71.33 o                         
   9 -11  11        788.75        707.37       167.13 o                         
  -7 -10  11       1035.00       1196.13       123.30 o                         
  -3 -10  11       2141.74       2117.92       129.10 o                         
  -2 -10  11        386.29        441.30        38.71 o                         
  -1 -10  11       2854.41       2715.23        85.24 o                         
   0 -10  11        285.49        252.74        28.69 o                         
   1 -10  11        163.07        165.60        30.84 o                         
   2 -10  11         76.22         52.10        23.44 o                         
   3 -10  11       2524.01       2652.26        84.31 o                         
   6 -10  11        552.82        616.52       111.39 o                         
   7 -10  11        754.38        712.82        72.09 o                         
   8 -10  11       1232.56       1342.28        89.61 o                         
   9 -10  11        391.42        311.31       150.66 o                         
  10 -10  11         69.51        -75.38       157.06 o                         
  -7  -9  11        187.93        186.96        89.50 o                         
  -6  -9  11        379.87        255.89        89.70 o                         
  -3  -9  11       3600.74       3527.60       166.12 o                         
  -2  -9  11        829.51        809.59        45.64 o                         
  -1  -9  11        187.43        209.66        29.16 o                         
   0  -9  11          9.46         14.69        18.89 o                         
   1  -9  11       2574.78       2658.62        63.89 o                         
   2  -9  11       1083.00       1121.34        38.81 o                         
   3  -9  11       4003.18       3997.89       111.03 o                         
   4  -9  11        314.63        399.80        60.99 o                         
   6  -9  11       2519.73       2640.74       202.39 o                         
   7  -9  11        147.74         92.87        59.24 o                         
   8  -9  11       2580.25       2623.25       116.82 o                         
   9  -9  11        557.19        640.33        70.20 o                         
  10  -9  11         36.55        -60.89       152.04 o                         
  -8  -8  11         44.15        -38.94        82.17 o                         
  -7  -8  11        327.54        313.12        88.21 o                         
  -6  -8  11         68.09         71.46        77.62 o                         
  -5  -8  11       3226.04       3409.74       170.71 o                         
  -3  -8  11       1322.66       1357.61        56.97 o                         
  -2  -8  11         61.76         23.90        29.52 o                         
  -1  -8  11       2533.59       2448.43        76.29 o                         
   0  -8  11        224.53        219.94        25.96 o                         
   1  -8  11       2199.95       2110.83        69.19 o                         
   2  -8  11        875.94        786.31        42.17 o                         
   3  -8  11         46.74         47.42        27.33 o                         
   4  -8  11        342.60        351.07        57.16 o                         
   6  -8  11       5128.48       5423.82       310.06 o                         
   7  -8  11       2586.36       2515.47       111.06 o                         
   8  -8  11        414.16        502.50        66.57 o                         
   9  -8  11        461.29        491.59        66.05 o                         
  10  -8  11         81.76       -112.01       148.52 o                         
  -8  -7  11         78.48        -34.77        76.06 o                         
  -7  -7  11        298.49        297.48        60.67 o                         
  -6  -7  11        143.01         33.52        71.49 o                         
  -5  -7  11       2439.67       2353.79       132.97 o                         
  -4  -7  11        336.18        372.52        72.05 o                         
  -3  -7  11       2823.64       2850.00       136.89 o                         
  -2  -7  11        857.25        831.80        43.95 o                         
  -1  -7  11       2338.68       2107.23        67.81 o                         
   0  -7  11        233.74        210.73        23.82 o                         
   1  -7  11        280.51        332.40        29.87 o                         
   2  -7  11        390.29        315.66        30.13 o                         
   3  -7  11        526.43        520.86        35.20 o                         
   4  -7  11        570.91        608.13        61.21 o                         
   6  -7  11       1503.95       1737.45       161.04 o                         
   7  -7  11       1677.73       1560.43        84.65 o                         
   8  -7  11       1419.66       1523.46        89.47 o                         
   9  -7  11        215.10        269.46        57.38 o                         
  10  -7  11        309.68        122.99       154.40 o                         
  -9  -6  11        192.64         50.31        87.36 o                         
  -8  -6  11        309.18        186.49        79.99 o                         
  -7  -6  11         79.56        125.42        52.42 o                         
  -6  -6  11          9.24        -15.38        62.06 o                         
  -5  -6  11       1216.17       1407.62        98.58 o                         
  -4  -6  11       2488.13       2435.27        80.64 o                         
  -3  -6  11       4590.22       4323.05       117.25 o                         
  -2  -6  11        704.85        649.89        39.43 o                         
  -1  -6  11        356.35        421.70        31.05 o                         
   0  -6  11        200.17        174.35        22.04 o                         
   1  -6  11      10451.24      10818.49       251.88 o                         
   2  -6  11       1013.45       1086.76        45.37 o                         
   3  -6  11       2080.42       2076.67        99.26 o                         
   6  -6  11       2871.67       2711.60       196.87 o                         
   7  -6  11        470.71        463.50        59.29 o                         
   8  -6  11       2342.78       2435.91       108.49 o                         
   9  -6  11       1317.23       1304.27        79.99 o                         
  10  -6  11          1.55       -144.83       148.24 o                         
  -9  -5  11        354.57        361.41        87.11 o                         
  -7  -5  11        444.29        530.18        61.40 o                         
  -6  -5  11       1964.16       1888.04        93.31 o                         
  -5  -5  11       4469.96       4674.63       157.34 o                         
  -4  -5  11        287.96        244.62        59.96 o                         
  -3  -5  11         53.75         11.67        28.48 o                         
  -2  -5  11        307.41        267.12        29.12 o                         
  -1  -5  11      10223.37       9815.97       230.58 o                         
   0  -5  11       1776.00       1750.36        57.39 o                         
   1  -5  11       8602.08       8475.34       201.01 o                         
   2  -5  11       1251.92       1172.65        46.11 o                         
   3  -5  11       1874.00       1810.51        59.33 o                         
   6  -5  11       3793.90       3971.65       244.90 o                         
   7  -5  11       2599.00       2535.60       105.77 o                         
   8  -5  11        545.06        609.68        65.49 o                         
   9  -5  11        646.15        655.56        61.86 o                         
  10  -5  11        855.01        910.32        86.66 o                         
 -10  -4  11        417.48        297.44        91.05 o                         
  -9  -4  11        959.40        916.26       100.63 o                         
  -8  -4  11          7.44         56.64        68.73 o                         
  -7  -4  11        417.71        440.46        59.13 o                         
  -6  -4  11        241.28        242.37        55.56 o                         
  -5  -4  11       3446.91       3136.59       145.06 o                         
  -4  -4  11        431.99        277.94        57.14 o                         
  -3  -4  11        653.37        548.32        56.12 o                         
  -2  -4  11        812.86        865.35        41.17 o                         
  -1  -4  11       9034.19       8336.04       198.21 o                         
   0  -4  11        782.00        768.71        34.70 o                         
   1  -4  11        290.41        375.19        28.07 o                         
   2  -4  11       1726.98       1668.03        55.69 o                         
   3  -4  11        374.56        400.92        29.07 o                         
   4  -4  11        884.56        902.46        50.86 o                         
   6  -4  11       1629.27       1746.40       158.42 o                         
   7  -4  11        941.53        919.94        67.00 o                         
   8  -4  11        796.06        843.60        69.94 o                         
   9  -4  11         45.11         32.91        49.91 o                         
  10  -4  11        913.16        822.73       172.00 o                         
 -10  -3  11        782.71        672.40       101.37 o                         
  -9  -3  11        276.47        131.40        77.62 o                         
  -8  -3  11       1699.56       1659.78       111.63 o                         
  -7  -3  11        530.75        572.07        60.34 o                         
  -6  -3  11        302.79        274.57        54.42 o                         
  -4  -3  11        506.98        417.82        59.18 o                         
  -3  -3  11       2170.87       2077.79       101.29 o                         
  -2  -3  11       1195.31       1057.36        44.61 o                         
  -1  -3  11        351.95        371.64        27.15 o                         
   0  -3  11        233.13        227.57        21.86 o                         
   1  -3  11      12513.47      12651.34       289.04 o                         
   2  -3  11        966.75        932.89        39.68 o                         
   3  -3  11       4934.14       4783.15       121.50 o                         
   4  -3  11       2663.34       2501.52        97.35 o                         
   6  -3  11       1366.37       1466.81       145.09 o                         
   7  -3  11        529.59        470.82        54.95 o                         
   8  -3  11        903.34        897.30        70.88 o                         
   9  -3  11       1074.09        952.18        68.07 o                         
  10  -3  11         71.47       -143.46       143.46 o                         
  11  -3  11       1328.67       1654.65       214.31 o                         
 -10  -2  11       1576.32       1574.54       120.77 o                         
  -9  -2  11        480.48        437.58        83.52 o                         
  -8  -2  11        109.30         90.30        63.06 o                         
  -7  -2  11       2336.64       2605.23       109.78 o                         
  -6  -2  11       4747.71       4701.37       156.91 o                         
  -5  -2  11       2849.84       2956.06       200.49 o                         
  -4  -2  11        439.51        371.07        53.50 o                         
  -3  -2  11       1906.57       1723.86        60.26 o                         
  -2  -2  11       1465.53       1313.25        49.67 o                         
  -1  -2  11      12562.79      12167.44       279.57 o                         
   0  -2  11       1535.61       1494.42        50.51 o                         
   1  -2  11      10609.44      10537.18       243.64 o                         
   2  -2  11       1393.08       1279.28        46.92 o                         
   3  -2  11       1026.94        931.95        40.38 o                         
   4  -2  11       2006.62       1898.32        80.63 o                         
   6  -2  11       1400.42       1511.90       147.85 o                         
   7  -2  11        787.33        860.22        63.39 o                         
   8  -2  11        500.71        495.68        60.71 o                         
   9  -2  11        820.70        713.33        63.29 o                         
  10  -2  11       1676.27       1777.82       197.26 o                         
 -10  -1  11        100.00        -78.91        78.91 o                         
  -9  -1  11       1085.92       1121.44        81.78 o                         
  -8  -1  11       1022.21       1015.49        74.22 o                         
  -7  -1  11       1402.03       1490.07        80.78 o                         
  -6  -1  11         98.80         78.61        47.77 o                         
  -4  -1  11        276.71        242.21        49.06 o                         
  -3  -1  11        428.64        468.06        31.69 o                         
  -2  -1  11        762.03        740.61        37.69 o                         
  -1  -1  11      10565.15      10147.15       236.62 o                         
   0  -1  11        826.61        870.08        36.64 o                         
   1  -1  11        148.80        202.00        16.35 o                         
   2  -1  11       4914.75       4897.66       124.09 o                         
   3  -1  11       4116.84       4307.14       111.91 o                         
   4  -1  11       4236.01       4256.56       111.12 o                         
   6  -1  11        656.44        683.72        57.03 o                         
   7  -1  11         56.53         40.54        40.77 o                         
   8  -1  11        167.94        173.71        53.04 o                         
   9  -1  11         11.37        131.45       126.20 o                         
  10  -1  11        954.22       1256.36       171.89 o                         
 -10   0  11        392.02        252.78        82.83 o                         
  -9   0  11        166.58        108.28        60.45 o                         
  -8   0  11       2738.34       2732.93       113.65 o                         
  -7   0  11       5062.75       5213.59       171.46 o                         
  -6   0  11        531.52        604.19        58.01 o                         
  -5   0  11       1860.20       1918.67       103.63 o                         
  -4   0  11        726.89        739.41        62.54 o                         
  -3   0  11       4846.34       4510.04       107.97 o                         
  -2   0  11       1515.65       1243.72        49.09 o                         
  -1   0  11        149.42        204.48        24.30 o                         
   0   0  11        175.80        179.79        21.59 o                         
   1   0  11       8177.48       8267.94       156.49 o                         
   2   0  11       1627.35       1632.78        44.00 o                         
   3   0  11       7767.14       7838.15       187.33 o                         
   4   0  11       1829.92       1791.74        90.78 o                         
   6   0  11       1487.96       1651.80       144.85 o                         
   7   0  11        280.68        261.14        46.87 o                         
   8   0  11        257.14        219.27       111.07 o                         
 -10   1  11        437.21        332.32        78.91 o                         
  -9   1  11        933.62        737.47        85.92 o                         
  -8   1  11        128.93        187.06        54.56 o                         
  -7   1  11       4123.38       4281.64       149.43 o                         
  -6   1  11       3112.27       3237.15       121.23 o                         
  -5   1  11        884.23        846.24        73.45 o                         
  -4   1  11       2666.92       2430.41       114.47 o                         
  -3   1  11        991.92        916.80        41.76 o                         
  -2   1  11       4458.04       4150.66        85.74 o                         
  -1   1  11       8401.73       8069.29       153.10 o                         
   0   1  11        361.72        410.13        19.53 o                         
   1   1  11       3611.02       3583.96        76.99 o                         
   2   1  11       2284.50       2108.05        53.08 o                         
   3   1  11       2167.30       2173.23        68.44 o                         
   4   1  11       5199.78       5076.22       185.64 o                         
   5   1  11       1319.88       1302.19       130.44 o                         
   6   1  11        227.45        271.40        97.37 o                         
   7   1  11        341.71        249.59        47.36 o                         
  -9   2  11        804.86        582.69        79.25 o                         
  -8   2  11       2751.14       2488.86       106.88 o                         
  -7   2  11        997.44        987.71        71.11 o                         
  -6   2  11       3704.16       3394.10       150.93 o                         
  -5   2  11         75.27         72.49        53.05 o                         
  -4   2  11       1583.20       1497.21        87.75 o                         
  -3   2  11       3993.78       4096.99       101.80 o                         
  -2   2  11       1423.40       1389.92        54.53 o
[truncated: 249,967 more chars]
